# Supplementary material for: Network analyses of upper and lower airway transcriptomes identify shared mechanisms among children with recurrent wheezing and school-age asthma
Source: Front Immunol. 2023 Jan 27;14:1087551. doi: 10.3389/fimmu.2023.1087551 (PMC9911682; doi:10.3389/fimmu.2023.1087551)
Supplement: Supplementary file 2 [file Table_4.xlsx]

## Sheet: Signature matrix from scRNA-seq
	B Cell	Plasma Cell	Neutrophil	Mast Cell	Ma	moMa	pDC	mDC	IL17A_CD8	CD8_Tm	CTL	DNT	Ciliated Cell	Goblet Cell	Club Cell	Squamous Cell	Basal Cell	FOXN4	Ionocyte
MS4A1	26.6107	5.76908	0.0136727	0.0394356	0.0302366	0.00458277	0.0178772	0.025963	0.0117438	0.0817807	0.0161247	0.0252725	0.0318349	0.0110279	0.0114858	0.00184726	0.0119506	0.0574802	0.00464939
CD79A	10.5658	3.66105	0.0101735	0.154499	0.0160719	0.0111807	0.133207	0.0410048	0.0279204	0.254043	0.0216911	0.0483288	0.0206549	0.00402233	0.00524741	0.00241017	0.00844332	0.00600682	0.004125
CD79B	6.19171	1.48925	0.00456024	0.172159	0.00365281	0.0042106	0.00264046	0.00998757	0.0523392	0.245303	0.0110737	0.0283472	0.00822082	0.00168794	0.00316077	0	0.0054123	0.00914897	0
IGLL5	6.24731	2.38613	0.0104091	0.397368	0.0320556	0.00159968	0.325638	0.0149922	0.00550027	0.0347483	0.0278883	0.0177013	0.0011304	0.00321424	0.00203205	0.000142378	0.00306985	0.141591	0.00471103
BANK1	6.42109	3.9674	0.0168751	0	0.0475674	0.0863425	0.219353	0.1014	0.0172967	0.0311714	0.0163306	0.0290239	0.0916545	0.105306	0.0955856	0.0486245	0.0802555	0.154204	0.0820603
MEF2C	7.3092	2.99408	0.719362	0.161258	0.99775	1.69975	3.78246	0.617401	0.0232058	0.106677	0.0930162	0.0356792	0.0233485	0.0159863	0.0141132	0.0168481	0.0269418	0.0254107	0.00436288
POU2F2	6.51942	1.46265	0.365869	0.250809	0.191995	0.919706	0.812802	0.309538	0.586146	0.626356	0.327473	0.0967885	0.0659051	0.0310608	0.0253127	0.110047	0.0367346	0.087799	0.0508469
FCRL5	5.03822	0.544289	0.00489289	0.0174843	0.00814511	0	0.0560605	0.00234339	0	0.0033776	0.00320621	0	0.00465518	0.00509606	0.000713741	0	0.00121094	0.0141507	0
CD22	3.60883	0.484585	0.0217198	1.18819	0.0166396	0.0482828	0.0129171	0.0359012	0.00637057	0.00757167	0.0044299	0.0017144	0.00452052	0.00236195	0.00147961	0.00164674	0.000634846	0.0298007	0
AL928768.3	3.37412	1.23672	0.00473986	0.0888899	0.00179955	0	0.00362099	0.0210941	0.00197417	0.0351984	0.0059163	0.0141013	0.00076481	0.00178626	0.00342482	0	0.00048568	0.0305058	0.00404236
CD37	9.34801	3.94406	3.05997	3.76528	1.01321	1.29865	2.96195	0.69514	3.31495	2.91347	2.97029	2.11991	0.017992	0.0179574	0.0148354	0.0105744	0.0382857	0.0883957	0.0633889
CD52	18.7095	16.6712	0.172078	4.81384	0.579054	3.17312	0.562828	1.42152	20.44	12.1302	17.1025	17.5036	0.0782863	0.030468	0.0463448	0.0337091	0.163183	0.449908	0.231204
HLA-DQB1	15.4015	9.32418	0.353005	0.0749255	17.0711	16.4185	5.83788	19.7893	0.511237	0.336937	0.791695	0.456828	1.18058	1.34386	1.0204	0.413064	1.26183	0.636798	0.459473
LTB	10.312	7.4265	3.36404	0.205118	0.324004	0.850055	8.14183	5.10648	3.15175	7.66265	0.673742	2.89409	0.0266768	0.0178152	0.0196206	0.0137115	0.0433502	0.120889	0.0354725
HLA-DQA1	14.6924	8.07773	0.29065	0.213471	18.6877	16.1464	6.94165	18.382	0.64685	0.283332	0.836558	0.536783	1.91164	1.21478	1.13423	0.248852	1.03608	0.878287	0.230683
PTPRCAP	8.59164	5.72398	0.0551271	0.198997	0.154326	0.059856	2.39145	0.23603	10.0541	6.01192	8.34721	4.14873	0.0410219	0.0348281	0.0380258	0.0308883	0.0889628	0.136117	0.054638
TCF4	3.81998	1.41867	0.0228172	0.156776	0.408032	0.460479	13.7659	0.231648	0.0160265	0.0532791	0.0304109	0.0451817	0.30035	0.287574	0.290429	0.182353	0.712092	0.281316	1.41358
TNFRSF13B	2.75207	1.63573	0.00303503	0.0495918	0.00929535	0	0.0144357	0.0262617	0.00356106	0.0153458	0.00609814	0.00236746	0.00120557	0.00113485	0.00170594	0.000265933	0.00212045	0.00333628	0
CD83	4.15691	0.431426	1.15292	0.408532	0.18674	7.22455	3.25759	0.308561	0.0546068	0.151849	0.0643098	0.0118293	0.0143838	0.0218005	0.00916859	0.0297618	0.0289099	0.0477359	0.0371431
MARCH1	2.59036	0.307874	0.0151089	0.0875742	0.651781	1.0813	1.2743	0.533144	0.0393155	0.0961849	0.042793	0.0069131	0.0096064	0.0192906	0.0139417	0.00634045	0.0236121	0.00303782	0.016685
TLR10	2.43347	0.438901	0.149102	0.0196491	0.0656388	0.15902	0.244254	0.381334	0.00280685	0.00740989	0.0093375	0.00773652	0.0180592	0.00208664	0.000984961	0.00339578	0.00328593	0	0
GPR183	3.55481	0.57589	0.0244383	2.39058	0.635084	11.3148	17.159	0.844134	0.412717	1.19091	0.0546109	0.108367	0.0255469	0.0241466	0.00365377	0.0830099	0.00726966	0	0.0219454
CCR6	2.66887	0.516965	0.00848314	0	0.0611284	0.134714	0.0154609	0.382129	1.45741	0.614126	0.154736	0.112191	0.0242545	0.00681558	0.00478031	0.00546519	0.00732124	0.0105953	0
SPIB	2.30511	1.59016	0.00969911	0.00788712	0.00883429	0.374082	4.33299	0.104169	0.00612554	0.051492	0.0137999	0.00825273	0.0116908	0.00460689	0.00303508	0.00280455	0.00185535	0.0233486	0
VPREB3	2.03131	0.471618	0.00169901	0.00553443	0.0078725	0.00223386	0	0	0.00539718	0.00693271	0.00433121	0.00820826	0.00333079	0.00157254	0.00332003	0.0020313	0.00451465	0.0254247	0.0163388
FCRL4	2.00579	0.755886	0.00158771	0	0.0086024	0.0010948	0	0.0108519	0.000570773	0.00582443	0.00320042	0	0.0106668	0.00155991	0.000979021	6.2828e-05	0.000492589	0.0171388	0
CYBB	2.94546	0.667195	0.479141	0.177312	2.02271	3.71504	3.29621	0.882884	0.0172644	0.0279481	0.0351482	0.049438	0.0318863	0.027471	0.0311926	0.00425177	0.0108076	0.094194	0.0492411
SCIMP	2.17413	1.00655	0.00776556	0.00714102	0.534177	0.720375	0.00298515	0.560985	0.0123731	0.0125961	0.010512	0.0200329	0.0293805	0.00896503	0.00417758	0.00150081	0.00771046	0.0378525	0
BHLHE41	2.22569	2.09047	0.0112648	0.0818491	0.24854	0.0346122	0	0.168878	0.00398883	0.013901	0.00430225	0.0222727	0.262618	0.0646317	0.0817959	0.0603965	0.117371	0.269509	0.00702877
SP140	2.71744	1.38653	0.357858	0.0251065	0.0550471	0.113563	0.0126423	0.208541	0.963965	0.614446	0.878856	0.501761	0.0663215	0.0973934	0.0580229	0.0401573	0.0177585	0.0566066	0.0272106
LIMD2	5.32072	4.53	1.62395	1.20349	0.402981	1.10062	1.33187	1.1026	3.59901	4.22909	3.04588	2.2853	0.0256528	0.0450505	0.054157	0.0333473	0.102881	0.103664	0.123286
IRF8	2.2487	1.50415	0.00861119	0.00914771	0.623361	0.896846	9.58161	0.661385	0.0160683	0.151057	0.0259829	0.0284275	0.00838969	0.00521584	0.00286566	0.00504049	0.00319261	0.0252413	0.00535166
CXCR4	6.02772	0.601583	4.65624	0.0485766	0.165108	4.86142	13.6747	0.208489	1.69655	2.92606	1.20894	0.141726	0.0317897	0.0286942	0.0111049	0.0330269	0.0394048	0.0353348	0.998114
PAX5	1.73808	0.704915	0.00225951	0.00286119	0.00256405	0.00103692	0	0.00479804	0.00215371	0	0.00591207	0.00172851	0.000352409	0.00125816	0.000644062	0.00109523	0.00195675	0	0
FAIM3	1.86518	0.323554	0.0644931	0	0.0326105	0.00810952	0.0310848	0.0362143	0.292762	0.743803	0.353216	0.082576	0.0270892	0.0253921	0.0227036	0.0415012	0.0458692	0.0190176	0.0319954
LRMP	2.57979	1.12279	1.03571	0.273613	0.161831	0.277319	0.422846	0.310574	0.332347	0.397017	0.441014	0.243746	0.0278802	0.00881111	0.0104842	0.105077	0.00602544	0.0268758	0.0531713
FCRL2	1.61135	0.159254	0.0017029	0	0.00458311	0.000425508	0	0	0.00218042	0.0359416	0.00355413	0	0.00759805	0.00101092	0.0039363	0.00149845	0.00225118	0.000527228	0
SESN3	1.98296	0.843239	0.104472	0.169217	0.152442	0.145994	0.115692	0.215607	0.285671	0.260718	0.186236	0.110113	0.0554825	0.0820862	0.0945771	0.107302	0.229945	0.101047	0.0426617
HVCN1	1.94294	0.358755	0.322326	0.107103	0.185616	0.114424	1.06227	0.13624	0.129133	0.174595	0.143608	0.0450436	0.0243178	0.0569956	0.0465613	0.0301664	0.0432467	0.0291951	0.0356592
LY86	2.08581	1.82056	0.0210421	0	1.44205	0.8514	0.0349538	1.40286	0.00863811	0.0490023	0.0106183	0.0314366	0.00455321	0.0029254	0.00328688	0.000997332	0.00224476	0.0306824	0.0024319
CD19	1.53908	0.306882	0.00309523	0.00572238	0.0182378	0.0165517	0	0.0214074	0.0008839	0.0086303	0.00503295	0.00334017	0.125602	0.00122773	0.00192297	0.000154561	0.000563656	0.0965838	0
CLECL1	1.73413	2.08525	0.00851889	0.101566	0.276236	0.13261	0.287533	0.401618	0.106749	0.041494	0.243176	0.166749	0.00227017	0.00212964	0.00180073	0.000980606	0.00774726	0.0287573	0.00823758
CTA-250D10.23	1.4618	0.412825	0.000998064	0.00788712	0.0303471	0.0313707	0.00817914	0.022798	0.0296956	0.00984251	0.0137598	0.00201694	0.0151924	0.0066339	0.00754705	0.00494232	0.0118224	0.0137864	0.0279014
TNFRSF13C	1.33984	0.345379	0.00187593	0	0.0290065	0.00270074	0.00817914	0.0363053	0.0214046	0.0064072	0.0110099	0.0170062	0.00949089	0.00412393	0.00565178	0.00239118	0.00668518	0.00564098	0.00680235
RHOH	2.22917	0.840007	0.687816	0.939253	0.160025	0.234715	0.343611	0.173599	1.31631	1.26158	1.03535	0.752193	0.00984323	0.0122771	0.0109492	0.0104264	0.0219435	0.0222135	0.037954
FCRLA	1.29328	0.308508	0.000587404	0.0296309	0	0.000371011	0.00673039	0.00681299	0	0	0.00212166	0.00190273	0.00296914	0.000300524	0.0010011	0	0.0004598	0	0.00324049
IL16	2.0754	1.69805	0.239577	0.0718852	0.148724	0.317923	0.762999	0.403325	1.14407	1.42242	1.21897	0.964	0.0828732	0.00377161	0.00444401	0.00515776	0.0145903	0.0849229	0.0107623
RASGRP3	1.36194	0.360838	0.0112844	0.234043	0.212603	0.283366	0.01667	0.0922313	0.0509674	0.141185	0.136247	0.0483616	0.0596279	0.0288581	0.0298421	0.0393914	0.0152045	0.115527	0.0163865
PARP15	1.39914	0.114659	0.00643521	0.0836346	0.0190821	0.0273718	0.15607	0.00545368	0.561987	0.366618	0.503276	0.0541961	0.00515949	0.00483847	0.00465284	0.00164831	0.00605244	0.00102318	0.00221783
TTN	1.61145	0.043434	0.0410225	0.163295	0.00468398	0.0349657	0.125236	0.0238508	0.558574	0.901942	2.21633	0.0451042	0.0163472	0.0174212	0.022815	0.0095983	0.0289595	0.0396663	0.00373687
RCSD1	2.08754	0.709161	0.562366	0.226197	0.53953	0.299766	0.577978	0.256424	1.2255	1.33695	1.22423	0.72864	0.00934145	0.00646264	0.00421797	0.0017669	0.0191399	0.0731803	0.0577031
TRAF5	1.53796	0.197012	0.00767008	0.150138	0.0318198	0.11634	0.0640342	0.0531234	0.571697	1.09484	0.997007	0.226789	0.0618334	0.0338082	0.0399426	0.0156026	0.0930462	0.0235167	0.0884086
HHEX	1.37595	1.2566	0.0885212	0.421129	0.26135	0.184663	0.442092	0.359129	0.0163061	0.0372203	0.0216895	0.0141861	0.0191917	0.0303101	0.0511477	0.0222925	0.0710244	0.0363098	0.00831955
CD180	1.17569	0.275485	0.000922323	0.0117619	0.0471758	0.115965	0.128968	0.10118	0	0.00448305	0.000819576	0	0.000931365	0.000417365	0.000356784	0.000457156	0.00108422	0.0227327	0
PLCG2	1.33083	0.747454	0.317094	0.271345	0.064293	0.128246	0.144783	0.0663873	0.0835254	0.139742	0.228352	0.0568889	0.0429561	0.026257	0.0258276	0.03425	0.0428858	0.0137727	2.58486
BLK	1.05234	0.65913	0.000603846	0.0463701	0.00313968	0	0.709789	0.00587232	0.0501127	0.0544515	0.0273002	0.0411954	0.000588737	0.000489585	0.00085882	0	0.00135055	0	0.0106198
BTK	1.2143	0.697484	0.184891	3.00881	0.260784	0.345278	0.62632	0.29527	0.00265574	0.0127731	0.00576095	0.0110165	0.00270515	0.00234297	0.000528848	0.00247202	0.00309039	0.0436211	0
FGD2	1.13816	0.322178	0.0106438	0.020637	0.246706	0.462402	0.620394	0.348909	0.0502276	0.047418	0.115506	0.0147193	0.0318761	0.042449	0.0460325	0.0288762	0.0466986	0.01673	0.040455
AIM2	1.17422	0.764676	0.183355	0.0227549	0.116582	0.0260048	0	0.0912455	0.118984	0.105416	0.136061	0.103363	0.0186963	0.0284228	0.0483375	0.0501265	0.0481904	0.0491879	0.00979734
LYL1	1.11058	0.765185	0.100934	1.63188	0.27084	0.206452	0.0946716	0.132932	0.034196	0.0733141	0.0283211	0.0633362	0.0834527	0.0121618	0.01431	0.0295318	0.0102529	0.0961905	0.00616661
LAT2	1.49839	0.330167	0.915598	0.941893	0.197912	0.775056	0.0122947	0.109658	0.0173855	0.236952	0.382289	0.101483	0.0112309	0.00869172	0.0046889	0.00839991	0.00626373	0.00357918	0
WDFY4	1.06014	0.310093	0.121206	0.0996179	0.0744745	0.244174	1.19487	0.217292	0.00249575	0.0107128	0.0073938	0.0215634	0.0125102	0.00522033	0.00472265	0.00435427	0.00517048	0.00710565	0.0709192
GAPT	1.3758	1.10221	0.492034	0.882617	0.478658	0.275761	1.45097	0.837436	0.00745978	0.0262792	0.0222979	0.0345598	0.00162301	0.00236241	0.00246648	0.00139111	0.00303431	0.0105618	0
TCL1A	0.940967	0.0911574	0.000652487	0.0157742	0	0	1.4145	0.0255283	0.000656041	0.000969113	0	0.00684826	0.000217056	0.000327687	0.000860559	0.00010216	0.000403146	0.0012273	0
TMEM156	1.09795	0.724461	0.00921515	0.0321074	0.0562132	0.0405851	0.179478	0.169541	0.360256	0.422401	0.375471	0.214852	0.00388844	0.00295067	0.00281086	0.00203894	0.009902	0	0.00336882
POU2AF1	0.997254	0.44518	0.00786892	0.0200283	0.0218271	0	0	0.0141023	0.00795827	0.0282447	0.00631221	0.036911	0.447562	0.00466159	0.00981541	0.00238456	0.0313931	0.374723	0.0899579
FCRL3	0.919967	0.0954895	0.000196813	0	0	0.000758419	0	0.00131518	0.00367052	0.525917	0.0284936	0.00951233	0.00569387	0.000570908	0.000366567	0	0.00179804	0	0
CD86	1.22328	0.668989	0.0161034	0.0307988	1.04319	3.56004	0.104413	0.942056	0.020792	0.00919286	0.015705	0.0417204	0.00179562	0.00803041	0.00303271	0.00380302	0.00206548	0.00403075	0
GPR18	1.03777	0.194969	0.0103541	0	0.0400235	0.0282903	0.0897193	0.101889	0.508332	0.389507	0.536348	0.155487	0.00811505	0.00304337	0.00386018	0.00250528	0.00294591	0.000350111	0
CD27	1.05102	0.697812	0.000359683	0.0593452	0.00698205	0.00215302	0	0.0127403	0.371311	1.53139	0.136217	0.179066	0.00499864	0.00281802	0.00230675	0.00142204	0.00543846	0.0111807	0.0244655
SEMA7A	0.928989	0.228935	0.0347049	0.402425	0.0216885	0.164246	0.918414	0.043077	0.186154	0.135399	0.155976	0.0210599	0.00734868	0.00537507	0.0036758	0.043025	0.00492249	0.040079	0.00372653
PRKCB	1.80121	0.602865	1.53572	0.854257	0.131001	0.576678	2.1015	0.140716	0.727842	0.699881	0.64499	0.340572	0.00803118	0.00593472	0.00498511	0.00262127	0.0173594	0.0056771	0.00174653
AFF3	0.879988	0.215719	0.00476426	0.0104189	0.0308643	0.148416	1.42942	0.200597	0.00744025	0.118519	0.00534229	0.00753934	0.00453544	0.000795844	0.000999644	0.000418876	0.00133117	0.00696008	0.0219324
LINC00926	0.822843	0.342776	0.00196277	0.00788712	0	0.0107918	0.00715767	0.0176816	0.00622791	0.0080199	0.0134873	0.00566965	0.0014505	0.00685889	0.00377974	0.00832176	0.00848353	0.0161734	0.00548005
CCR7	0.854741	0.0748306	0.000257537	0.0208379	0.0242369	0.717582	0.160609	0.0675294	0.0286026	0.25414	0.00863745	0.00794506	0.0145148	0.00192364	0.000795169	0.00314537	0.00120086	0.00277732	0
FCGR2B	0.969335	0.510559	0.115458	0.0116069	0.476128	0.782309	0.0548126	0.479419	0.00280518	0.0233478	0.0173754	0.0131499	0.00400872	0.00183592	0.00228083	8.66061e-05	0.0038798	0.00730022	0.00395441
CXCR5	0.795267	0.118538	0.00138454	0.0158441	0.00558659	0.00221404	0	0.00590115	0.00998793	0.0476474	0.00723875	0.0189604	0.00747722	0.00285372	0.00174306	0.00340608	0.002909	0.00524348	0.00318416
HLA-DOB	0.796208	0.229822	0.00825705	0	0.0414197	0.0724043	0.0187892	0.112412	0.0181694	0.0123113	0.0206619	0	0.0100219	0.00643577	0.00647459	0.00581371	0.00734088	0.012773	0.022811
MPEG1	1.37447	0.250652	0.874429	0.0395718	0.904944	1.92392	5.23376	0.636922	0.00771644	0.0166578	0.0319569	0.010524	0.0123091	0.0047197	0.00350557	0.00521878	0.00412794	0.0348655	0
PCED1B	0.898403	0.521527	0.0183783	0.0114694	0.03094	0.0288601	0.198121	0.0290543	0.496227	0.398927	0.276875	0.170633	0.0130455	0.00309825	0.0032298	0.00128216	0.0131345	0.000480241	0.0316493
CR2	0.746733	0.0467814	0.000230258	0	0	0	0	0	0	0.0127107	0.000614123	0	0.000591461	0.000350205	0.000403612	0.000186568	0.000527069	0	0
RAB30	0.798158	0.231525	0.00441576	0.0997992	0.0285691	0.0729479	0.248102	0.0997306	0.0891294	0.0938419	0.100435	0.0677644	0.0174795	0.026523	0.0174691	0.0604218	0.0336702	0.000576673	0.0965011
PPP1R16B	0.959517	0.565753	0.011522	0	0.0333648	0.0784879	0.719925	0.168009	0.627567	0.599379	0.820253	0.327119	0.00669111	0.00394894	0.00685162	0.00490511	0.0129063	0	0.00174653
PNOC	0.769732	1.36557	0.00404438	0	0.00442436	0.0101589	0.544404	0.0635553	0.001429	0.00168957	0.0028295	0.0165295	0.0008392	0.000430509	0.0010387	0	0.00119826	0.0012273	0
FCER2	0.700924	0.104017	0.00220169	0.00286119	0	0.0477697	0	0.00109985	0	0	0.00200475	0	0.000321897	0.000175295	0.000163713	7.74636e-05	0.000452785	0.00333628	0
EBF1	0.681074	0.122433	0	0	0	0.00582829	0	0.00215581	0.000570773	0	0.0011532	0	6.61908e-05	0.00197105	0.000380537	0.000163348	0.000593023	0	0
FCRL1	0.68004	0.0929159	0.00352682	0	0	0.0011574	0	0	0	0.0409366	0.00913796	0	0	0.000319334	0.000334005	0.000265933	0.000380522	0	0
ADAM19	0.908419	0.110446	0.192032	0.0232067	0.0126527	1.11156	1.57557	0.313124	0.449698	0.355788	0.210438	0.0596932	0.00082143	0.00361456	0.00137691	0.00271134	0.00296334	0	0
CPNE5	0.689607	0.276332	0.0172552	0.0823329	0.00749581	0.00192934	0.00216383	0.0118374	0.00264447	0.00641459	0.0028149	0.00919009	0.00123708	0.0032936	0.00228556	0.00282593	0.00352613	0.0384116	0
MS4A7	1.1258	0.515518	0.034048	0.109849	3.74879	2.61396	0.122002	0.649597	0.0268535	0.022676	0.0286906	0.0320261	0.00592441	0.00642933	0.00757857	0.0024576	0.00638181	0.0337016	0.0275023
DENND5B	0.681855	0.149635	0.000754756	0.0369212	0.0256787	0.0401701	0.193326	0.118118	0.00124388	0.00397673	0.00192868	0	0.0376247	0.00585014	0.00812562	0.00323998	0.0111807	0.0689808	0.054457
AC079767.4	0.684205	0.953738	0.00627397	0.00601384	0.143295	0.0282417	0	0.0556057	0.00139742	0.0181931	0.0051591	0.00632183	0.000660368	0.00088152	0.00122173	0.00157441	0.000986842	0.00152259	0.00678432
KIAA0125	0.571773	0.699639	0.00454058	0.063327	0	0	0.106292	0.00593692	0.000904601	0.0964259	0.0132128	0.00548683	0.00576306	0.000115153	0.00110255	0.00258142	0.000574064	0.000874144	0.00360068
SNX22	0.553043	0.303244	0.00372156	0	0.0054736	0.015976	0.00943258	0.0451373	0.00765894	0.0089824	0.00402231	0.00704973	0.00485118	0.00663506	0.00474677	0.00335409	0.00326605	0.00253009	0.00304899
DOK3	0.893594	0.332261	1.03354	0.214656	0.124444	0.360898	0.0259382	0.0566746	0.00621438	0.0146155	0.0256113	0.016517	0.0048471	0.00872055	0.0153931	0.00688297	0.00814888	0.026193	0.00459178
GPR114	0.516786	0.109859	0.000172889	0.00286119	0.0237594	0.0404973	0.384277	0.107185	0.137752	0.0299347	0.181012	0.0390927	0.00119256	0.000870271	0.00164648	0.00180837	0.00197158	0.0102994	0
TNFRSF17	0.457368	0.351091	0.00100988	0.1243	0.00249988	0	0.194379	0	0	0.00423605	0.00254201	0	0.00740246	0.000241575	0.00036791	0.000278383	0.000529839	0	0
FAM159A	0.446815	0.249966	0.0156044	0	0.00662358	0.0164714	0.0252929	0.058574	0.0540192	0.167484	0.107628	0.0238772	0.00267537	0.000527359	0.000334584	6.67826e-05	0.00133813	0.0321297	0.00517655
CNR2	0.367992	0.0348632	0.004871	0	0.00392523	0.00364001	0.0136334	0.00234756	0.00331208	0.162642	0.00713005	0.00399023	0.000793437	0.00127106	0.000816969	0.000549216	0.00175653	0	0
SCN3A	0.353191	0.0524375	0	0	0	0	0	0	0	0	0	0.0039594	0	0.000448245	5.58169e-05	0	0	0	0
COL19A1	0.293003	0.0316247	0	0	0.00456176	0	0	0.00058354	0.00125646	0	0	0	0.000229198	0.000106985	0	0	0.000200948	0	0
GRAP	0.279654	0.0871298	0	0.00765301	0.015352	0.00969952	0.0326176	0.0141225	0.0258006	0.0894392	0.0174647	0.023821	0.00436765	0.00154965	0.00100172	0.000683911	0.0020083	0	0
OSTN-AS1	0.275032	1.05024	0.0032095	0	0	0	0.0133844	0.0249098	0.000717904	0.00567336	0.001641	0	0.000180317	0.000471976	0.000336876	0	0.000569898	0	0
AC104699.1	0.260434	0.681789	0.00161544	0.00572238	0.00524064	0	0.00362099	0.00792536	0.000609308	0.00239472	0	0	9.60159e-05	0.000319003	0	0	0.00141508	0.00476269	0.00471103
CLEC17A	0.242936	0.0428362	0.00481348	0	0	0.0406162	0	0.00885267	0	0	0	0	0.000180317	2.84801e-05	0	0	0	0	0
GNB2L1	16.7209	24.07	0.905535	14.9367	12.1304	11.7006	13.1127	19.4332	9.347	11.5615	8.60057	15.4305	4.16876	4.49031	5.25061	4.76055	6.76577	5.86109	5.98392
TMSB4X	103.932	196.164	37.0571	69.2292	196.117	73.329	31.5606	211.432	105.196	85.4394	98.6339	180.395	10.5904	25.4573	26.6408	31.6111	19.0766	17.0768	64.6739
HLA-DPB1	26.1113	28.6198	1.07572	1.11914	63.5151	36.4368	11.3088	73.4018	2.62333	1.72145	3.23115	2.13757	1.58579	1.67526	2.0883	0.414932	2.20806	1.44449	2.06156
EEF1A1	55.4353	80.108	4.18955	55.0324	55.2007	50.587	60.14	76.6885	42.3261	50.6559	38.3497	70.3481	26.3397	28.4498	26.2735	23.8204	32.0341	31.401	32.3738
UBA52	19.3715	31.6732	8.82365	12.6727	23.247	20.3525	15.3194	32.452	14.5246	14.9345	13.5431	26.9772	6.974	7.48605	7.44916	8.0045	8.03801	7.92241	7.88966
FAU	27.1801	37.3903	13.8323	28.3659	20.2984	21.9728	23.9933	28.9359	17.0994	19.2074	17.4966	29.7854	10.1124	9.40036	10.1945	10.1021	10.4527	11.3268	10.2924
IL8	0.359596	0.91239	257.711	2.0551	1.88853	49.1312	1.18221	1.37796	0.278887	0.494161	4.4444	1.56575	0.518468	1.41826	0.853519	4.98885	0.557447	1.03809	0.228705
G0S2	0.135634	0.380723	66.0569	0.644197	0.79421	15.8133	0.13034	0.706235	0.123205	0.164838	1.27845	0.702161	0.0642241	0.197816	0.0360599	0.144805	0.0504249	0.51697	0.0115219
IFITM2	3.04159	4.89242	131.028	4.55932	2.66643	5.35915	1.23288	2.78003	3.06135	6.00175	6.2666	6.67647	0.593043	1.21351	1.53687	0.911557	0.776924	1.56649	0.458591
S100A8	0.357152	1.38414	268.411	1.55945	5.40692	33.4052	2.9922	1.99447	0.427274	0.842429	6.51631	2.71939	3.83709	7.36257	5.35275	77.2162	1.75583	2.05812	0.409866
RGS2	1.77493	0.376484	44.186	3.43718	0.582152	6.99803	15.6616	0.643875	1.09003	0.591419	1.53035	0.377349	0.078156	0.155791	0.0901694	0.243901	0.120413	0.163343	0.417656
SRGN	2.06572	1.24179	121.738	25.0545	5.74418	48.4624	10.1966	4.39276	7.59258	7.32346	11.2939	2.72482	0.115832	0.337809	0.0743517	0.164935	0.12295	0.718427	0.0510468
MNDA	0.308255	0.385054	40.5764	0.35765	3.69783	3.43674	0.46475	3.27249	0.0880511	0.0930601	0.733537	0.325011	0.0289518	0.0817314	0.0203823	0.0424397	0.0279542	0.105383	0.0312969
NAMPT	0.443938	0.400177	67.1671	0.829404	1.06747	11.2693	0.995522	0.827297	0.293526	0.540754	1.48633	0.676411	0.717875	2.96111	2.19979	2.43574	1.54945	0.589888	0.357665
BCL2A1	1.93198	1.73824	39.0418	0.385884	1.18606	10.1078	0.569629	1.81213	0.279312	0.347908	1.04019	0.7294	0.0615803	0.128792	0.0406164	0.145409	0.0307707	0.191065	0.021287
CSF3R	0.0366369	0.122996	25.1668	0.14072	0.268622	1.44948	0.253312	0.210907	0.0380847	0.105725	0.5935	0.176268	0.0295971	0.0816687	0.0226139	0.0353822	0.0329635	0.0801151	0.0338937
PTGS2	0.04373	0.0703052	30.0515	4.77364	0.151017	7.89956	0.120843	0.133926	0.0235319	0.100989	0.487607	0.134277	0.0966893	0.259154	0.209359	0.554347	0.298024	0.0765163	0.569945
SOD2	0.488762	1.00565	89.2528	2.09511	5.66848	34.6946	1.1933	1.93968	0.770443	0.806936	2.39391	1.55313	2.39152	3.21811	3.1684	5.42922	2.69093	3.45663	2.02143
FCGR3B	0.0144239	0.103957	17.6543	0.0061118	0.173852	0.0999264	0.0353813	0.130343	0.026756	0.0327921	0.305981	0.149665	0.0125256	0.0361689	0.00828339	0.0118833	0.00541803	0.0526806	0.00425662
PROK2	0.0137002	0.0565724	16.1306	0.0238948	0.0902117	0.283905	0.0751341	0.0562076	0.0280448	0.0403974	0.425323	0.089314	0.0135271	0.0369633	0.00427495	0.0234748	0.00747481	0.024418	0.00709832
FPR1	0.0221397	0.0580608	17.061	0.0356961	0.445823	4.53251	0.0430617	0.376214	0.0224333	0.0157587	0.413828	0.163573	0.0157618	0.042546	0.007663	0.0166182	0.00722058	0.0527249	0.00121493
PLEK	2.00034	2.05316	24.615	0.722488	2.59386	7.52979	5.37426	3.42732	0.0875468	0.191986	0.753614	0.322494	0.0291446	0.10394	0.0242487	0.0300043	0.0302108	0.126639	0.0397602
NABP1	1.26876	0.171518	21.3981	1.57539	0.350133	3.42173	1.14839	0.311269	1.27278	1.36686	1.35885	0.289292	0.162095	0.380124	0.349332	0.74614	0.339316	0.160701	0.376585
CMTM2	0.00890315	0.0440528	13.5677	0	0.117429	0.0899841	0.0799253	0.070742	0.0283357	0.0219207	0.264231	0.139441	0.018181	0.0301154	0.00595412	0.0134094	0.00818123	0.0335023	0.00581713
FOS	2.64264	0.332793	72.0187	7.38286	0.650536	25.1078	19.1023	0.635898	11.3526	11.9057	14.4404	0.596001	1.526	2.12255	2.05921	2.44204	3.97146	1.05373	3.36221
PLAUR	0.0482022	0.0945919	18.0091	0.661593	0.666886	13.1646	1.43919	0.306306	0.040556	0.102883	0.297889	0.14791	0.0777792	0.290541	0.209395	0.678186	0.176142	0.0948595	0.137309
GCA	0.525829	0.472181	16.1827	0.436572	0.776537	1.71281	0.778333	1.28099	0.12344	0.139891	0.433418	0.229948	0.272151	0.271413	0.218598	0.169435	0.235874	0.445097	0.336245
C5AR1	0.0168752	0.0702671	12.9656	0.0350277	0.320056	3.48024	0.0589035	0.0597627	0.0211378	0.0263836	0.224865	0.0584053	0.347526	0.0492879	0.0338581	0.020386	0.055113	0.24242	0.0113699
SLC25A37	0.350379	0.0750325	18.2003	0.193955	0.174476	2.13003	0.321451	0.115862	0.233203	0.294178	0.657959	0.15963	0.446104	0.962449	0.942221	0.539455	0.976466	0.353643	0.834612
LITAF	1.45653	1.6097	30.7353	1.12486	3.82472	7.12525	1.90198	3.4445	0.559359	1.05702	1.56067	0.940733	0.961938	1.59354	1.43459	1.84462	1.02038	1.03292	1.01929
IL1B	0.0903468	0.135791	21.6653	0.241451	0.805626	44.5888	0.145608	0.489756	0.036722	0.0959756	0.421622	0.239543	0.0274528	0.169268	0.0143615	0.0797463	0.0202934	0.167257	0.0161196
SLC2A3	2.49539	0.232491	16.2623	2.4041	0.180102	5.75802	0.555696	0.112194	2.59094	2.31555	2.61079	0.188566	0.0263723	0.0698369	0.00801584	0.031923	0.0295494	0.105407	0.0116666
S100A9	0.76911	2.92403	181.194	1.01649	11.8834	52.9285	1.50969	4.35571	0.856659	1.49326	4.39119	4.3689	5.89581	22.3223	24.016	115.43	9.62465	4.5982	1.91342
IL1R2	0.00365543	0.0242884	9.44092	0.0740851	0.122301	0.574577	0.0320813	0.087955	0.0203576	0.093915	0.181158	0.0597429	0.0146995	0.0225551	0.00429808	0.0619334	0.00790804	0.0278492	0.00709832
FCGR2A	0.149812	0.0969364	10.816	0.19798	1.15015	3.4675	0.0593447	0.237938	0.020764	0.0339833	0.183014	0.118007	0.0128186	0.0400948	0.0129284	0.025589	0.0130579	0.0651653	0.0110796
RNF149	0.392402	0.111948	15.5456	0.377998	0.361215	2.17398	3.17614	0.300238	1.17059	1.03639	1.28798	0.214427	0.454262	0.661745	0.561023	0.8316	0.663784	0.424055	0.149581
MXD1	0.130943	0.124115	15.1946	0.152426	0.263033	3.63422	0.701401	0.24048	0.22965	0.313542	0.48254	0.269805	0.239808	0.775191	0.487345	3.40845	0.530152	0.348328	0.845943
AQP9	0.00292829	0.00364737	9.49481	0.0747525	0.110142	2.22185	0.0505832	0.0396604	0.00485059	0.0121939	0.188889	0.0391771	0.0107739	0.0299292	0.0034423	0.00852218	0.0104902	0.0488799	0.00166844
FTH1	21.2362	34.7017	445.264	74.1626	198.574	232.435	36.5653	60.1162	11.8963	14.4126	19.0079	25.9021	53.6382	29.4518	30.3876	47.6095	16.1752	67.8982	46.3479
CXCR2	0.00403669	0.0650871	8.91173	0.058562	0.0765653	0.0476228	0.060264	0.102523	0.00739606	0.0310453	0.20557	0.0683365	0.0133858	0.0184242	0.0049881	0.0107686	0.013237	0.00139848	0.00400295
IL1RN	0.0380622	0.0656668	13.9521	0.0885555	0.574558	13.6705	0.0565257	0.402659	0.0253036	0.0636568	0.257206	0.136883	0.0977821	0.241873	0.189599	2.01998	0.240203	0.120459	0.351976
CEBPB	0.444253	0.392403	23.3018	1.06768	1.65143	11.0128	0.171705	0.87366	0.671035	0.742124	1.0929	0.753227	1.53256	2.11209	1.68498	2.42709	1.68593	1.88075	0.520349
FFAR2	0.0288823	0.0244028	8.5573	0.0332984	0.0569227	0.304029	0.0233586	0.0780758	0.0105757	0.0442185	0.18751	0.0605974	0.00964805	0.0280004	0.00493445	0.0256873	0.00913168	0.0165747	0.00503827
IVNS1ABP	0.96302	0.335396	14.8773	0.318507	0.368596	2.25478	0.518161	0.339959	1.3608	1.1165	2.16954	0.477534	0.513537	0.514931	0.509145	0.403415	0.855975	0.714899	0.449334
H3F3B	6.16348	5.85308	80.0956	12.459	6.15726	16.4471	15.0698	6.94522	8.15843	7.91688	9.44604	9.98375	6.4949	7.17574	6.71836	12.3526	7.44718	8.4986	21.3059
LST1	0.409427	0.618656	20.0219	0.562016	6.37786	5.5244	0.508612	8.87385	0.461642	0.431508	0.577838	0.649906	0.0384556	0.0605731	0.0254049	0.0258806	0.0376973	0.236456	0.115085
BTG2	3.92746	1.46857	18.3858	5.79214	0.353449	4.87853	16.1506	0.603831	3.31331	2.81088	3.49908	0.555614	0.376235	0.210422	0.235862	0.303776	0.855815	0.238902	1.72235
DUSP1	1.37817	0.147289	29.0744	3.16477	0.327107	14.9725	2.23923	0.385604	5.33744	3.58651	3.5073	0.381612	2.20318	2.34401	1.63762	3.87184	2.43043	1.3255	1.18917
TREM1	0.0198158	0.0258596	8.18763	0.0210748	0.148765	1.90481	0.0714842	0.0534096	0.0113146	0.050928	0.151504	0.0786446	0.00514486	0.0224072	0.00455782	0.00638314	0.00472243	0.0674734	0
PDE4B	1.66017	0.395109	9.84773	0.164283	0.201549	2.93902	2.34387	0.149801	0.959654	0.767363	0.943042	0.476958	0.0124236	0.0281812	0.0117916	0.0132986	0.0182627	0.0450763	0.0598634
ZFP36	2.37683	0.524693	22.8244	1.84695	0.43898	15.4747	13.4313	0.545816	2.23964	2.66373	3.69412	0.650924	1.05372	1.7331	1.18474	3.60869	1.60716	0.47631	0.414285
NCF1	2.72406	1.84	10.3091	1.4383	1.58357	0.652308	2.30802	0.894286	0.344641	0.669048	0.457547	0.596201	0.0537431	0.0458292	0.028002	0.0739418	0.0309565	0.148624	0.0544678
S100A12	0.00357423	0.0263117	7.80485	0.0437326	0.0987515	2.29733	0.129548	0.057139	0.00514424	0.0142568	0.193835	0.053667	0.0344497	0.0825595	0.0464284	0.595881	0.0163547	0.0276967	0.00162229
BASP1	5.50108	4.76815	17.0044	1.34079	1.14916	2.72929	0.256146	3.04784	0.0649018	0.131563	0.347245	0.324766	5.51481	0.29131	0.213003	0.781927	0.18695	6.26617	0.0393359
IER2	4.1326	1.1725	24.4149	5.35809	0.60006	7.87049	3.92417	0.565099	3.89311	4.05533	5.2391	1.50713	1.23166	2.19435	2.42223	3.96226	2.83702	0.883017	1.76999
PTPRE	0.31677	0.158836	9.49669	0.178367	0.511605	4.56613	7.87915	0.920957	0.721312	0.868715	0.820649	0.394674	0.0773088	0.0924596	0.0619342	0.123843	0.100753	0.0791681	1.00076
FAM65B	2.62423	1.00632	8.3942	0.226729	0.0736692	0.314029	0.927366	0.237186	0.320806	1.15558	0.435477	0.264443	0.856666	0.0199207	0.0105353	0.011494	0.0368055	1.2564	0.0259362
HCAR3	0.00457279	0.0184569	6.28671	0.0052176	0.0572531	0.324529	0.0113958	0.0283681	0.00785672	0.0172379	0.117464	0.0279241	0.0100038	0.0345137	0.0219595	0.0241052	0.0330918	0.0183741	0.0149197
SERPINA1	0.0207994	0.0655706	7.47691	0.0269508	0.577067	3.54096	0.0092648	0.18867	0.0126422	0.0439259	0.157945	0.0647018	0.0685823	0.158115	0.144415	0.211031	0.0605025	0.0703877	0.0194981
TYROBP	0.249321	0.40062	25.2739	10.1315	24.9235	18.0036	5.39463	9.16748	0.166875	0.995776	0.958786	0.604954	0.03824	0.103614	0.0363126	0.0319612	0.0723752	0.430131	0.0836868
EGR1	0.839268	0.131935	8.97062	0.927999	0.10231	1.91486	0.21286	0.112663	0.439597	0.47377	0.70924	0.211716	0.332073	0.432226	0.388345	0.527841	0.87771	0.136384	0.512617
JUNB	3.44504	0.890331	23.9956	5.09019	0.832578	15.7392	11.9444	0.959103	5.53986	5.32331	5.19238	0.858055	0.908751	1.77131	1.99175	4.42233	2.32622	0.627968	0.996882
GPR65	0.709866	0.324215	7.72192	0.518953	0.592355	0.881229	2.91016	0.429894	1.0495	1.13548	0.74251	0.534741	0.00918118	0.0254937	0.0058608	0.00801226	0.00976394	0.0893327	0.0107777
PHACTR1	1.91555	0.512945	6.47837	0.523538	0.220333	2.20828	2.76338	0.37361	0.00782693	0.0279455	0.116637	0.0420681	0.0146111	0.0368252	0.016974	0.0167716	0.0215134	0.0288494	0
TMEM154	1.73803	0.434269	7.96839	2.42327	0.218019	0.372495	0.254164	0.195475	0.558118	0.449025	0.54537	0.182665	1.08292	0.300938	0.245396	0.202496	0.396688	0.823436	0.323841
MX2	0.554317	0.352348	7.81333	0.286165	0.273454	0.97343	1.5022	0.260539	0.274015	0.486705	0.319422	0.197065	0.727088	0.439721	0.352062	0.571757	0.332548	0.58538	0.175726
LRRK2	0.812714	0.220807	5.89101	0.0380822	0.131266	0.42289	0.094442	0.213043	0.0125565	0.0174087	0.130433	0.013062	0.0502772	0.105324	0.0716594	0.0428356	0.101772	0.0579175	0.0136543
ANP32A	1.34939	1.53343	11.6521	1.21918	1.39155	0.977664	1.58831	1.19992	1.2591	1.29281	1.42892	1.66695	0.878366	0.804175	0.715912	0.71182	0.704183	1.28953	1.16875
TRIB1	0.0862322	0.0273643	6.31988	0.184029	0.110043	1.02556	0.240881	0.0800387	0.123509	0.085433	0.278462	0.077929	0.157448	0.182433	0.120862	0.41581	0.31984	0.130285	0.272196
FPR2	0.00144133	0.0531159	5.35678	0.147306	0.0689188	0.730176	0.0233844	0.0265275	0.00179256	0.00977233	0.0980475	0.0292036	0.00403437	0.00884553	0.00164743	0.00420936	0.00381779	0	0
CLEC7A	0.0535227	0.0831373	9.44806	0.0117619	1.69663	4.80676	0.0451653	1.20568	0.0597855	0.123182	0.18275	0.146735	0.210336	0.882886	0.782028	0.990884	0.65168	0.124352	0.0489863
SLC11A1	0.0387211	0.0303938	5.63765	0.119308	0.0520791	3.16734	0.00387597	0.0240819	0.0335854	0.0528106	0.129309	0.0470522	0.0571026	0.0481325	0.0185668	0.0189509	0.0204197	0.0569323	0.00971681
ACSL1	0.223612	0.125709	6.5496	0.0832623	0.235535	1.34479	0.107654	0.0970361	0.125428	0.0906599	0.189203	0.0710135	0.189075	0.448016	0.304446	0.268556	0.159593	0.184964	1.16698
TNFRSF10C	0.00144133	0.0278526	4.88394	0.0436371	0.0493199	0.0972354	0.00903481	0.0284459	0.00293193	0.0103151	0.0853867	0.0370684	0.0125504	0.00821153	0.00396602	0.00474284	0.00316958	0.0316881	0.00277597
SMCHD1	1.85761	0.495795	12.7159	0.901878	0.324094	0.99379	1.26111	0.372005	2.21816	2.44202	2.55608	0.986064	0.708501	1.59206	1.6036	1.35597	1.71032	0.70655	1.08943
MBOAT7	0.115923	0.067156	6.14548	1.22037	0.252356	0.829038	0.273717	0.289469	0.182218	0.19716	0.26036	0.105973	0.474783	0.279376	0.206015	0.194107	0.20812	0.331026	0.185006
ZFP36L1	7.378	1.62066	31.1454	1.97071	0.94429	6.62068	1.21048	0.999128	13.9928	7.30341	15.3364	1.86048	1.94373	3.4021	3.27253	2.28022	5.51783	1.47287	1.13815
SAMSN1	1.5525	1.43584	9.07183	11.1659	1.64662	3.96963	0.338235	0.588139	1.7001	1.35815	2.48889	1.95016	0.020108	0.0282093	0.00869659	0.0107873	0.0203743	0.0740769	0.0278673
OSM	0.0196214	0.016415	4.96874	0.226005	0.0609147	1.83099	0.0364123	0.0366355	0.0338846	0.0700114	0.106203	0.0774705	0.0098311	0.0152254	0.002475	0.00524153	0.00602303	0.000325407	0.00152875
GK	0.136531	0.0366793	7.1563	0.233194	0.437779	3.2024	0.0980868	0.305667	0.0843392	0.131908	0.20553	0.11766	0.599676	0.603524	0.519274	0.972242	0.414964	0.649003	0.17472
CSF2RB	0.13571	0.0316702	4.95308	1.73799	0.124332	0.752276	2.62027	0.191298	0.00814933	0.0160023	0.140271	0.011841	0.00415277	0.0148096	0.00194559	0.00447921	0.00364487	0.0155824	0
SELL	1.07789	0.302241	5.28973	0.0541241	0.0802278	0.530185	3.163	0.14645	0.0269901	0.517848	0.143385	0.037906	0.0236137	0.0534579	0.0562921	0.0372228	0.186487	0.0285137	0
NCF2	0.281053	0.255138	6.01811	0.238208	0.906903	2.2301	0.0572169	0.942691	0.0224917	0.0379136	0.0780312	0.0912218	0.21958	0.131648	0.102731	0.197221	0.102585	0.45993	0.105077
MCL1	1.86114	0.704417	12.9894	0.974816	0.598975	5.75675	4.76005	0.724372	2.85487	2.53844	3.2672	1.04943	0.779704	1.33777	1.24783	1.98314	1.34717	0.7203	0.601177
VNN2	0.302913	0.180991	4.93082	0	0.0765899	0.113392	0.0204068	0.0521391	0.0837462	0.0376985	0.145448	0.0861409	0.256926	0.0875448	0.130217	0.0529497	0.049733	0.224277	0.187089
KLF2	2.41336	0.573714	6.4538	0.143124	0.0794726	0.948111	0.122998	0.0729357	0.0937852	1.19692	0.321988	0.0965295	0.487155	0.419702	0.264475	0.675569	0.357025	0.459993	0.328652
EGR3	1.07414	0.106713	4.84845	1.18546	0.0400315	0.581917	0.0247025	0.0498605	0.186003	0.260218	0.466494	0.0540407	0.00846388	0.0119936	0.00309864	0.0401253	0.0305213	0.044964	0.00570697
LINC00936	0.925417	0.0918758	5.33598	0.117238	0.0924777	3.18331	0.282373	0.107635	0.562015	0.563931	0.527844	0.052301	0.123166	0.0715928	0.0616684	0.0975623	0.0612433	0.123451	0.110775
KDM6B	0.672687	0.0677502	6.09992	0.677726	0.164863	3.54409	2.87171	0.148852	0.257036	0.614148	0.503374	0.103128	0.285023	0.33436	0.282124	0.479223	0.415545	0.289319	0.380321
NEAT1	12.6428	1.29276	185.81	17.6761	1.62435	49.5484	20.9348	1.57915	5.44475	10.5781	13.3025	1.59937	22.4498	73.8501	58.8265	81.042	54.9155	13.2141	29.2277
SOCS3	0.342355	0.12306	5.86274	0.150464	0.192013	4.36259	2.57804	0.216993	0.0898137	0.705531	0.172647	0.129661	0.193266	0.268125	0.306364	0.504846	0.476788	0.183322	0.164371
PTPRC	8.88866	1.14313	23.3403	1.69825	2.08514	8.59556	3.20975	2.75568	17.2913	15.6959	15.815	2.92571	0.0670976	0.0759397	0.0341079	0.0289929	0.116631	0.193318	0.159115
PELI1	0.286187	0.12585	5.41292	0.174299	0.160161	0.825787	0.0798582	0.120375	0.132429	0.213184	0.295575	0.102127	0.610437	0.351688	0.263611	0.593969	0.319684	0.648071	0.334958
LUCAT1	0.00212434	0	4.03601	0	0.0122599	0.513768	0.0855902	0.0102653	0.00296886	0.0187003	0.0801993	0.0118957	0.107679	0.0191549	0.00976624	0.0390658	0.0132603	0.0481621	0.0248177
SORL1	0.470421	0.0406386	6.92068	0.0613347	0.215174	0.577972	1.00951	0.121146	0.169174	0.541183	0.242886	0.136769	0.3961	1.025	1.06873	0.453398	1.62254	0.250915	1.06196
CD14	0.0348334	0.0463909	6.12967	0.105599	4.12116	6.54205	0.0250877	0.434154	0.0338562	0.0405237	0.156393	0.101304	0.062252	0.0735479	0.0817352	0.0756245	0.0982955	0.179352	0.0916633
FAM129A	0.910644	0.427396	7.83323	0.228821	0.285908	0.91706	0.71596	0.390981	1.24195	0.848332	1.46147	0.640179	0.395073	0.797392	0.878736	0.408334	1.93856	0.273842	0.469978
SDCBP	0.616914	0.410457	11.0651	2.80472	4.14262	4.52396	0.542292	1.35823	0.623063	0.82092	0.871044	0.697334	1.39727	1.49817	1.37063	2.73741	1.344	1.87007	0.998764
CDA	0.00224924	0.0108446	3.86799	0	0.0364532	0.289886	0.0318805	0.0302716	0.00206066	0.0117456	0.070175	0.032939	0.00671535	0.0115014	0.00423525	0.0190913	0.00981218	0	1.54852
IGSF6	0.0638032	0.0950874	7.61697	0.087182	8.01562	3.35346	0.251976	3.33335	0.0516191	0.108863	0.171864	0.120868	0.0113508	0.0241099	0.0119793	0.00893828	0.018646	0.181936	0.0232661
GMFG	2.33735	3.77219	10.5692	2.00523	2.37017	2.60208	1.32478	2.67249	3.58798	3.22249	2.90844	5.53514	0.0248137	0.0327831	0.0250838	0.0277942	0.0615581	0.171538	0.194218
CSRNP1	0.185292	0.0115177	4.45236	0.0914997	0.0486153	1.41808	0.354718	0.0650217	0.14154	0.292731	0.228984	0.071562	0.0686619	0.166579	0.126383	0.418808	0.135757	0.0630635	0.328226
H3F3A	13.9217	18.1707	74.2473	15.8209	16.0551	25.3504	13.6694	18.9174	11.3067	11.0376	11.6099	16.5498	16.2722	14.2054	14.954	15.414	15.5128	20.1339	21.3985
LCP2	0.218723	0.147606	6.73458	1.88399	0.472078	2.81901	0.128313	0.420558	2.6982	2.41761	2.7069	0.853363	0.0170956	0.0290432	0.00876516	0.0250585	0.025895	0.0403382	0.0201713
CXCR1	0.00144133	0.0169677	3.66524	0	0.0193041	0.0175566	0.0247244	0.0172333	0.00282503	0.00533542	0.0639034	0.0226005	0.00228125	0.00778237	0.00143361	0.00175016	0.00208692	0.0365228	0
EVI2B	2.84744	2.30672	7.7217	1.49148	1.62005	1.60588	1.02093	2.18426	2.10867	1.46993	2.48867	1.41201	0.0253167	0.0290098	0.0143283	0.0150097	0.0307397	0.115353	0.031222
CTSS	2.98256	1.65618	18.3628	1.75283	9.12876	13.3456	3.24096	3.24237	1.46395	1.15364	1.73074	0.968628	5.77301	2.84872	2.70659	2.42332	2.32621	2.75018	3.46559
MME	0.00710932	0.0163183	3.6516	0	0.0169188	0.0348781	0.0788977	0.0104398	0.00177948	0.256317	0.0477276	0.0214362	0.00550142	0.00629747	0.00246487	0.00341957	0.0029707	0	0.0838616
AIF1	0.319856	0.515686	16.9532	0.501361	22.1638	13.5584	0.81561	15.8695	0.303394	0.404892	0.582924	0.712282	0.0421855	0.0637724	0.0419084	0.0299742	0.0833694	0.473949	0.34432
PNRC1	4.31908	3.48102	17.8113	3.15114	4.2191	12.9119	6.49353	4.31024	6.58324	5.22819	7.02114	5.90292	1.16273	0.978498	1.10151	1.14011	1.7247	1.835	1.48041
ITGAX	0.767578	0.0709741	4.11417	0.374127	0.250602	2.26827	0.0739831	0.508047	0.0147082	0.356473	0.374111	0.0674243	0.0138314	0.0239638	0.00656015	0.00934707	0.00975423	0.00815821	0.00493877
MYO1F	0.679137	0.274136	4.9473	0.533511	0.374028	1.42253	0.46524	0.298145	1.44635	1.20306	1.31438	0.226015	0.014386	0.0257293	0.0137005	0.0241959	0.0235883	0.00795648	0.0237759
TAGAP	0.661667	0.238028	4.34311	0.0782371	0.120827	0.624517	0.304261	0.253835	0.753545	0.715518	0.869853	0.434872	0.0168546	0.0166287	0.00832563	0.0196745	0.0108893	0.0338779	0.0172089
TUBA1A	0.607239	0.376379	11.5717	2.89493	2.08481	1.8995	1.15379	2.06995	2.09586	1.6174	2.30311	0.837375	10.8777	0.0631492	0.0627792	0.0471668	0.142464	12.9559	0.955467
LY96	0.460598	0.557806	4.3275	0.0479717	1.26391	0.897143	0.560957	0.450396	0.0311586	0.120217	0.142183	0.0719615	0.107626	0.186538	0.178413	0.105348	0.128446	0.0756391	0.0248845
HCAR2	0.0269597	0.000295021	3.55248	0	0.0285801	0.293593	0.0112496	0.0216343	0.00919199	0.0110553	0.0716021	0.0189792	0.0527217	0.0936387	0.161928	0.0596391	0.192574	0.0810287	0.199725
TNFSF13B	0.105089	0.127257	4.61182	0	2.29576	1.97456	1.00819	0.751257	0.407212	0.249968	0.153484	0.280177	0.0271185	0.0817202	0.0776269	0.0379689	0.10762	0.0551885	0.0132919
CTB-61M7.2	0.00310676	0	3.25164	0	0.00351503	0.771838	0.0428301	0.0108976	0.000688398	0.00867831	0.061546	0	0.000709591	0.0093941	0.000612777	0.0027677	0.00193637	0.00879484	0
PFKFB3	0.242038	0.127061	3.67892	0.123963	0.211519	1.78929	0.766795	0.139422	0.123533	0.24313	0.159125	0.091904	0.0599156	0.0470585	0.028806	0.096218	0.0303535	0.0388912	0.00273547
TNFRSF1B	0.755657	0.196689	4.92446	0.0245811	0.560307	4.9225	1.39562	0.223845	1.22599	1.19939	1.4846	0.24	0.0147712	0.0261134	0.00857514	0.010923	0.0262285	0.0413885	0.00449198
LCP1	7.27326	7.89223	13.9136	2.77115	1.74253	7.27707	3.16597	6.68771	6.13025	4.81567	5.48015	7.63322	0.0652551	0.0549906	0.0370614	0.0377253	0.0844131	0.223283	0.107202
NFIL3	0.131055	0.199496	3.62788	0.189425	0.131648	0.96775	0.100366	0.112405	0.177604	0.0677255	0.268681	0.164615	0.075749	0.0871819	0.0694153	0.19385	0.101102	0.126084	0.0941629
LYN	2.04248	1.19219	8.17278	1.12692	1.58303	2.93293	3.10084	1.26178	0.136021	0.298724	0.628329	0.219182	1.25264	1.69258	1.72114	1.37992	1.55083	1.3398	0.604931
CLEC4E	0.00300518	0.00504001	3.11083	0.0210748	0.116795	0.955601	0.0274163	0.0150099	0.00370316	0.00763766	0.055222	0.00347097	0.00196461	0.0114914	0.00198284	0.00350914	0.00185577	0	0
SKAP2	1.91292	1.1107	4.16044	1.4	0.841656	0.959899	1.39412	0.659614	0.294444	0.489607	0.540137	0.314355	0.0193102	0.0302766	0.0243554	0.0137426	0.0197609	0.0640247	0.0593152
CYTH4	0.576095	0.181978	3.98968	0.444912	0.254172	0.649927	1.48323	0.223123	0.915486	0.828432	1.24172	0.251816	0.0100764	0.0151836	0.00428167	0.0029199	0.0166005	0.0547452	0.0193573
ARHGEF40	0.0337781	0.0157825	3.1199	0.780957	0.0877919	0.255697	0.0273175	0.0171956	0.022039	0.0277308	0.0654877	0.0122862	0.0337882	0.0560244	0.0437947	0.0339518	0.0635556	0.0764892	0.204368
TNFAIP6	0	0.0105111	3.01746	0.0347359	0.029675	0.743948	0.0282954	0.0140825	0.00536386	0.009438	0.0582884	0.0120934	0.00233308	0.0142682	0.00180015	0.00519619	0.00255688	0	0
CREB5	0.0609452	0.0222687	2.9615	0.0447872	0.0440901	0.411745	0.0299362	0.0387243	0.00426841	0.00490071	0.0567314	0.00938608	0.0266275	0.0186519	0.00605527	0.0266209	0.0768885	0.0689542	0.0250367
LILRB3	0.0108749	0.00957617	2.96519	0	0.113879	0.703737	0.0824304	0.0677227	0.00701514	0.017013	0.0774977	0.0222033	0.00970451	0.0174975	0.009303	0.0117377	0.00836603	0.0457171	0.00174653
UBE2B	1.04396	0.939679	7.40512	1.30466	1.3256	1.52976	1.15698	1.02155	1.05932	1.18983	1.08609	1.33883	1.24416	1.2184	1.12835	1.71839	1.18117	1.43101	1.76819
SERPINB1	1.63744	2.0737	12.3499	3.16211	3.03205	8.4101	1.01337	5.05147	1.45327	1.49979	1.8913	2.28611	2.36823	1.92418	2.25654	4.3579	2.26304	3.00444	2.78656
FYB	0.117836	0.141084	9.45759	0.581859	2.69007	2.71674	0.853298	1.33486	8.04018	4.98748	5.81988	4.38396	0.0405348	0.1062	0.0785609	0.0400205	0.127411	0.258404	0.0727903
ALOX5AP	0.853324	0.372255	7.62977	8.07019	1.50464	1.31326	9.83348	1.27716	6.60291	1.32061	5.12597	2.50744	0.0385247	0.0279369	0.0133572	0.0141879	0.0422991	0.112918	0.00488307
TLR4	0.00714705	0.00518787	2.80373	0.109573	0.273942	0.620163	0.0554912	0.105914	0.00345275	0.00749241	0.0396042	0.0148408	0.00849729	0.013989	0.0116866	0.0259901	0.016376	0.00149374	0.0150165
FCER1G	0.0893162	0.220841	8.0493	8.11646	13.5318	15.4863	3.25238	3.42636	0.0678145	0.673391	0.298182	0.211801	0.0207839	0.0502207	0.0204431	0.0210678	0.0361305	0.160833	0.266498
CCR1	0.865911	0.40559	3.10647	0	0.360391	1.1058	0.0922729	0.135332	0.362113	0.0856289	0.528037	0.10455	0.00651945	0.013312	0.00212882	0.00554013	0.00358557	0.000350111	0.00174653
SPI1	0.733103	0.987877	5.13954	0.809066	3.96718	3.7994	0.220998	4.3487	0.0444731	0.0731325	0.145448	0.108156	0.0116044	0.0184288	0.00864413	0.0249003	0.016295	0.180358	0.103715
HCK	0.214654	0.187767	3.26815	0.124803	0.802674	2.06564	0.311554	1.19788	0.0133248	0.0199098	0.0779171	0.0581163	0.0196007	0.0211051	0.0189702	0.0199093	0.0161041	0.100593	0.0384601
CD55	1.06551	0.533826	18.2203	0.799352	0.722658	4.28289	1.36145	0.884556	0.306256	0.837413	0.593286	0.608331	2.51051	8.98702	9.70051	10.3421	5.99234	1.21281	0.742572
SNX10	0.74869	0.650628	3.31262	0.82917	1.0482	1.39674	0.400023	0.604902	0.232066	0.314901	0.297862	0.301445	0.0477805	0.0185049	0.0191592	0.00755062	0.0276513	0.0436311	0.0287884
P2RY13	0.020554	0.0252645	2.76593	0	0.336295	0.448333	0.113125	0.84379	0.00770966	0.00498263	0.0902034	0.0429239	0.00315968	0.0061483	0.00410016	0.00618989	0.00498871	0.0262826	0
ITM2B	1.5501	1.29654	40.1496	14.1057	21.1016	7.54538	2.74872	7.03634	10.0727	6.70871	8.10249	3.8847	12.5875	14.1455	15.4411	11.8082	15.5545	5.13662	12.7965
SLA	0.322092	0.136909	4.5574	0.440439	0.469783	1.49154	0.0644884	0.328404	3.04873	2.28534	2.91477	1.31659	0.0104149	0.0203287	0.00839271	0.0033651	0.0210459	0.0573345	0.0107313
APOBEC3A	0.00538323	0.0151013	2.98496	0.0540021	0.104026	3.95637	0.0094883	0.0940735	0.011116	0.0423947	0.107521	0.0423346	0.0326746	0.131141	0.0673279	1.25308	0.0421185	0.0653698	0.0338878
LAPTM5	7.00521	4.94305	8.87203	7.07258	6.95723	8.9006	3.04724	3.80726	4.65777	2.57079	2.75708	2.40897	0.29098	0.0544076	0.0203306	0.0624304	0.043872	0.306297	0.20771
GPR97	0.00747078	0.00513077	2.30636	0.0210748	0.0196751	0.0756836	0.0520264	0.0119851	0.00534161	0.0831413	0.0584822	0.0246159	0.00640714	0.00582957	0.00215709	0.00681625	0.00235851	0.0237081	0
LMNB1	0.272711	0.391246	2.84442	0.28693	0.283083	0.622081	0.224891	0.598588	0.254829	0.247957	0.319376	0.344711	0.0418472	0.043934	0.0430337	0.0263767	0.0576003	0.106052	0.101302
WIPF1	1.7144	0.901699	4.65087	1.25045	0.817323	1.29607	0.782241	1.01791	2.47254	2.51754	2.37894	1.31219	0.0375023	0.0239811	0.0190179	0.018124	0.0424394	0.0978291	0.121129
EMR2	0.00817251	0	2.50292	1.27271	0.168025	2.67439	0.574859	0.0640915	0.0131299	0.0366525	0.08331	0.0266196	0.0042432	0.00779113	0.00715189	0.0282875	0.00979791	0.0430108	0.00164272
MMP25	0.00164996	0.0127684	2.27567	0.122857	0.0673269	0.050657	0.117986	0.0743367	0.0348576	0.0310464	0.095359	0.0358763	0.0070491	0.0165979	0.0156244	0.0253449	0.012816	0.0498183	0.0328713
GLUL	0.314934	0.728335	18.5099	13.2291	7.09675	7.06048	0.708504	1.53961	0.402456	0.573753	0.725858	1.01767	5.18659	8.68118	8.10755	6.94134	8.64385	4.56379	2.1768
FCGR3A	0.0390201	0.048614	2.88623	0.0310932	3.21281	0.766516	0.00825846	0.259502	0.0249196	0.0327914	0.0766596	0.0523847	0.000934108	0.00736021	0.00350164	0.00192557	0.00328909	0.0112955	0
PLXNC1	0.65289	0.0516306	2.48066	0.613275	0.341097	0.806183	0.12786	0.236095	0.179215	0.180075	0.236578	0.0385823	0.0228555	0.0151185	0.00710812	0.00558399	0.0138406	0.0335397	0
RGS18	0.00778546	0.0052624	2.37611	0.0441241	0.320865	0.468228	0.311088	0.530722	0.0451283	0.0294215	0.10711	0.0335099	0.00513293	0.00319448	0.00129698	0.00425247	0.00306571	0.00448376	0
KIAA0226L	0.333463	0.181552	2.1928	0.0104189	0.0759306	0.15472	0.79253	0.0826625	0.00498798	0.00426668	0.0371199	0.0217384	0.00367906	0.00669864	0.00183144	0.0112901	0.00532385	0	0.00796039
CD93	0.00520516	0	2.30459	0.0045066	0.188095	2.36296	0.113397	0.0693445	0.0143736	0.0126344	0.0578344	0.00540551	0.00402713	0.00858217	0.00598533	0.00265235	0.00173607	0.0248846	0
SAT1	4.35056	5.37429	114.937	5.55774	30.4244	38.1817	10.31	12.86	3.87239	4.93914	5.98159	7.75044	43.586	60.7904	59.2331	97.009	42.4824	46.5015	17.4072
NCF4	1.04544	0.865759	2.67836	1.22464	1.26802	0.343317	0.354488	0.485222	0.179642	0.148932	0.241935	0.18629	0.0123907	0.0136617	0.0131815	0.0180034	0.0173592	0.0212627	0
MEFV	0.0118836	0	2.07056	0	0.0440486	0.47	0.00424454	0.041209	0.000768297	0.00206463	0.0398465	0.0323451	0.00718589	0.00785922	0.00173326	0.00417983	0.00210876	0.000844709	0.00796039
PILRA	0.00737684	0.0162115	2.22882	0.0183562	0.31969	0.89319	0.0405557	0.320189	0.0116069	0.0227647	0.0393616	0.0558578	0.0147399	0.0136321	0.0101101	0.00569907	0.0128287	0.0420367	0
FGL2	0.312489	0.177204	3.56972	0.631893	3.16004	3.2132	0.192187	2.27559	0.47523	0.120686	0.436516	0.266436	0.0439852	0.0229611	0.0164247	0.0137175	0.0245487	0.0713222	0
HOTAIRM1	0.334199	0.3289	2.27736	0.458926	0.176429	0.628089	0.0710805	0.334688	0.309998	0.33333	0.452204	0.340837	0.0161754	0.00636558	0.00162399	0.0017826	0.00298142	0.0369337	0
AMICA1	0.0843467	0.0937548	4.39069	0.114469	0.827328	1.40793	2.42332	2.64742	4.20942	1.45767	2.61552	1.08159	0.00971559	0.017629	0.00678317	0.0149305	0.0212681	0.0731202	0.00349305
WAS	1.10251	0.977768	2.93664	0.723031	0.764733	1.31461	0.5915	0.868935	1.20299	1.05143	1.02227	1.07396	0.00916227	0.0115033	0.00821039	0.00488817	0.0138305	0.0589722	0.00368953
C19orf59	0.00840884	0.0167775	1.73409	0.0210748	0.0129473	1.36197	0.00922985	0.010307	0.00226753	0.00142229	0.0662209	0.0245356	0.00158549	0.00244563	0.000398318	0.00492951	0.00158742	0.0325767	0.00174653
CD53	4.7178	1.61938	4.00961	1.1758	1.27681	3.73218	1.89635	1.05707	2.77018	2.09215	2.87413	0.906266	0.0168994	0.0248047	0.0078146	0.0148641	0.0263051	0.108122	0.0242754
ACTB	53.704	80.8083	80.6793	25.6814	40.8587	72.7478	21.19	79.606	39.1619	35.3414	32.8199	62.5031	9.96219	13.4804	12.4594	20.306	10.3043	11.9561	21.1453
THBD	0.00321814	0.0025558	1.49955	0.0201702	0.0281171	1.55601	1.50026	0.0281422	0.00177941	0.0125507	0.028748	0.0207664	0.00473093	0.0104184	0.00453981	0.046613	0.00856249	0	0
SIRPB1	0.0114513	0.0125936	1.33458	0	0.0195746	0.249754	0.216866	0.0253322	0.0300575	0.0654209	0.0430409	0.023092	0.00146443	0.0050151	0.00282826	0.00124167	0.00185245	0	0
DGAT2	0.0286018	0.00524385	1.26631	0	0.0113661	0.0536928	0.029573	0.040397	0.00404809	0.00734377	0.0258762	0.0241288	0.0132381	0.00585637	0.00710884	0.0267184	0.00718305	0.00769671	0.00590148
S100A11	2.95547	7.64167	51.6309	12.7157	33.1678	19.506	2.272	17.6582	3.11552	3.79334	3.76835	8.18145	41.2022	28.9607	29.7374	39.3917	26.9608	45.6151	9.75147
HSPA6	0.0677416	0.0382325	1.36816	0.00972643	0.234016	0.558148	0.600383	0.14977	0.0430743	0.0257704	0.102169	0.00876165	0.00789025	0.0425923	0.0182322	0.139457	0.00904043	0.00187315	0.00181316
THEMIS2	0.314094	0.228981	1.49459	0.0703419	0.451052	1.08466	2.31491	0.516895	0.104719	0.0779327	0.0714284	0.0827791	0.00416892	0.0119575	0.00897974	0.0208256	0.00656544	0.0137901	0.428411
HLA-E	15.8794	5.34516	20.8148	11.8414	7.86305	7.57148	5.00984	3.68072	22.0536	15.9801	19.0956	5.31418	5.39834	7.66459	7.72263	7.36532	7.78018	3.24683	12.3165
FGR	0.067771	0.0733572	1.28736	0.0699022	0.069644	1.12607	0.050966	0.210779	0.0096766	0.109251	0.250578	0.0386255	0.00187101	0.0109516	0.00243166	0.00824909	0.00538614	0.0710653	0.00362205
LILRB2	0.0108712	0.00865554	1.25068	0.100125	0.434881	3.00684	0.865233	0.122107	0	0.0041175	0.0378469	0.00586532	0.00434333	0.00862076	0.000807591	0.00259454	0.00179061	0	0
GLT1D1	0.00358528	0.00897954	1.07578	0.0117619	0.0711491	0.184222	0.562759	0.0529189	0.00588236	0.00775649	0.038026	0.0167986	0.0021752	0.00506338	0.00166233	0.0013232	0.00111487	0.00026015	0
NFAM1	0	0	1.06226	0.0371297	0.0796336	0.275143	0	0.0463753	0.00175822	0.00929961	0.0323577	0	0.00709898	0.00284725	0.00265079	0.000987315	0.00315781	0.0125397	0
HRH2	0.000720665	0	1.05602	0.00648429	0.132987	0.801081	0.608256	0.138708	0.00245644	0.0708395	0.0172344	0.00349053	0.00370699	0.00395683	0.000817521	0.00135365	0.00158005	0.0205349	0.102963
OAZ1	9.70105	15.4975	13.865	7.96863	17.1451	12.0769	8.31166	13.4317	5.97759	5.20711	5.92202	9.91232	3.57726	3.3825	3.65227	4.73121	3.39955	5.33121	5.40719
CEACAM3	0.00358528	0.00383274	0.980179	0	0.0282189	0.0696551	0.0106997	0.126202	0.00187496	0.0041532	0.0248309	0.00532241	0.000783836	0.00582892	0.0026467	0.00768733	0.00158869	0	0
FTL	17.5757	24.5095	118.728	50.8316	565.316	117.634	34.3572	115.401	13.2979	13.9127	19.1989	28.3878	24.8591	21.5095	25.1305	15.0792	14.4253	32.3784	44.2011
EIF1	12.3421	13.0851	19.689	12.4554	12.0606	22.3187	14.4035	12.1498	13.6348	12.3428	12.4957	17.8716	7.75317	6.9113	7.35239	10.9831	8.01621	9.21969	13.8597
FRMD4B	0.00990115	0.0815596	1.58521	0.139826	0.490839	0.260358	0.238096	0.306857	0.135882	0.267096	0.184714	0.166227	0.445997	0.68738	0.607602	1.02226	0.685199	0.423922	0.445802
ELL2	0.167246	0.129618	1.62876	1.04439	0.290359	1.21182	0.212096	0.121841	0.0359195	0.126599	0.0582289	0.121531	0.40808	0.71494	0.788123	0.762229	1.25518	0.419979	0.538896
PURB	0.637358	0.274156	1.68096	0.685887	0.187952	1.49995	0.596611	0.185892	0.736229	0.749174	0.981015	0.38522	0.398112	0.549854	0.484318	0.582471	0.647637	0.44481	0.537109
PRKDC	1.29678	0.727233	2.59113	0.988715	0.485696	0.581356	1.38115	0.644388	1.73801	1.57166	1.57586	1.01919	1.3439	1.01169	0.986342	0.604765	1.30491	0.797557	1.18992
RBM23	0.481071	0.214095	1.48719	0.422543	0.215016	0.474721	0.90413	0.158055	0.640549	0.700504	0.666115	0.299775	0.625891	0.476157	0.444914	0.505569	0.501137	0.409445	0.468495
ERGIC1	0.46493	0.178572	1.6646	0.553733	0.320166	0.818756	0.238154	0.15558	0.253236	0.461046	0.341596	0.161608	0.721839	0.919676	0.749995	0.695799	0.806156	0.363552	0.616304
FAM45A	0.145705	0.195871	1.25941	0.178369	0.249776	0.583793	0.141255	0.256482	0.333974	0.308487	0.499464	0.262463	0.47881	0.406484	0.351584	0.391671	0.43662	0.598549	0.838202
BNIP3L	0.319411	0.246139	1.6649	1.39703	0.829508	1.43301	0.38721	0.475627	0.470235	0.446116	0.481231	0.460789	0.7483	0.6353	0.609659	0.617884	0.869346	1.00675	0.698898
MYL6	6.89548	12.25	17.712	14.9018	11.9666	14.3518	10.3207	11.4424	8.54721	8.95928	8.08029	15.4377	10.8913	9.6029	9.51096	12.5949	9.6091	11.8918	14.9606
PPP3CA	1.15986	0.381093	1.61666	1.22119	0.287434	0.597628	0.717246	0.215992	1.12437	0.795427	1.01316	0.551086	0.422049	0.555624	0.552541	0.780095	0.62366	0.464786	0.412868
CSNK1D	0.561166	0.367742	1.61307	0.621379	0.275876	0.790819	0.68784	0.334856	0.698704	0.829738	0.778191	0.397566	0.630568	0.660149	0.642228	0.72527	0.76936	0.71762	0.421752
PLSCR1	0.43378	0.659303	2.51237	0.463016	1.87812	3.65764	1.64522	1.78164	0.701611	0.625148	0.651526	0.610363	1.00137	1.22968	1.22125	1.41853	1.25786	1.33211	0.751105
MAPK1	0.439369	0.356055	1.46457	0.933115	0.412237	0.600321	0.597975	0.409145	0.785417	0.774804	1.008	0.656095	0.505896	0.469119	0.409239	0.434014	0.531123	0.714425	0.375112
GBP1	1.00965	1.25213	2.75948	0.184957	2.00917	1.5512	0.0256421	1.3532	1.50713	1.03767	1.25598	1.47027	1.47207	1.4103	1.30249	1.18537	1.18032	1.51147	0.313891
PJA2	1.08305	0.375264	1.96153	1.39673	0.5984	1.04734	0.747941	0.434381	0.962113	1.27941	1.16184	0.655462	0.868917	0.960201	0.9058	0.831159	0.949632	0.611603	1.18784
SLC38A2	0.855463	0.135648	2.263	1.66674	0.152846	1.88474	3.40769	0.232845	1.2558	1.41133	0.987422	0.176964	0.399204	1.24569	1.47487	2.35818	1.85375	0.254671	1.36595
WDR26	0.577748	0.192602	1.3801	0.54463	0.239285	0.676409	0.798893	0.115697	0.782548	0.823002	0.960782	0.220671	0.525733	0.540071	0.45487	0.711313	0.57362	0.437792	0.689074
RTFDC1	0.761863	1.16933	1.84785	1.46119	1.14666	0.955538	1.02891	1.31293	0.920652	0.908122	0.94968	1.44192	0.526091	0.553002	0.583159	0.66107	0.633365	0.877344	1.00986
STAG2	1.02628	0.667482	1.86194	1.1961	0.45112	1.0038	1.29567	0.573591	1.27874	1.37821	1.25138	1.18108	0.85317	0.634267	0.59667	0.671537	0.883911	0.984097	1.1183
TPSAB1	0.00696366	0.0838404	0.0400285	354.057	0.121236	0.00480252	0	0.0665377	0.00599349	0.105437	0.0101314	0.138208	0.0762026	0.0117807	0.015511	0.00193322	0.0751947	0.0257803	0
CPA3	0	0.00951568	0.00602064	59.9902	0.0246601	0	0	0.0130089	0.00313392	0.01288	0.00418299	0.00650657	0.00476739	0.00490157	0.00215642	0	0.000340318	0	0
HPGDS	0	0.00251075	0.000997116	12.4373	0.241835	0.0158642	0	0.157725	0.00199061	0.00757843	0	0.0236804	0.0319416	0.000381851	0.000291425	0.000461535	0.00188067	0.0361828	0
LTC4S	0.00652263	0	0.00728361	10.8321	0.0699999	0.0261252	0	0.0503735	0.0283687	0.0238124	0.0239067	0.0651993	0.0769441	0.0168143	0.0289075	0.0206178	0.0425	0.0336145	0.0436165
GATA2	0	0.00254944	0.00456832	10.338	0.00600339	0.00218771	0.0520264	0.010391	0	0.00300532	0	0.00321654	0.00100914	0.000734368	0.000454806	0.00284531	0.000899922	0	0
SLC18A2	0	0.0069535	0.0075998	8.60106	0.00777563	0.00844039	0.00563538	0.0586872	0.00281694	0.00292045	0.00236585	0.0138236	0.00278915	0.00214218	0.00203318	0.00113753	0.00338598	0.000480241	0
HDC	0	0	0.00586781	8.11553	0.0117869	0	0.00410047	0.0067197	0.00130471	0.0165524	0.00160076	0.00334905	0.0278524	0.00289973	0.00179494	0.000358739	0.0054148	0.0134975	0
ADCYAP1	0	0.00450238	0	6.06211	0.00400226	0	0	0	0.000924996	0	0	0.00588136	0	0.0010119	0.000733635	0	0.000456161	0	0
C1orf186	0.0990076	0.024225	0.0031327	6.0462	0	0.0119152	1.10199	0.00481215	0.00118443	0.00171733	0	0	0.00237878	0.00218711	0.00161104	0.00320293	0.00359395	0.0157882	0
RGS13	0.395894	0.259533	0.0040655	5.19364	0.00200113	0.0740609	0.354071	0.00243976	0.00410357	0.0167503	0.0084176	0.0121697	0.000325204	0.000560792	0.00131643	0	0.00292717	0.00904715	0.00352655
IL1RL1	0	0.00729474	0.00689868	5.06637	0	0	0	0	0.000583254	0.0180703	0	0.00614673	0.000507598	0.00142543	0.00296041	0.194492	0.000451722	0	0
UTS2	0	0	0	4.87905	0.0146962	0.000769181	0	0	0.000644072	0.00556847	0	0.00276485	0.000250665	0.00122271	0.00111905	0.000401412	0.00148515	0	0
MS4A2	0	0	0.00183103	4.74421	0	0	0	0	0	0.000858664	0	0.0101976	0.000296562	0.000101229	0.00017755	0	0	0	0
TMEM176B	0.0426104	0.0491958	0.0282472	4.76561	3.51673	2.08272	0.0122754	1.29486	0.0187591	0.0484084	0.0252412	0.0183644	0.0175655	0.00356913	0.00842892	0.00372604	0.0122128	0.012989	0.0259989
CTSG	0	0	0.000767636	2.89774	0	0.0015333	0.00387177	0	0	0.000858664	0	0.00354453	0	0	0.000377785	0	0	0.00801272	0
TPSD1	0	0.00887233	0.000471401	2.5604	0	0	0	0	0.000949883	0.00257599	0	0	0.000296562	7.68687e-05	8.74962e-05	0.000117937	0	0	0
GCSAML	0	0	0.00295563	2.31546	0	0.000560405	0.00371825	0.0103711	0.000994005	0.00339744	0	0	0.000391348	0.000318931	0.000244393	0.000870096	0.000726331	0	0
PTGS1	0.0866883	0.0506866	0.0137451	2.12821	0.195386	0.182423	0.00646608	0.10129	0.00134611	0.00105642	0.000411822	0	0.000218113	0.000349138	0.000495304	0.00112442	0.00101248	0.00506018	0
MAOB	0	0	0	2.08465	0.0196361	0	0	0.00406277	0.000702636	0.00897943	0.000986672	0.00838174	0.0857001	0.00189534	0.0033762	0.000764997	0.0320614	0.121824	0.255984
TESPA1	0.188039	0.10451	0.004052	2.15911	0.0170181	0.0168646	0.0116008	0.0650234	0.162882	0.481431	0.0716727	0.0738165	0.000638271	0.000974821	0.000687175	0.00278587	0.0024139	0	0.0245966
DLC1	0	0	0	1.97817	0	0.0106639	0	0	0	0.000429332	0.00180463	0.00475054	0.000252989	0.000403676	0.000539578	0.000918453	0.000155526	0	0
P2RX1	0.0228278	0.00653387	0.164474	1.71232	0.00343975	0.1344	0.910641	0	0	0.00495611	0	0.00396564	0.000728187	0.000781575	0.000416962	8.06361e-05	0.000403557	0	0
SCG2	0.00821222	0	0.00664019	1.68143	0.0112274	0	0.00382371	0.00779264	0	0.0131028	0.00188498	0	0.0190787	0.00610395	0.00891187	0.00521511	0.0256262	0.00051495	6.48071
TMEM233	0	0	0	1.55283	0	0	0	0	0	0.000429332	0	0	0.00266343	0.000370591	0	0.000261975	0.000511149	0	0.0149783
PMP22	0.007466	0.029179	0.0117152	1.6549	0.923726	1.11125	0.0365497	0.157984	0.00239265	0.00958833	0.0133891	0.0294481	0.00275492	0.00395566	0.000963611	0.00546881	0.00258516	0.0264684	0.00808473
CNRIP1	0	0	0.00186863	1.44874	0.132626	0.0154174	0	0.0300645	0	0.000858664	0	0	0.000439089	5.78576e-05	0.000138004	0.00106756	0.00207009	0	0
KRT1	0	0	0	1.42521	0	0	0	0	0	0.00239869	0	0.00290174	0.000222422	0	0	0.000673135	0	0	0
KCNMB1	0	0.015761	0.0096219	1.30169	0.04092	0.180185	0.0408472	0.260825	0.0054466	0.00885607	0.00728446	0.00264029	0.00318598	0.00425637	0.00301978	0.00899758	0.00524404	0.000325407	0
CDK15	0	0	0	1.18549	0	0	0	0	0	0	0	0	0.00028386	0	0	0	0.000212841	0.000874144	0.00164749
CATSPER1	0	0	0.012904	0.930421	0.068408	0.149547	0	0.0133469	0	0.0447999	0.0044305	0.0045449	0.000772286	0.00338325	0.000707413	0.00416207	0.000566388	0	0.0036331
NTRK1	0.00292465	0	0.00227447	0.8441	0	0.00206895	0	0	0.00251063	0.0171751	0.000683157	0	0.000148281	0.000308302	0.000405161	0.000288406	0.000504597	0	0
HHIP-AS1	0.00720448	0.0101348	5.39267e-05	0.750993	0	0.00349459	0.461968	0.0078041	0	0.0016326	0	0	0.00149051	0.000408408	0.00122874	0.00392627	0.00212197	0	0.0670148
CD33	0.00735481	0	0.0334807	0.73483	0.219969	0.278031	0.0440275	0.178021	0.00106068	0.0159256	0.00710029	0.00183351	0.00161879	0.00194136	0.0013746	0.0012215	0.00106719	0.00185843	0.00360068
CADPS	0.0118444	0	0	0.610527	0	0	0	0	0.000823276	0	0.000640495	0	0	0.000231664	0.00067218	0	0.000170383	0	0.00218807
TAL1	0	0	0	0.597954	0	0	0.00377284	0	0	0.000429332	0	0.00321654	5.73623e-05	0	0	0	0	0.000490811	0
PTPRB	0.0117757	0	0.000948653	0.568126	0	0	0	0	0	0.00118758	0	0	0.0011393	0.000884327	0.000907693	0.00151992	0.00196619	0.00614738	0.00615233
SIGLEC6	0.109686	0.0262688	0	0.565105	0	0.00637092	0.0157615	0.0151457	0	0.000429332	0	0	7.41406e-05	0	0	0	0	0	0
PAQR5	0	0	0.00314433	0.449601	0	0	0	0	0	0.00322024	0	0	0.00404699	0.00177791	0.00179231	0.00310745	0.00228805	0	0.0142356
KCNH2	0	0	0	0.448949	0	0	0	0	0.00133717	0.0090508	0.00150402	0.00237639	0.00165155	0.000173122	0.000698814	0.000779827	0.00146488	0.000490811	0.273201
GATA1	0	0	0	0.43683	0	0.00115974	0	0.0185081	0	0	0	0	7.41406e-05	0	0	0	0	0	0
LRRC4B	0	0	0	0.418651	0	0	0	0	0	0	0	0	0	0.000204226	0	0	0	0	0
SIGLEC8	0	0	0	0.375364	0.00271931	0.00176603	0	0	0	0	0	0	0	1.76848e-05	0	0	0	0	0
PDE3A	0	0	0	0.354813	0	0	0	0	0	0	0	0	0.000127335	0	0.000338707	0	0.00061322	0	0
SPARC	0	0	0	0.33623	0	0.00232037	0	0	0	0.000926376	0	0	0	0.000223582	0.000110428	0.000315052	0.000200529	0.00673818	0
COL13A1	0	0	0.00715758	0.315242	0	0.00251866	0	0.00534041	0	0.00204398	0	0	7.41406e-05	0	0	0	0.000170383	0	0
EMID1	0	0	0	0.309721	0.00261054	0.000693992	0	0.00143517	0.00239672	0.0110897	0.00444532	0.00636404	0.00200136	0.00207297	0.00297209	0.00012665	0.00477739	0.0061457	0.00396429
LDB2	0	0	0	0.269557	0.00365281	0	0.0059703	0	0.00102915	0.0305466	0.0096201	0.00475719	0.00074793	0.000267581	0.000256055	0	0	0	0
AMHR2	0	0	0	0.258466	0	0	0	0	0	0	0	0	0.00192607	0	0	0.000164598	0	0.0122481	0
AARD	0	0	0.0014663	0.254021	0	0.00104717	0	0.0126972	0	0	0	0	0.000849348	0.000426162	0.000146922	0.000192877	0.000857423	0	0
GFRA3	0	0	0	0.250842	0	0	0	0	0	0	0	0	0.000499328	7.35334e-05	0.000480506	0.000180457	0.000494072	0	0
ITGA2B	0	0	0.00118063	0.232574	0	0.00746677	0	0.0024662	0.000528394	0.00288404	0	0	0.00452869	0.00065615	0.00141481	0.00109713	0.00283047	0.0021976	0.00221783
ASIC4	0	0	0	0.213674	0	0	0	0	0.00044195	0.00565503	0	0	0.000256363	0.000378599	0.000291875	0.000200801	0.000199406	0	0
SCN2A	0	0	0	0.210558	0	0	0.0102111	0	0	0.00147875	0	0	0.000236044	0.000125141	0.000118232	0	0.000268922	0	0.00626237
C1QB	0.144566	0.119246	0.123478	0.107156	20.4253	1.29801	0.00416472	2.22774	0.0787784	0.162416	0.106012	0.145556	0.00872747	0.0099405	0.0185609	0.00650132	0.0342275	0.160377	0.0335989
C1QA	0.192662	0.104363	0.109764	0.0975451	18.2885	1.18258	0.0161793	2.57162	0.0922697	0.184138	0.096473	0.158424	0.00774136	0.00908443	0.0207022	0.0115332	0.0296346	0.201432	0.10417
APOE	0.0548575	0.0997298	0.12455	5.61033	17.1802	6.37137	0.0164087	0.31308	0.0812245	0.111403	0.0723507	0.142019	0.0135456	0.00720269	0.0164057	0.0215095	0.0376586	0.221731	2.23946
C1QC	0.0919835	0.112316	0.0886538	0.0912986	15.9022	1.02998	0.0270729	2.07711	0.0606618	0.133562	0.0617906	0.0607883	0.00341715	0.00837836	0.014763	0.010161	0.0251052	0.111144	0.305911
APOC1	0.0609492	0.106014	0.107961	2.97584	13.092	3.6037	0.00940842	0.52097	0.0371032	0.052361	0.0326557	0.113469	0.00891497	0.0146212	0.0144488	0.00996523	0.0256055	0.195647	0.190008
LGALS1	1.14389	1.92645	0.400439	9.40864	18.6189	12.3844	1.70893	8.6689	1.933	0.889725	1.754	3.81497	0.18342	0.03748	0.0282373	0.0268206	0.0833139	0.353763	2.04837
HLA-DPA1	27.8592	19.0193	0.9004	0.948435	53.939	36.3193	10.0636	51.3498	2.14592	1.1577	2.75261	1.64172	3.70002	2.88081	3.54043	0.662589	2.70136	2.35587	1.9287
LYZ	0.486696	0.387939	2.91085	0.555251	28.1174	46.7644	0.655987	12.0342	0.221782	0.477022	0.366149	0.514572	1.60753	1.86694	1.44341	0.411078	1.21905	2.92782	0.227874
HLA-DRA	57.8276	43.2452	2.08319	1.09732	108.13	92.2445	30.5315	97.6157	1.90679	1.94398	2.66377	2.40805	11.9991	11.1657	12.9518	4.02884	13.1572	6.69177	2.65609
NPC2	0.893708	0.853496	1.54479	3.22361	18.6819	7.77776	7.61343	8.31883	0.359936	0.445178	0.356061	0.584912	1.86906	1.87939	1.73427	1.95996	1.73187	1.34464	5.3102
CST3	0.48185	0.791703	2.23268	10.4224	47.3268	24.5574	8.65895	35.9022	0.390284	0.786638	0.47416	1.09837	6.84593	7.57081	8.47214	8.16573	5.74302	3.93936	4.33798
MS4A6A	0.0413258	0.146041	0.266605	0.0657324	7.39582	3.20272	3.33882	5.28836	0.0435856	0.0598683	0.0690518	0.0857642	0.00648444	0.0152994	0.00791136	0.0043292	0.0152447	0.110143	0.00362205
CD68	0.329508	0.191965	0.238884	0.835001	6.34615	3.73213	2.01109	1.50633	0.045135	0.0651481	0.0614529	0.0501403	0.11893	0.142654	0.131746	0.363866	0.126699	0.13209	0.100001
HLA-DRB1	28.4573	12.8779	0.714974	0.811371	44.0876	41.0471	18.3512	32.5857	2.56489	1.07202	3.60305	1.33681	7.6305	7.75224	7.53117	2.93232	7.58496	2.77	1.59118
GPX1	2.634	4.67103	1.10918	5.5114	23.9862	8.75494	8.55719	11.8809	0.956632	1.19873	0.722282	1.92638	4.42598	4.99362	5.48758	4.87677	3.51603	4.68565	3.71267
CD74	74.9332	29.3466	2.1447	1.9879	81.9735	67.7821	63.005	63.034	4.97007	3.98843	5.02345	3.04108	19.8929	21.7093	22.1599	7.96589	22.0173	8.72974	7.72373
SDS	0.00517394	0.0257913	0.0183605	0.0272204	3.10974	3.52153	0.00522309	0.270153	0.0178784	0.0110089	0.0135746	0.0417832	0.000932869	0.00436825	0.00141422	0.000793327	0.00302465	0.0293662	0.0173726
YBX1	5.98967	8.73434	0.930035	6.82282	19.6688	9.63714	6.41662	11.7046	4.88124	5.04423	4.88938	8.96784	3.67291	4.57359	4.90092	4.03512	5.18461	5.20163	5.42384
ADAMDEC1	0.029579	0.0150866	0.0105493	0.112077	2.75644	0.42738	0	0.307822	0.0142575	0.0222333	0.0126944	0.00378972	0.00228911	0.00200716	0.00201665	0.000327975	0.00330698	0.00544456	0.00396429
A2M	0.0194453	0.0165881	0.00972926	0.463511	2.59344	0.642692	0.0240625	0.440415	0.0287814	0.112425	0.0227467	0.036051	0.00218869	0.00212063	0.00265693	0.000681365	0.0147387	0.0231273	0.0450465
PLA2G7	0.0215282	0.0367899	0.0179911	0.0104189	2.15597	0.888079	0.01518	0.188559	0.010688	0.020972	0.0121296	0.00190273	0.000869863	0.00292098	0.00151451	0.00112415	0.00262182	0.0125482	0.017706
MSR1	0.00325947	0.015792	0.0186132	0	2.07424	0.753248	0.00548357	0.205062	0.00851075	0.0140125	0.00663358	0.0093051	0.00197778	0.00385939	0.00130475	0.000782885	0.0142462	0	0.00134029
TMEM176A	0.0201821	0.00945291	0.0190159	1.74472	1.96513	1.48398	0	1.00853	0.0210122	0.0256143	0.0122327	0.03081	0.0207097	0.00274971	0.00612632	0.0015946	0.00650099	0.0345056	0.0233296
TMSB10	24.1449	40.8895	8.88832	31.3661	79.4644	51.7049	21.1586	120.379	17.8861	21.9448	16.4602	36.95	21.3122	36.5196	33.1417	31.3139	25.5706	20.364	20.6409
TPT1	39.7324	62.8754	32.3771	40.2974	101.518	65.2455	48.394	95.861	42.7534	44.2913	37.5687	78.6281	19.8111	29.6133	30.2498	36.5468	37.3812	23.4512	24.9698
TREM2	0.0100159	0.0197108	0.0163077	0	1.52334	0.301018	0	0.0385971	0.00535541	0.0146218	0.00675483	0.00535066	0.000750123	0.000568752	0.00122673	0.000767144	0.00202347	0.0160546	0.0823859
MS4A4A	0.00375654	0.0234802	0.00957406	0	1.42379	0.459373	0.151833	0.167672	0.00286145	0.0074479	0.00576305	0.00881098	0.00068995	0.00115798	0.00136456	0.00118855	0.00206766	0	0
MTRNR2L12	14.3822	24.5737	12.7132	5.08453	30.0478	6.58098	9.04821	24.9526	13.6856	17.9063	14.7262	27.3229	4.45012	6.16548	8.04114	6.83329	9.90367	18.1686	10.9895
OTOA	0.00524434	0.0255926	0.028198	0.00470449	1.12794	0.105909	0.0158652	0.0431537	0.00243383	0.0117039	0.015462	0.00710422	0.00236289	0.00204388	0.00213386	0.00111132	0.00426853	0.00426667	0.092288
MT-ATP6	102.292	150.832	102.558	72.3606	183.856	63.1529	70.7794	157.716	100.263	125.01	108.417	168.961	78.4697	75.1716	85.2881	66.1257	98.8846	130.743	135.056
TIMP1	0.265449	0.33064	4.28009	9.52172	3.66298	53.8273	0.15695	2.41504	0.475529	0.931875	0.679439	0.474716	0.647981	0.987118	1.35298	1.80407	1.30601	0.304758	0.868025
VCAN	0	0.00282779	0.0132424	0	0.0445458	9.20769	0.0842297	0.00924018	0.00146178	0.00262071	0.0067133	0.00605908	0.178726	0.0229913	0.00135887	0.000908268	0.00248394	0.247127	0
EREG	0.00139529	0.00770687	0.148792	0.254822	0.0183379	8.36224	0.0154139	0.000852295	0.00169714	0.0013849	0.0120735	0.00403872	0.0105171	0.0720092	0.00709985	0.804971	0.0110691	0.0023074	0
CCL3	0.314473	0.130196	1.8436	0.0704211	0.585722	20.4219	0.0733581	0.113906	5.79688	0.841183	12.7342	0.67511	0.0162206	0.14264	0.0176113	0.00861207	0.0605795	0.0258563	0.0116935
THBS1	0.00373476	0.00633503	0.0111271	1.22338	0.0823084	6.57633	0.00298515	0.0190008	0.0316281	0.0744352	0.026958	0.0104742	0.029146	0.0281212	0.00465193	0.0195204	0.0145871	0.0067337	3.23473
VIM	4.77391	7.01533	3.27029	39.9211	13.6855	33.4176	9.99579	15.7954	7.89991	5.47515	5.54824	10.6843	0.689692	0.0635532	0.0515904	0.0540146	0.102276	1.0432	0.554869
CXCL2	0.00659164	0.00400037	1.45596	0.480485	0.0669353	8.32358	0.219907	0.0410041	0.00460251	0.0197528	0.0277315	0.0267623	0.0971261	0.236441	0.255192	0.535579	0.176392	0.0643897	0.00748245
SERPINB9	0.695546	0.247901	0.665936	0.247453	0.266112	7.61728	1.78783	2.71101	0.670738	0.823167	1.0625	0.385133	0.0380654	0.0447625	0.0299816	0.0680106	0.0321108	0.0658849	0.0747931
RGS1	3.49909	0.413584	0.0586912	7.87355	0.684747	6.82932	12.7761	0.431611	1.75789	2.25843	1.84686	0.166022	0.0283263	0.0235834	0.00535282	0.0293783	0.0142173	0.0349746	0.116932
FCN1	0	0	0.711593	0	0.0678694	5.09905	0	0.0212105	0.00107077	0.00228973	0.00777916	0.0280669	0.00144964	0.00801304	0.00107976	0.000220298	0.00159536	0	0
HBEGF	0.00976431	0	0.269934	0	0.0290728	4.38954	0.126823	0.0115001	0.000780114	0.0533227	0.0110876	0.0128299	0.0185353	0.0300819	0.0178911	0.343324	0.0773109	0.0102516	0.0115835
CCL2	0	0.0146155	0.0487464	0.853776	0.372368	4.0257	0.0168459	0.0404613	0.00312272	0.00167032	0.00354303	0	0.000615613	0.00213675	0.000107185	0.000311691	0	0.0182161	0
OLR1	0	0.00365647	0.358298	0.114469	0.200432	3.79438	0	0.051452	0.00146567	0.0021682	0.00741083	0.0197058	0.000616439	0.0144966	0.000778886	0.00018474	0.000532876	0.000269309	0
TGFBI	0.0082043	0.0212241	0.0198267	0.0368077	2.31047	3.89435	1.90038	0.494043	0.118158	0.0751633	0.0356848	0.0325226	0.00496388	0.0223225	0.0134192	0.00995203	0.00898953	0.042191	0.00590148
DUSP2	2.18807	0.474954	1.08585	0.114096	0.0588809	4.8761	0.6154	0.163295	0.625484	2.10504	1.32159	0.288695	0.0422247	0.14878	0.247741	0.228796	0.226858	0.0383847	0.135923
EMP3	2.89998	1.60562	2.56257	8.39822	2.39351	8.07381	3.16739	1.27018	2.93395	3.93377	2.41616	1.88699	0.0759554	0.121739	0.0974713	0.0916393	0.0805601	0.0691046	0.138159
CD300E	0	0	0.00332324	0	0.0294368	2.68509	0.0035008	0.0127911	0	0.000994996	0.00112682	0	0.0011046	0.00398699	0	0.000495916	0.000242718	0	0
LIMS1	1.17637	0.770468	0.783224	2.6035	2.54223	6.23192	0.508185	2.23991	0.893421	1.11442	0.91986	0.941866	1.65476	0.637872	0.612027	0.644967	0.808695	2.39523	0.863317
LILRB1	0.432942	0.0264876	0.0171165	0.0361629	0.168015	2.70794	0.748211	0.186762	0.0129884	0.0798626	0.0325156	0	0.00131745	0.0105073	0.000782464	0.00362874	0.00175046	0.00636474	0
ARL4C	0.431397	0.19318	0.0351624	0.162993	1.08814	4.92771	6.13933	0.64509	3.96285	3.03871	2.23529	1.13654	0.0708883	0.0904949	0.0842389	0.332608	0.147168	0.276753	0.346539
IL7R	0.0161554	0.0284069	0.0182333	0.0978576	0.767078	4.06675	0.0466067	0.649027	2.30601	5.68265	0.41676	0.500956	0.00774649	0.0113944	0.00684083	0.00694027	0.0102521	0.0153169	0.00634603
CD44	2.87846	1.56149	6.38219	12.7952	1.00706	10.3911	1.01888	0.592195	2.1388	2.82283	1.31351	0.690353	0.161698	0.498183	0.505494	1.0966	1.12687	0.156514	0.4125
ATF3	0.0891532	0.0420424	0.271503	0.151774	0.0660967	3.40385	1.33331	0.0810555	0.0776112	0.0689908	0.0671254	0.0173878	0.475641	0.365316	0.267762	1.47411	0.423414	0.382131	0.185454
DSE	0.414084	0.164369	1.13115	0.638493	0.42913	3.93517	0.5485	0.662957	0.42172	0.172804	0.22188	0.113969	0.321202	0.107832	0.113608	0.172585	0.180141	0.172325	0.133832
ZEB2	1.34404	0.267409	1.16776	3.00433	0.849735	4.00369	2.63147	0.36413	1.11941	0.576842	1.11496	0.199131	0.00512295	0.0184637	0.00517173	0.00675172	0.0190236	0.0209152	0.00395441
ZNF331	0.388809	0.0135929	0.301465	0.36077	0.127103	2.84102	3.2172	0.096405	0.248788	0.458114	0.350911	0.0634143	0.0693627	0.0820216	0.0739307	0.0598523	0.0926359	0.0091558	0.0937127
NR4A1	1.00188	0.0289218	0.150795	1.64393	0.081693	3.6687	2.80898	0.0491882	0.86859	1.31751	1.51462	0.036729	0.228566	0.543046	0.36657	1.23299	0.40716	0.0680137	0.84691
CTSZ	3.2216	1.22459	0.639397	0.634015	7.23503	5.08281	3.71187	2.54461	0.40165	0.367075	0.484615	0.23676	0.632782	0.298604	0.320619	0.192071	0.27033	0.342182	0.374585
CDKN1A	0.396873	0.175025	0.421666	0.231857	0.180053	3.16521	2.88702	0.336078	0.0496806	0.0829255	0.0797445	0.0281935	0.53525	0.309559	0.198289	1.23491	0.182122	0.654864	0.122151
IFI30	0.637392	0.0526644	0.844062	0.128432	0.59912	2.85364	0.308982	0.267084	0.00564509	0.00457171	0.0255665	0.0054549	0.0182096	0.048446	0.051323	0.07018	0.0440909	0.0166411	0.023385
INHBA	0.0120446	0.00935441	0.114732	0.0149965	0.0114082	2.08995	0	0	0	0.0131188	0.00226932	0	0.00170138	0.0016062	0.000117315	0.00478924	0.00143281	0	0
CCDC88A	0.169367	0.0910693	0.0290497	2.03477	0.556554	2.37965	4.98572	1.03185	0.114893	0.133359	0.141488	0.0381901	0.0386429	0.0339656	0.0423295	0.0258852	0.102374	0.0515215	0.189676
RASGEF1B	1.06971	0.0696715	0.0413967	0.384116	0.244934	2.4437	1.30117	0.171666	0.188988	0.40843	0.349936	0.0434639	0.422819	0.289618	0.217307	0.485023	0.192573	0.44141	0.244581
MALT1	0.633795	0.307209	0.0630363	0.845736	0.203132	2.35872	1.66278	0.283626	0.439969	0.564561	0.394761	0.33035	0.0733493	0.155555	0.158442	0.224735	0.145805	0.160068	0.375978
NR4A3	0.231276	0.0276709	0.91303	0.192431	0.0590499	2.49486	2.63076	0.127771	0.0634828	0.138541	0.16234	0.0506158	0.0177736	0.0116036	0.00476875	0.0473784	0.00401543	0.00359082	0.035928
CPVL	0.0199601	0.0130732	0.0385446	0.0213735	2.85153	2.86547	0.0426863	4.22002	0.0169136	0.0455926	0.0325048	0.0314185	0.0131467	0.0088271	0.00766277	0.00515181	0.00616101	0.0262391	0.00953458
NLRP3	0.080066	0.0328747	0.531261	0.00244472	0.0580089	2.10385	0.0137141	0.102624	0.153294	0.0531104	0.0851178	0.067368	0.0017536	0.00684866	0.000561357	0.00163972	0.00174218	0	0
FLNA	1.00343	0.153568	0.652926	1.11549	0.0711973	2.78482	0.211994	0.10918	1.4438	1.32299	1.37772	0.533519	0.014968	0.0133059	0.0117745	0.0450472	0.0569201	0.05479	0.0882496
EPB41L3	0.00487537	0.00729465	0.014016	0.0170275	0.613424	1.78506	0.0728204	0.271749	0.00378641	0.0129838	0.00857075	0.0130234	0.0253861	0.010749	0.0328851	0.00171882	0.049576	0.0435434	0.0465404
PPIF	0.249058	0.212724	5.29675	0.12978	0.667827	5.36027	0.197482	0.572045	0.525935	0.275658	0.486997	0.32913	0.23065	0.293336	0.257405	0.385577	0.17872	0.375177	0.301766
METRNL	0.483767	0.406035	1.02619	1.16036	0.756285	3.15081	0.866728	0.791997	0.289678	0.65569	0.627754	0.355039	0.171502	0.630295	0.498056	1.26891	0.398435	0.0820369	1.32319
UPP1	0.19524	0.148811	0.431031	0.348115	0.393085	2.22523	0	0.437361	0.310021	0.321385	0.372603	0.3855	0.0581442	0.170502	0.138242	0.889341	0.105909	0.0550114	0.491288
SLC16A10	0.00426799	0	0.00237984	0.0424502	0.06417	1.49856	0.0336607	0.0351802	0.00374093	0.0442517	0.00157571	0.00464118	0.00190923	0.00444648	0.00240205	0.0166805	0.00525198	0.0014891	0.279098
OTUD1	0.228822	0.0642705	0.127229	0.203489	0.154224	1.78713	0.137769	0.0877564	0.138441	0.156966	0.146881	0.0829373	0.193973	0.121775	0.089681	0.211804	0.121004	0.31631	0.078183
IER5	0.945941	0.608978	0.960304	0.741064	0.207773	2.53914	0.689422	0.312299	0.447747	0.457353	0.481313	0.240424	0.161792	0.17203	0.141453	0.728517	0.195984	0.219373	0.110281
LILRB4	0.0319806	0.0317136	0.0208156	0.0339428	1.38754	1.68286	3.26124	0.355986	0.00569146	0.0219748	0.0131011	0.0237402	0.00050568	0.00427131	0.0024049	0.00535448	0.00404679	0.00281151	0.0093731
EMILIN2	0.02641	0.0137207	0.06503	0.536037	0.342972	1.57136	0.420679	0.193197	0.118248	0.052858	0.0588026	0.0450697	0.0311782	0.0152566	0.019546	0.0191065	0.0329093	0.039809	0.0444399
CSF2RA	0.0122996	0.0134234	0.769535	0.0170742	0.378077	2.02979	0.702676	0.415318	0.00503226	0.0327692	0.0122279	0.0192463	0.107814	0.107516	0.059279	0.175878	0.0264323	0.0335431	0
C1orf162	0.300031	0.0316694	0.241998	0.882418	0.618136	1.7955	0.37878	1.25362	0.0664466	0.392154	0.0965577	0.10519	0.00562339	0.00525427	0.00655	0.00389045	0.00837389	0.0147031	0.0129377
RUNX3	2.93313	1.0787	0.080562	0.52882	0.562136	3.49167	0.890373	1.25787	4.50424	4.9411	5.65478	1.28855	0.0406676	0.0322143	0.0349164	0.0429262	0.0677975	0.03723	0.0214971
PLXDC2	0.0105771	0.011563	0.724547	0.408723	0.70322	1.81767	0.0391165	0.260448	0.0074613	0.0206741	0.0175839	0.0310395	0.00595308	0.0108842	0.00704642	0.0109772	0.0622445	0.00228895	0.201603
CD163	0.0119998	0.014677	0.00861686	0	0.86431	1.38704	0	0.0312467	0.00801503	0.00360507	0.00585464	0.0127219	0.000970847	0.00100576	0.000826801	0.000632132	0.0026549	0.0111867	0.00179518
GRINA	0.546023	0.213763	0.835735	0.321125	0.623766	2.27787	0.58673	0.326083	0.207707	0.201472	0.246528	0.106206	0.575998	0.299725	0.274647	0.252947	0.26427	0.461755	0.226505
HAVCR2	0.143689	0.0228841	0.00883324	0.867525	0.53452	1.51183	0.424851	0.238971	0.173481	0.319688	0.786562	0.0940248	0.00120829	0.00309373	0.00334244	0.00504942	0.0107812	0.0102278	0.0121614
AREG	0.00175464	0.00689275	0.233906	0.568332	0.00966168	1.39949	0.625696	0.0161232	0.00871944	0.105555	0.0143825	0.00947112	0.00791013	0.0127704	0.0120528	0.169642	0.00851412	0.00532323	0.0252442
LILRA5	0	0.00497884	0.991093	0	0.178656	1.79451	0.872406	0.148752	0.000517015	0	0.0298882	0.0231945	0.00221973	0.00506304	0.000407824	0.00500956	0.00078393	0	0
ITGB2	1.3938	0.705804	2.59332	0.337773	1.50013	3.4375	0.259985	2.07731	0.764522	1.73545	0.428001	0.284481	0.0272405	0.0717227	0.082633	0.0740199	0.0276129	0.0202643	0.118104
FAM49A	0.618796	0.328836	0.838109	0.116405	0.348133	1.80264	0.490626	0.594469	0.0103406	0.0461153	0.0715662	0.0122383	0.0371085	0.0124523	0.0069328	0.00850326	0.014207	0.0643665	0.00627309
CEP170	0.859611	0.279358	0.504838	0.512136	0.472399	1.75687	0.616688	0.358451	0.225919	0.368133	0.27622	0.147074	0.315822	0.0993105	0.0993228	0.0902621	0.174027	0.495519	0.188173
SLC8A1	0.00992594	0.0253845	0.653024	0.0398747	0.576612	1.59744	0.159907	0.56675	0.0056998	0.0125924	0.0296906	0.014956	0.00134828	0.00346842	0.00223791	0.00254202	0.0015516	0.00509795	0.0195156
PNP	0.286233	0.194638	0.107946	0.275837	0.137958	1.47793	0.470947	0.147019	0.440689	0.303478	0.191124	0.319142	0.172802	0.102745	0.101224	0.328595	0.0876654	0.214001	0.133289
NRARP	0.0540974	0.0413134	0.0131745	0.0689365	0.0129247	1.22085	0.0823601	0.107991	0.00722769	0.0233141	0.0136094	0.0120744	0.0306841	0.0696103	0.0783661	0.524355	0.106809	0.0119494	0.0526394
PEA15	0.560691	0.698117	0.0336785	0.221095	1.2701	1.72012	0.842656	1.15033	0.166924	0.144274	0.125066	0.192278	0.176338	0.283525	0.275064	0.756283	0.247557	0.151152	0.171795
SEMA6B	0.0119368	0	0.178039	0.0312568	0.0784343	1.1737	0.0200823	0.0330382	0.0133583	0.00711129	0.0289716	0	0.00933386	0.0116798	0.00489257	0.00841459	0.00880055	0.0232561	0.0208575
SNHG15	0.423805	0.163508	0.0193006	0.393147	0.133955	1.32581	0.62865	0.197904	0.319671	0.419739	0.388833	0.141055	0.0735902	0.106581	0.100252	0.120862	0.112045	0.0442699	0.352863
FPR3	0.00968119	0	0.0033789	0.0720929	0.831527	1.16192	0.0505565	0.283718	0.00317478	0.00601949	0.00818834	0.00985612	0.00133373	0.00170707	0.00547368	0	0.000556354	0.00281151	0
IL4I1	0.253728	0.169121	0.00500029	0.0456657	0.687188	1.21831	0.444833	0.3658	0.195711	0.209763	0.0111925	0.0270142	0.0105086	0.00775857	0.0100442	0.0238989	0.00829034	0.00051451	0
CSF1R	0.00527919	0	0.0572208	0	0.895382	1.15926	0.24976	0.43752	0.0045001	0.00787564	0.0181461	0.00234871	0.000638659	0.00277913	0.0028715	0.000496924	0.00167472	0.0205988	0
GRASP	0.0998884	0.0165088	0.00739878	0.00961924	0.070511	1.03175	1.64722	0.12197	0.00400643	0.0459069	0.00107801	0.00266966	0.00125133	0.00753914	0.00268765	0.0150222	0.00567572	0	0
AP1S2	0.771417	0.918567	0.38655	1.14037	0.839286	1.54125	1.30368	0.777929	0.286635	0.376709	0.196844	0.444027	0.0246718	0.0184607	0.0111503	0.024899	0.0163344	0.0521228	0.125987
LAIR1	0.10191	0.0237719	0.0274491	0.777658	0.673739	1.09267	0.757916	0.188873	0.164597	0.33749	0.110381	0.0302105	0.0118642	0.00924674	0.00884272	0.00973838	0.00954335	0.00361464	0.0598369
SDC2	0.00127544	0	0.0723039	0	0.462684	1.01525	0.00278613	0.0440861	0.000500836	0	0.00504486	0.00281425	0.00988158	0.00832971	0.0101582	0.00530419	0.0299735	0.0104043	0.569863
ICAM1	0.266285	0.0317299	3.28051	0.26185	0.126142	2.61756	1.22182	0.16939	0.0976186	0.199287	0.251243	0.0419161	0.0704731	0.15754	0.12881	0.310273	0.0726457	0.0463103	0.0202293
KCTD12	0.446771	0.436254	0.154556	0.0359958	1.38962	1.2852	0.341197	0.581786	0.0167344	0.0334926	0.0188245	0.0733445	0.390959	0.0185574	0.0128512	0.0312332	0.0178835	0.672921	0.0524281
ENG	0.0626649	0	0.00390151	0.0607257	0.401452	0.979802	0.0451978	0.102459	0.112908	0.133425	0.105062	0.00377118	0.0243548	0.0154143	0.0150161	0.00976185	0.0241161	0.00328948	0.0064968
MMP19	0.00558012	0.00299108	0.00215333	0	0.0175994	0.887511	0.0102111	0.00357998	0.0156612	0.0303774	0.0246518	0.00209926	0.0150537	0.0107428	0.00687123	0.00378571	0.0190598	0.0114734	0.0113509
ZMIZ1	0.611086	0.503673	0.701878	0.597217	0.208251	1.54507	0.43966	0.256282	0.437359	0.267381	0.530196	0.240493	0.163661	0.157883	0.163939	0.215566	0.214347	0.190881	0.570116
CFP	0.00531253	0.0233399	0.787543	0	0.0280499	1.28811	0.0378593	0.514119	0.00201708	0.0151117	0.0156641	0.014693	0.062499	0.00446531	0.00300999	0.00639539	0.00575324	0.0248002	0.0156788
MYO1G	0.506594	0.2886	0.0940049	0.348795	0.14719	1.20884	0.23	0.111917	0.994794	0.66342	0.772138	0.414921	0.00182826	0.00548375	0.00183509	0.00130022	0.0058612	0.0222281	0
PDE4A	0.118592	0.0295847	0.0181188	0.381824	0.14135	1.06363	0.173485	0.165933	0.277824	0.420597	0.45794	0.179296	0.159138	0.0752228	0.0927627	0.0430328	0.0860839	0.111137	0.0955093
IL1A	0.00584834	0.00435331	0.171235	0.104467	0.00948369	0.89606	0.0119047	0.00455692	0.000752876	0.00117763	0.00293256	0.00595944	0.000887759	0.0052796	0.00158679	0.0300586	0.000409412	0	0
SPHK1	0.00672737	0.0253427	0.0473872	0.0871301	0.379017	0.961263	0.368922	0.0755141	0.0233922	0.0183985	0.0465064	0.0366416	0.0701481	0.0767167	0.0731611	0.354084	0.0742609	0.0847665	0.0230926
LGALS2	0.0632226	0.0803687	0.0737343	0.0289395	0.855608	1.68027	0.0119047	6.62329	0.0160072	0.0545317	0.0561556	0.0602423	0.0920996	0.00447523	0.00530129	0.00890855	0.00932892	0.109173	0.0684201
CLEC4A	0.0610333	0.0643682	1.2376	0.0235784	0.724425	1.53964	0.165649	1.07575	0.0150119	0.0414186	0.0383426	0.0523029	0.00491518	0.0117841	0.00540268	0.0176385	0.00683961	0.00199714	0.00690566
CLEC10A	0.00193646	0.00386451	0.0114188	0.00286119	0.383492	0.992475	0.0211169	1.34661	0.00682144	0.0117447	0.00846494	0.00868165	0.000989857	0.000688704	0.000855121	6.40964e-05	0.000786239	0	0.0036331
CD4	0.005545	0	0.0542136	0.226061	0.628071	1.04083	3.16951	0.466424	0.348197	0.442506	0.0324502	0.0622764	0.107128	0.0138263	0.0128336	0.00815605	0.00638989	0.160101	0
CECR1	0.158977	0.0194321	0.0140954	0.0174843	0.849606	1.02261	0.571852	0.468537	0.32963	0.281496	0.272575	0.0435772	0.119821	0.0305778	0.0188197	0.0164952	0.0338688	0.0783301	0.083583
NFKBID	0.66189	0.0494093	1.00999	0.21268	0.0160738	1.39723	2.10948	0.04086	0.441063	0.440078	0.650046	0.0226793	0.0180876	0.0356264	0.0340014	0.0405083	0.0484133	0.0173416	0.00971462
PLEKHO1	2.93911	3.55911	0.800873	0.230067	2.3655	2.25308	1.50096	2.94154	1.26254	1.06914	1.11432	1.28902	0.0354322	0.0382884	0.0411158	0.06598	0.0651117	0.0667872	0.0580454
FXYD5	2.19694	2.39135	0.347033	4.20634	2.85335	2.42506	0.818675	2.93683	2.24189	3.37672	1.82316	1.86084	0.0298824	0.0487268	0.0476921	0.461675	0.101967	0.0817686	0.108056
GPRIN3	0.63281	0.23274	0.0326025	0.522164	0.493981	1.36605	0.00751536	0.472928	1.60678	1.99291	1.51726	0.705366	0.0048864	0.0063807	0.00404877	0.0181329	0.0184064	0.0336241	0.0109137
LILRA3	0	0	0.223356	0	0.0604916	0.819404	0.00825846	0.0126929	0.00116162	0	0.00579945	0.00802599	0.000172758	0.00262856	0.000963524	0	5.31786e-05	0	0
SH2B3	0.283253	0.123175	0.127113	0.291433	0.226676	0.886598	1.5372	0.201615	0.101896	0.162958	0.103423	0.0345541	0.0494976	0.0476068	0.0498989	0.0319168	0.0424626	0.0435253	0.0369184
RASSF4	0.0231807	0.0132813	0.0168279	0.00742762	0.47915	0.824328	0.0733921	0.292916	0.0665074	0.0552481	0.0865206	0.0330374	0.0727569	0.0210854	0.0384173	0.0151425	0.0414879	0.0634251	0.188733
SLC7A5	0.137687	0.0089964	0.317431	0.243404	0.0232865	0.913223	2.19682	0.0180923	0.249375	0.220845	0.261637	0.0479577	0.00811131	0.0131838	0.0163014	0.032497	0.00970243	0.0584388	0.0149634
C3AR1	0.0143669	0.030396	0.424532	0.546593	0.506306	0.923526	0	0.100112	0.169798	0.0650509	0.0613411	0.0437595	0.000705843	0.00210365	0.000717715	0.000526267	0.00246586	0	0
TGFB1	0.984732	0.576566	1.32154	1.45135	0.559765	1.70697	1.46834	0.526094	1.23578	1.25782	1.25241	0.600028	0.090797	0.0286843	0.0243266	0.0776	0.069928	0.0399045	0.0568959
FERMT3	0.9106	0.887918	1.08035	1.01623	0.944781	1.57701	3.07452	0.630666	0.951939	0.819235	0.718519	0.936861	0.0186404	0.013248	0.00847425	0.0110711	0.0108333	0.0430432	0.0187486
IL10RA	0.575418	0.126464	0.363434	0.0875557	0.204366	1.12362	1.74769	0.141836	1.04479	0.82646	1.24769	0.139987	0.0122421	0.00601728	0.00277773	0.00188352	0.00890962	0	0.00626903
RETN	0	0	0.00499868	0	0.0247293	0.65678	0	0.0161752	0.00381047	0	0.00101724	0.00347369	0.000371491	0.00462611	0	0.000928009	0.000159536	0	0
PTX3	0	0	0.229481	0	0	0.736789	0	0	0.000767806	0.00823033	0.00142885	0	0.000737231	0.00629446	2.18837e-05	7.8998e-05	0	0	0
CCL3L1	0.0152164	0.0123425	0.554414	0	0.00490289	0.982541	0	0.0108535	0.554221	0.0683901	0.842615	0.0446239	0.000625982	0.00296581	0.000858294	0.000209755	0.00439923	0	0.00395441
CD1C	0.633828	0.269142	0.00881341	0	0.146009	0.82767	0.0238094	1.50631	0.00308362	0	0.00487094	0.0165132	0.00269598	0.000607024	0.00126224	0.00120598	0.000660916	0	0
STX11	0.109594	0.08017	1.0859	0.244875	0.238179	1.15299	0.109744	0.127942	0.0506653	0.123536	0.0702687	0.0665052	0.0774655	0.0264623	0.028464	0.133135	0.0312198	0.131612	0.0187222
CLEC5A	0.00272409	0	0.0525963	0	0.0303732	0.642027	0	0.0229747	0.00181679	0.00342289	0.00101812	0.00278625	0	0.00137921	4.98109e-05	0	0.000852759	0	0
MMP9	0.00459167	0	0.57287	0.0337016	0.189315	0.861526	0.0100868	0.0548499	0.012969	0.0118337	0.0119883	0.026146	0.000436529	0.00485431	0.000653941	0.000704689	0.00131886	0.0164774	0.00873884
ICOSLG	0.381209	0.0345419	0.0139827	0.0446875	0.0777115	0.665271	1.32353	0.0777345	0.00247697	0.0322928	0.000568149	0	0.00985805	0.0181505	0.0162272	0.029068	0.0328948	0.0210086	0.0921562
ITGA5	0.00136204	0	0.377805	0.157262	0.0101485	0.776495	0.0715654	0.00888818	0.0617118	0.101384	0.0220868	0	0.00453688	0.0128933	0.00960059	0.0234831	0.016904	0	0
VASH1	0.0163389	0.00513499	0.00939263	0.0538205	0.464008	0.652302	0.229254	0.265706	0.0126003	0.0266187	0.0151787	0.00428358	0.00164571	0.00198012	0.00247014	0.000613254	0.0035406	0.0193535	0.00802507
ZNF385A	0.0240214	0.0328962	0.0766304	0.0104189	0.825149	0.807152	0.0456344	0.756257	0.00830785	0.0200546	0.0126251	0.0161674	0.19476	0.0364155	0.0387007	0.127984	0.120123	0.291194	0.393701
CSGALNACT2	0.29364	0.081002	0.526667	0.304212	0.131674	0.975165	0.442844	0.109142	0.607561	0.552918	0.587054	0.121042	0.0528727	0.0487485	0.0421028	0.0424114	0.0612255	0.0322823	0.0991387
SNAI1	0.00190216	0	0.00213686	0	0	0.574868	0.225472	0.0118713	0.0014598	0.00299488	0.00277274	0	0.000231961	0.00258697	0.000291224	0.0118598	0.00217059	0	0.0487919
HAMP	0.0143152	0.0119321	0.0325792	0	0.122116	0.601056	0.43657	0.111232	0.00274924	0.00334922	0.00248003	0.00828422	0.00126339	0.00771186	0.000467783	0.00294028	0.00115819	0	0
SLC15A3	0.249305	0.0639564	0.537556	0.118216	0.693373	0.865058	0.195164	0.195224	0.0073025	0.018364	0.012035	0.0211242	0.0689056	0.0293737	0.0281851	0.0305745	0.0324464	0.0157919	0.0353498
DPYSL2	0.416281	0.290278	0.0139162	0.430723	1.03269	0.806303	1.74226	0.844599	0.158934	0.139651	0.165189	0.151848	0.0214933	0.0230348	0.0149767	0.0220418	0.0284601	0.0790575	0.191653
DOK2	0.159237	0.0872511	0.0160791	0.169666	0.545668	0.847206	0.0367146	0.261158	0.711638	0.911962	0.726492	0.854688	0.00220958	0.00120749	0.00220124	0.000557579	0.00717402	0.00433328	0.00489757
SIRPA	0.0884388	0.0456726	0.85607	0.113773	0.469831	0.936543	0.0642035	0.224908	0.00635056	0.0056529	0.028092	0.0183996	0.0103424	0.0259243	0.0238777	0.0570201	0.0257323	0.0376184	0.00461255
TFEC	0.166176	0.0795617	0.0306913	0.0104189	0.751724	0.631494	0.465919	0.241875	0.00243291	0.00898944	0.00536465	0.0125002	0.000699385	0.000915193	0.00153208	0.000127214	0.00121843	0.00978215	0
MOB3B	0.392043	0.0527514	0.0132624	0.012073	0.0942834	0.600038	0.0441027	0.143673	0.00314755	0.00554021	0.00278054	0.00622262	0.0345531	0.0550935	0.0423096	0.0372809	0.0482103	0.0164145	0.465079
SLC7A7	0.06363	0.0767392	0.068103	0.00690822	0.663807	0.620744	0.00470527	0.147746	0.00825561	0.00360045	0.0109629	0.0208277	0.0470166	0.0129506	0.0158133	0.0101602	0.0148105	0.0128127	0.081097
IL3RA	0.0131699	0.0200987	0.037221	0.211952	0.131102	0.597024	5.86148	0.0844985	0.0072203	0.0227066	0.00223265	0.00684826	0.0310635	0.00976275	0.010296	0.0165024	0.00674973	0.0343971	0.0143783
ADAP2	0.109593	0.0511997	0.0202017	0.0104189	1.38123	0.663311	0.160912	0.440926	0.00840119	0.0167892	0.017525	0.0239322	0.0589912	0.00693214	0.00414004	0.00787795	0.00367657	0.0585776	0.00837682
MLTK	0.0991954	0.0259218	0.232649	0.0345413	0.0961654	0.691522	0.0635457	0.143524	0.227047	0.0633047	0.178165	0.10258	0.123617	0.0454552	0.0377198	0.0350032	0.0854004	0.301984	0.0803355
CXorf21	0.289188	0.102636	0.196191	0.121827	0.167782	0.618686	1.08965	0.202555	0.00641716	0.0494137	0.0222743	0.00258168	0.00111736	0.00171465	0.000733132	0.00255737	0.00105229	0	0
ARHGAP31	0.141592	0.0249927	0.00372051	0.294385	0.10045	0.547958	0.425167	0.143922	0.0684398	0.0850549	0.045832	0.0295282	0.00762812	0.0189485	0.0200803	0.0162127	0.0232325	0.0070392	0.00687457
C10orf128	0.269473	0.107481	0.0966645	0.89812	0.17516	0.597053	0.0505378	0.183874	0.166314	0.080824	0.0741313	0.075307	0.000459761	0.00103237	0.000993654	0.000300785	0.00304882	0.00253009	0
ALOX5	0.218062	0.0909786	1.02553	3.33129	0.455588	0.968473	0.0215827	0.5645	0.00825726	0.0154713	0.0231351	0.0211596	0.0107962	0.02346	0.0305981	0.0199909	0.0232347	0.00302606	0.0784385
VDR	0.0180127	0.00685435	0.289127	0.0511887	0.0122175	0.648673	0.059095	0.0296146	0.0552738	0.138344	0.120163	0.0555485	0.0483927	0.0432933	0.0604474	0.0995023	0.0832278	0.0124847	0.00662581
CD109	0.020852	0	0.00251378	0.216018	0.033637	0.501797	0.0700462	0.0137046	0.00748859	0.0318684	0.00803658	0.00259944	0.0328717	0.00961202	0.00784414	0.107664	0.0166442	0.0409877	0
NFKBIE	0.53959	0.325332	0.168848	0.203946	0.308365	0.674604	0.558239	0.316664	0.0935236	0.126838	0.088953	0.0930623	0.0464687	0.0675206	0.0630123	0.146361	0.0592676	0.0858745	0.076657
GPR84	0.00584657	0	0.0963592	0	0.15575	0.512205	0.0168459	0.010808	0	0.000478335	0	0	0.000102791	0.00281725	0.000408704	0.000334279	0.000662991	0	0
MARCO	0	0	0	0	0.03744	0.467894	0.007866	0.0128247	0	0	0	0	0	9.77162e-05	0	0.000160154	0.00183051	0	0
TBXAS1	0.0290674	0.0244913	0.935019	0.485733	0.693744	0.861125	0.10132	0.400944	0.0749451	0.0485021	0.0473605	0.0311227	0.0109191	0.0153498	0.019251	0.0202387	0.010098	0.0111681	0.187861
SLC43A3	0.0264068	0.0163747	0.0727896	0.518923	0.16239	0.53282	0.440573	0.0373652	0.29248	0.126413	0.166712	0.0518357	0.0178765	0.022767	0.0289986	0.0472991	0.0230825	0.0295095	0.0353807
PIK3AP1	1.08105	0.753877	0.880535	0.154076	0.515115	0.958571	1.16048	0.347017	0.256313	0.265941	0.805913	0.276211	0.0841461	0.0234406	0.0208331	0.0134078	0.0158704	0.144649	0.0293596
IRF4	0.442205	0.141148	0.00426528	0.0865255	0.0175456	0.540884	8.30381	0.0763167	0.138445	0.186252	0.250023	0.0862193	0.00135732	0.00426749	0.000451248	0.0208892	0.00274377	0	0
SLAMF8	0.0126245	0.0203626	0.00505655	0	0.764225	0.536777	0.0336919	0.39462	0.15715	0.0208432	0.180951	0.0899731	0.00328948	0.00105913	0.00223144	0.000937526	0.00141435	0.0144439	0
GPR132	0.220798	0.0650151	0.276367	0.0114896	0.0487765	0.567373	0.169873	0.0709874	0.233929	0.179826	0.24248	0.052804	0.00900779	0.00453811	0.00388061	0.0115735	0.00581864	0.00329227	0.00174653
CD300A	0.103239	0.0306197	0.667668	0.243748	0.41964	0.724638	0.58251	0.313575	0.100888	0.520501	0.0725873	0.0605785	0.00189	0.00410078	0.00283781	0.00233824	0.0116715	0.0385305	0
FCGR1A	0.00441699	0.0186683	0.878956	0.0421496	0.988796	0.766847	0	0.122945	0.003649	0.0128635	0.013661	0.0076253	0.00270017	0.00300856	0.00163681	0.00412295	0.00142933	0.010733	0
MPP1	0.0272809	0.0710232	0.894352	0.889194	1.23967	0.816681	0.114499	0.21144	0.037823	0.0791359	0.0634608	0.0587927	0.00810769	0.00523511	0.00515685	0.00420548	0.00910587	0.0335825	0.0818845
FMNL1	1.31694	0.385974	2.3826	0.687168	0.177182	1.66925	1.86253	0.38017	1.86912	1.70279	1.48426	0.61376	0.0263809	0.0246849	0.0209333	0.0149519	0.039076	0.0309953	0.0214427
PLK3	0.141408	0.00850679	1.3618	0.759475	0.0532299	0.958288	0.293963	0.0536241	0.246841	0.341799	0.205115	0.0694839	0.0822264	0.0426334	0.040834	0.235936	0.0812937	0.0266834	0.0782412
LRRC8C	0.0957129	0.00841339	0.0139556	0.0128747	0.0936225	0.448106	0.0508725	0.0941339	0.185529	0.21275	0.117588	0.0201291	0.00421599	0.00871618	0.00961332	0.0112251	0.0154566	0.00473641	0.00385113
STAB1	0.00683969	0	0.00125788	0.20833	0.284915	0.408229	0.00563538	0.0228288	0.00385023	0.00384246	0.00151917	0	0.000490958	0.00263144	0.00158852	0.00236872	0.00277395	0	0
AP001055.6	0.139498	0.00272053	0.0130235	0.435773	0.187524	0.416307	0.405572	0.0508916	0.0625827	0.0481613	0.0256049	0.00220487	0.000281803	0.000613072	0.000699303	0.00057488	0.000903242	0	0.00500309
FHL3	0.00987006	0.0101703	0.130873	1.27063	0.227348	0.490523	0.039428	0.250469	0.0334934	0.0906833	0.0939155	0.0360544	0.0093125	0.0264172	0.0308413	0.0309231	0.0445142	0.102694	0.059698
RELT	0.458645	0.0832788	0.550291	0.100571	0.0548373	0.60722	0.850116	0.0982448	0.123546	0.108886	0.110808	0.0203336	0.00902395	0.0189413	0.0219093	0.073298	0.0228512	0.0108812	0.0243036
NCKAP1L	0.958679	0.440288	0.154614	0.679811	0.7092	0.720647	0.848715	0.665097	0.753258	0.79742	0.718941	0.401439	0.00563086	0.00446687	0.00267678	0.00157912	0.0104213	0.0309748	0
PIK3R5	0.142053	0.0250443	0.474955	0.0336241	0.113931	0.564841	0.397219	0.0744725	0.178485	0.161995	0.0985528	0.0596854	0.00194858	0.00390702	0.00199505	0.00175999	0.00317382	0.0198874	0
SLC2A6	0.17815	0.00381563	0.00596175	0.50894	0.0376921	0.391712	0.323858	0.0704442	0.11181	0.0767409	0.0880628	0.0090391	0.00884199	0.0139287	0.0136955	0.0226476	0.0112167	0.00183075	0.013056
SIGLEC10	0.600768	0.10285	0.511868	0.521747	0.240453	0.569871	0.0797629	0.209183	0.0351363	0.0180842	0.0506677	0.0163107	0.00247899	0.00297216	0.00151929	0.00151226	0.00291803	0.00051495	0
GZMB	0.0563712	0.191775	0.0470976	0.0624148	0.0743739	0.917273	46.0461	0.897736	4.61883	1.72283	10.5627	2.78375	0.023546	0.0161488	0.0111672	0.0185737	0.0744242	0.0538678	0.0292719
PTGDS	0.00647359	0.0461475	0.0150305	0.0900036	0.00467057	0.00400008	13.7179	0.247261	0.000600368	0.0037467	0.00127753	0.0331742	0.00471569	0.00196505	0.000209224	0.000168759	0.000296825	0.00636474	0.0135185
IGJ	0.796568	0.409801	0.0173633	3.24192	0.0257851	0.0305423	13.5427	0.160705	0.0117591	0.277671	0.016903	0.029398	0.002645	0.00539253	0.0014463	0.00109659	0.0111733	0.0146386	1.30881
KRT5	0.0047065	0.0340986	0.0101776	0	0.0100001	0.00381819	4.24922	0.0250271	0.00341399	0.0103269	0.00309344	0.0127524	0.00819323	0.0104544	0.0148536	0.411624	0.599383	0.014675	0.28301
MAP1A	0.00719853	0	0.011572	0.259257	0.0229437	0.00538495	4.45252	0.0448009	0.0471769	0.0594169	0.0341372	0.0462675	1.8406	0.00460025	0.00911975	0.00615354	0.00925851	1.71867	0.898856
MZB1	0.324047	0.0530532	0.00271171	0.816047	0.00472924	0.00293385	3.79974	0.0296743	0.136493	0.1692	0.207352	0.0289199	0.0122034	0.00505774	0.00699689	0.00454939	0.00714982	0.045186	0.00535166
SCT	0	0	0.000518715	0	0.00379733	0.0113687	3.03289	0.0230063	0.000629327	0.0141272	0.00243271	0.0268728	0.00127922	0.000326691	0.000281559	0	7.38341e-05	0	0
LILRA4	0.0190571	0.00824515	0.00201827	0.025744	0.0156907	0.0407379	2.90455	0.0238903	0.000839103	0.00157665	0.00157185	0.00684826	0	0.000219567	0.000147903	0	0.000346612	0.00636474	0
PLD4	0.567002	0.158697	0.0039152	0.0343619	0.974487	0.326453	3.04727	0.699975	0.00318333	0.0216741	0.0112564	0.00744316	0.00268528	0.00215689	0.00237098	0.000760897	0.00325851	0	0
DNASE1L3	0.0416578	0.0332606	0.0135392	0	1.31066	0.375938	3.19087	1.3632	0.0134825	0.0167089	0.00813696	0.0330453	0.00125266	0.00106595	0.00387681	0.013451	0.0035496	0.013447	0.00396429
RASD1	0.00193646	0.00720253	0.00470679	0.00794663	0	0.036754	2.52776	0.00450092	0.0081502	0.00182248	0.00228104	0	0.00430858	0.00525441	0.00589602	0.0600835	0.0120957	0.000820939	1.43903
DERL3	0.233394	0.0622435	0.00621508	0.096427	0.0293515	0.00589557	2.27973	0.0387443	0.00926131	0.0395195	0.0460256	0.0133313	0.241742	0.0175607	0.013429	0.0040607	0.00693315	0.228612	0.0483293
PTCRA	0.0158004	0.0417302	0.0017513	0.025744	0.0226358	0.000932806	1.9522	0.0128757	0.00975259	0.0247211	0.0300984	0.0178879	0	0.000439502	7.88149e-05	0	0.00145974	0	0
GAS6	0.00778126	0.00908448	0.00821826	0.0171039	0.200829	0.360893	2.03523	0.180418	0.000629327	0.00810904	0.00488723	0.00643112	0.0256522	0.00989433	0.00973949	0.0286862	0.0493267	0.0307001	1.0453
LINC00996	0.0856834	0.0299264	0.00147972	0.356717	0.147819	0.0171533	1.82185	0.0207055	0.00378491	0.127458	0.0527546	0.00766006	0.000385548	0.00195516	0.000904697	0	0.000921289	0	0.0120977
ARID3A	0.715039	0.236907	0.472116	0.269944	0.0928241	0.304089	2.16801	0.0441573	0.122876	0.124878	0.140038	0.0515947	0.0145238	0.0210905	0.0184474	0.0530046	0.0276626	0.00642705	0.333538
CLEC4C	0	0	0.0127833	0	0.00681722	0.0081746	1.55636	0.0162127	0	0.00222068	0.000561069	0.00373634	0	0.000528354	0	0	0.000162386	0	0
VASH2	0.00990899	0.0033413	0.00504645	0	0.00318048	0.00169429	1.41058	0.00131957	0.0133691	0.0245813	0.0120164	0.00147767	0.00702018	0.0057118	0.0035805	0.00689494	0.00486382	0.00965169	0.03779
PACSIN1	0.00401689	0.0145753	0.000417735	0	0	0.000594719	1.39208	0.00104618	0.00185973	0.0291832	0.00157185	0.00285409	0.00211415	0.00143758	0.00142226	0.0019659	0.00279408	0.00101387	0
FAM129C	0.284324	0.0290214	0.000776428	0	0	0.00169853	1.3489	0	0.00216217	0.0220052	0.00138492	0	0.00318513	0.00368562	0.00451202	0.00207095	0.00347908	0.000498383	0
CBFA2T3	0.532473	0.173483	0.222158	0.24028	0.0195871	0.14333	1.42224	0.15432	0.0025022	0.0189224	0.00638427	0.00388157	0.00646853	0.00530415	0.00627859	0.00201064	0.0069144	0	0.0751013
SCAMP5	0.0240788	0.0262159	0.00245649	0.00848853	0.0288897	0.00725333	1.18734	0.0322643	0.00607006	0.0176024	0.0045829	0	0.144	0.036502	0.0358784	0.0214913	0.0302339	0.121144	0.0253215
LAMP5	0.0172299	0	0.00144176	0.00572238	0.0899242	0.00954952	1.12588	0.0615247	0.00131114	0	0.000815195	0	0.000146513	0.00018961	0.000984019	0.000310088	0.000472803	0	0
P2RY14	0.0126512	0.00815295	0.274647	0.911448	0.0258594	0.116465	1.27146	0.259557	0.00917961	0.0401356	0.0147892	0.00767053	0.000368436	0.00204603	0.000398803	0.00722041	0.00153811	0.00994734	0
P2RY6	0.00633014	0	0.0050299	0	0.201941	0.221345	1.135	0.134513	0.00175822	0.00989233	0.0012803	0.00819883	0.00675737	0.0123799	0.0161373	0.0302372	0.0200109	0.00253009	0
PALD1	0.102806	0.0274515	0.0030265	0	0.200166	0.19269	1.05945	0.181682	0.0017914	0.00337293	0.00579063	0.00786915	0.000154156	0.000739921	0.000789614	0.00137659	0.000484819	0.00238951	0
MCOLN2	0.647453	0.0779163	0.00491489	0.0104189	0.0459669	0.414515	1.18819	0.147602	0.421052	0.255326	0.547524	0.0723479	0.00865343	0.00367166	0.00213519	0.00135327	0.00758278	0.0138543	0
RNU11	0.0600263	0	0.00427553	0.109925	0.00738275	0.214303	1.00413	0	0.169758	0.0911585	0.216473	0	0.00522846	0.00562022	0.00402326	0.0119637	0.0118832	0.0109094	0.0329135
TLR7	0.24805	0.0310083	0.00164658	0.00887503	0.139241	0.140668	0.962886	0.0382907	0.00188647	0.00364143	0.00136975	0.00483252	0.00300205	0.00555727	0.00572235	0.00507997	0.00348345	0	0.00229589
PPP1R14A	0.0659416	0.0429839	0.0161816	0.0358294	0.162418	0.702477	1.13848	1.48244	0.00465154	0.0102331	0.00782775	0.00826977	0.00133526	0.00227278	0.000825454	0.00238701	0.000515436	0.00232655	0
CYP46A1	0.0194125	0.0107173	0.00303273	0.0157307	0.073747	0	0.949621	0.0677137	0.0260814	0.0159665	0.0130716	0	0.0645448	0.00399542	0.00539961	0.00402264	0.00768733	0.0483038	0.0463878
A1BG	0.283461	0.444548	0.0167059	0.674623	0.327417	0.327269	1.22191	0.427995	0.457274	0.490158	0.552705	0.880481	0.0047842	0.00247293	0.00259228	0.00378828	0.00282094	0.0153208	0.00404236
SHD	0	0.00474834	0	0	0	0.000555552	0.837504	0.0125551	0.000839103	0	0.00138736	0	0	0.0001599	0.00019379	5.24298e-05	0.000377693	0	0
PLXNA4	0	0	0	0.00587603	0	0.0139848	0.759006	0.00181559	0.00454203	0.0245554	0.00934292	0	0.000206899	0.000406715	0	0.000108832	0	0	0.0187181
SCN9A	0	0	0.0172026	0.0902369	0.00598016	0.0140631	0.747073	0.00828453	0.000209776	0.00717191	0	0	0.00558249	0.00303517	0.00634739	0.00300193	0.0197916	0	0.872838
EPHB1	0.00349437	0.00766548	0.359752	0.0043941	0.00859435	0.000860623	0.886127	0.010067	0.00148754	0.00514347	0.00729415	0.0136549	0.0718118	0.00519807	0.00284028	0.0107935	0.0074965	0.0734965	0
MYBL2	0.144208	0.146677	0.00107684	0.0308823	0.0148622	0	0.712077	0.0320825	0.00833858	0.0104616	0.0038517	0.0315146	0.00247499	0.00159953	0.00304852	0.00709352	0.0065564	0.0488707	0.00164272
WNT10A	0.0119702	0	0.000697072	0	0	0.00124	0.652797	0.00131957	0.0546532	0.0224848	0.0223272	0.00880115	0.00324577	0.000517555	2.57686e-05	5.94268e-05	0.0107246	0	0.00215305
KCNK17	0	0	0.000172905	0.0293633	0.00124962	0.020391	0.635061	0.0179759	0.00104858	0.00534859	0.000760517	0	0.00125513	0.000195938	0	0.00294235	0	0	0
DRD4	0.000750971	0	0.000600751	0	0	0.001169	0.583548	0.00116708	0.00206779	0	0.00157868	0	0.00406305	0.0057665	0.00457054	0.0045318	0.00595127	0.00482361	0.00810553
AC104024.1	0.0615249	0.00938	0	0.0174843	0	0	0.552757	0	0	0.000706009	0	0	7.68296e-05	0.000133858	9.45205e-05	0	0	0	0
SNORD3B-2	0.0197136	0.00866077	0.00387894	0.0425915	0	0.144535	0.560162	0.00251219	0.162741	0.0499983	0.134965	0	0.00368122	0.00284612	0.003611	0.00387102	0.00422185	0.00245551	0.0134195
GNG7	0.417666	0.18388	0.179866	0.166926	0.227804	0.100555	0.639762	0.275347	0.00677216	0.0271952	0.0169306	0.0124629	0.00114954	0.00236809	0.00209492	0.000625287	0.00473013	0	0.0111486
FUT7	0.180513	0.16475	0.114722	0.0117619	0.0098848	0.0751784	0.53987	0.0244599	0.0275361	0.073505	0.0620399	0.0266494	0.000144354	0.000731822	0	0	0.00105351	0	0
SLC35F3	0	0	0	0	0.00620413	0.00326581	0.427323	0.00620535	0.00133971	0.00384244	0	0.00979376	0.00133309	0.000440436	0.00181618	0.000221936	0.00403389	0	0.924775
AEBP1	0.0430148	0	0	0.10662	0	0	0.401077	0	0	0.013053	0.00364378	0	8.10302e-05	0.000188497	0.000815029	0.000335566	0.0019309	0	0
ASIP	0	0	0.00213611	0	0.0441177	0.0101655	0.379882	0.00898578	0.000839103	0	0.00135051	0	0.000571151	0.000754522	0.000347561	0.00065117	0.000656608	0	0
CUX2	0	0	0	0	0	0.000531808	0.348516	0	0	0	0	0	0.000185938	0.000740564	0.000849268	0.000564264	0.00136889	0	0
FAM196A	0	0	0	0	0	0.000892103	0.327088	0.00368195	0	0	0	0	0.00111739	0.00237237	0.00157774	0.0016073	0.00332904	0.00262197	0.00286603
CYYR1	0	0	0.00285003	0	0	0.00988597	0.31941	0.00262773	0	0.00673895	0.00101007	0	0.000741375	0.000580323	0.000722543	0.000575358	0.0121532	0	0
SLC32A1	0	0	0	0	0	0	0.309228	0.00471127	0	0.00436224	0	0	0.00140973	0.00018061	0	0	0.000240947	0.0018132	0
CDHR5	0	0	0	0	0	0.00140917	0.303131	0	0	0	0	0	0.00150592	0	0	0.000901369	0.000178741	0.000757638	0
DACH1	0	0	0.0270466	0.156999	0	0.0102383	0.270808	0.00441972	0	0.00567615	0	0	0.00251395	0.000107854	0.000462124	0.000375897	0.00235335	0.00930128	0
DPPA4	0.00911685	0	0.000471401	0.00302585	0	0.00395401	0.252862	0	0.000412062	0.0306813	0	0	0	0.000135921	0.000136592	0.00260057	8.34756e-05	0	0
KCNK10	0.00362518	0	0	0	0	0.0013222	0.244948	0.00119775	0	0	0	0	0	0.000119521	0	0	0	0	0
VIPR2	0	0	0.000463541	0	0	0	0.244683	0	0.0181322	0.0105692	0.0022747	0	0.00170538	0.000241775	0.000324257	0	0.00055487	0	0.00121493
SLC12A3	0.0125386	0.00257311	5.39267e-05	0	0	0.00731517	0.232893	0.00418466	0.000389635	0.00111034	0	0.00642769	0.00197844	5.97009e-05	0	0.000709338	0.00119673	0	0
NME8	0	0	0.0501373	0.0271082	0.0227098	0.0157232	0.229631	0.0354034	0	0	0	0	7.19762e-05	0.000169182	7.58696e-05	0	0	0	0
KCNG2	0	0	0	0	0	0.00159228	0.202211	0	0	0	0	0	0	9.92784e-05	5.78056e-05	0	0.000106126	0	0
ARPP21	0	0	0	0	0	0	0.194286	0.00124909	0	0	0	0	0	0.000375025	0	0.000305101	0	0	0
FCER1A	0.00893777	0.078316	0.05008	1.52493	1.96108	1.3127	0.380595	7.15683	0.0219992	0.0557865	0.0294152	0.0201651	0.00508241	0.00646982	0.00541018	0.0107774	0.00800232	0.0290243	0.00313242
COTL1	6.0403	9.14214	6.70204	1.32784	4.39627	9.32054	0.491411	17.2341	4.47799	2.43599	3.71078	6.83525	0.0800704	0.0660901	0.055221	0.204395	0.106153	0.327852	0.108658
NAP1L1	4.63044	4.33755	0.463251	5.95713	6.60431	4.62531	4.20034	12.2868	3.8084	3.65896	3.84602	4.64372	4.03196	1.46754	1.4606	1.07856	1.65144	6.1877	2.72826
EEF1B2	10.705	16.5477	0.813589	7.25908	10.4137	8.42569	11.0798	17.8516	5.45895	7.32816	4.85382	9.73621	2.5529	2.93175	3.27391	2.61358	3.4536	2.72725	2.91315
FAM26F	0.485217	0.42277	0.441031	0.21953	3.92098	1.23961	0.449579	3.70407	0.185032	0.155853	0.314764	0.288491	0.0770848	0.0722791	0.0854627	0.0345416	0.0502813	0.0814418	0.0993476
S100B	0.0117484	0.0648965	0.0163852	0.0758559	0.493608	0.304396	0.0172535	2.08184	0.0200494	0.0420745	0.0131827	0.0467597	0.00227628	0.00140629	0.00352286	0.00391763	0.0060334	0.00994526	0.111251
PFDN5	9.43763	13.3169	3.15086	11.216	12.273	10.8148	6.15182	17.7056	8.17128	8.17456	7.92112	13.5458	7.82245	3.9027	4.03598	3.25991	4.48201	8.73689	5.78023
NACA	16.3532	24.7878	2.62449	16.927	16.1707	13.6402	19.4323	23.2562	13.1939	13.7287	12.6736	23.7434	5.08444	6.35783	7.21135	6.57654	8.64337	6.65586	7.93669
HLA-DQB2	0.150489	0.0607199	0.0215252	0	0.706928	0.436189	0.0389114	1.66727	0.010384	0.00973347	0.0188224	0.0268534	0.0158805	0.0135108	0.00522759	0.00398899	0.00687061	0.0358902	0
PPIA	7.33501	12.0139	0.594713	7.12855	10.5725	7.15353	8.6313	11.911	5.79332	6.61167	5.45841	9.84282	3.89615	4.39909	4.52057	5.30254	4.89001	5.00321	11.9793
CD1E	0.00394127	0.0291125	0.0043367	0	0.200541	0.235623	0	1.34038	0.002986	0.00360208	0.00342013	0.0203007	0.000489564	0.000587088	0.000901785	0	0.00274714	0	0
CD207	0.00745623	0	0.00381584	0	0.0652701	0.175592	0	1.23291	0	0.00290734	0.00159572	0.00179499	0.000226258	0.00113814	0.000670897	0.000237309	9.142e-05	0	0
PFN1	13.2199	24.6322	9.82849	7.36216	13.9847	13.8471	7.75689	18.382	14.375	11.9142	10.4904	24.1605	2.8192	3.33975	3.59171	3.26033	3.97932	4.24374	5.18442
GAPDH	11.4595	23.0587	4.71326	7.92535	15.4273	16.741	3.24316	18.2998	9.26528	8.11391	9.22414	19.3686	8.34127	9.20064	10.5596	11.4725	9.27012	10.0079	17.0219
CD2	0.110394	0.119406	0.0901523	0.0340802	0.233525	0.183583	0.0654639	0.196733	21.216	9.45265	10.9672	7.6609	0.0380124	0.0175251	0.0176651	0.0115397	0.0966093	0.276375	0.0528595
CD3G	0.136987	0.0633919	0.0451137	0.038324	0.134337	0.0841303	0.0502454	0.112661	18.7092	7.41351	13.4437	4.3456	0.0299396	0.0378647	0.0414809	0.0108212	0.106647	0.150274	0.0361971
CCL5	1.15771	0.755983	0.435288	0.0791956	1.019	0.407426	0.351031	0.763629	74.8911	20.3112	96.5285	36.1634	0.175192	0.0660638	0.120164	0.082072	0.558465	0.926044	0.477974
CD3D	0.148884	0.204028	0.135967	0.119242	0.284866	0.113274	0.0531204	0.187201	21.2442	10.1843	16.4775	9.44216	0.0442319	0.0277379	0.0448465	0.0219753	0.136889	0.205702	0.105107
KLRB1	0.055529	0.15742	0.0905556	0.141073	0.331558	0.040538	0.0865972	0.205397	13.6563	3.27713	2.21798	14.0447	0.0230544	0.0108036	0.0193472	0.0159103	0.0639848	0.293118	0.013875
IL17A	0.0154733	0	0.00801146	0	0.00381807	0.00105507	0	0.0129732	6.77856	0.677246	0.411613	0.328371	0.00711002	0.00183276	0.0046688	0	0.0216229	0.0206558	0
JUN	3.39629	0.174532	0.525473	7.45439	0.297541	4.99429	3.0459	0.207362	25.6537	7.7521	20.9068	1.80928	1.58615	2.68437	3.26053	3.14085	4.73925	1.11643	3.04872
GZMA	0.113709	0.0977628	0.0702918	0.00707599	0.134134	0.0802058	0.0739869	0.109656	10.6422	1.57117	13.9989	4.4673	0.0251582	0.010026	0.0147892	0.00632961	0.0806715	0.115897	0.0109505
CD8A	0.0444168	0.0318693	0.0233691	0	0.0573268	0.034728	0.00751175	0.0292161	7.41818	2.16754	6.4551	1.77698	0.0118188	0.00595746	0.00702381	0.00256699	0.039941	0.0431223	0.0264221
IFNG	0.0628183	0.0325127	0.0244798	0	0.0434467	0.0375086	0.00577128	0.0516063	7.71345	1.13475	11.2694	1.26956	0.0184112	0.00806126	0.0176915	0.00126665	0.052052	0.0762565	0.0196516
CXCR6	0.0118168	0.024914	0.00828639	0.00748643	0.00829621	0.0144998	0	0.0301174	5.26827	0.96233	2.64678	0.879176	0.00279901	0.00293819	0.00486665	0.00247307	0.0201721	0.0205722	0.00655124
CCL4	0.284802	0.388054	3.88299	0.229825	0.939677	19.1943	0.558732	0.267867	20.5435	3.07136	30.8013	3.61494	0.0843666	0.120747	0.0393064	0.0503732	0.157831	0.180314	0.0321319
CD3E	0.0626337	0.047284	0.0356569	0	0.0831323	0.0326871	0.0593242	0.156662	7.09682	4.07153	5.76054	3.61132	0.0149498	0.0127745	0.0137012	0.012342	0.0499938	0.0780633	0.0528835
ITGA1	0.0352274	0.026188	0.0640247	0.00601384	0.0144818	0.0396643	0.00754634	0.0314062	7.0718	3.10229	11.1692	0.867761	0.0348708	0.0131984	0.0229091	0.0235769	0.0545396	0.0956847	0.056922
IL32	0.317646	0.490655	0.259572	0.270771	0.535331	0.120933	0.0976615	0.382416	15.4322	14.3835	16.2339	24.415	0.132632	0.144941	0.150274	0.332486	0.263686	0.460758	0.745847
TNF	1.13575	0.130067	0.112235	0.506619	0.0436873	1.13778	0.279958	0.0393765	4.1758	1.41598	0.712163	0.0760597	0.007014	0.00548371	0.00531453	0.0181378	0.0105194	0.0173338	0
CD69	3.38914	0.38608	1.38635	2.13397	0.0682777	0.815228	0.752689	0.0998321	7.86043	5.23576	8.1787	0.981897	0.0268397	0.0139299	0.0232056	0.0100186	0.0575668	0.0489652	0.0338776
AC092580.4	0.0708603	0.0734502	0.116208	0.00547807	0.224635	0.038871	0.0751266	0.12936	6.99017	1.89597	6.52356	9.39144	0.028814	0.0127597	0.0161413	0.018993	0.0488495	0.152492	0.00937525
ID2	0.225333	0.462297	0.543205	1.63024	1.24451	2.64823	1.62088	1.86255	8.67996	3.14437	7.63613	6.20992	0.233714	0.241801	0.278258	0.278743	0.534289	0.4378	1.22884
RORA	0.314312	0.101503	0.0301082	0.152368	0.0601062	0.0356227	0.066008	0.0575895	5.28595	2.61117	2.81077	1.00223	0.30768	0.534999	0.478877	0.711824	0.671218	0.295276	0.417371
HCST	2.09278	1.85714	0.757014	3.90391	1.58765	3.22253	2.71109	1.06416	9.12309	6.77036	10.8273	5.22657	0.0568023	0.0366583	0.0328005	0.0214006	0.0817598	0.269461	0.0879841
EVL	1.78862	0.960582	0.049679	0.399317	0.565766	0.390914	0.119923	0.414139	6.48937	5.62637	6.62929	3.56952	0.440037	0.1745	0.176012	0.0940291	0.272427	0.536048	0.408291
SPOCK2	0.397533	0.093044	0.0527427	0.0228462	0.0272819	0.0159013	0.0290549	0.0327154	3.79837	3.25071	1.08924	0.662038	0.0504794	0.0541961	0.0422967	0.0502052	0.0273857	0.0542428	0.0242164
NKG7	0.240272	0.253967	0.0680715	0.218455	0.373312	0.348584	0.547859	0.422149	6.34432	3.91036	10.1377	4.50256	0.0161038	0.00901729	0.0125106	0.0223995	0.0657936	0.113745	0.0273306
GZMM	0.0308515	0.0126392	0.00944086	0.0344712	0.0278027	0.023466	0.027782	0.0132715	3.51127	1.46401	2.2062	1.12787	0.00899713	0.00173265	0.00362094	0.00510684	0.0161902	0.0243769	0.0131604
ACAP1	2.59604	0.442771	0.315533	0.473104	0.0323407	0.184418	0.692089	0.176906	4.80583	4.78187	4.31273	0.784924	0.289969	0.0328942	0.021568	0.0283236	0.0444242	0.411223	0.0475739
CD96	0.602676	0.191612	0.0186041	0	0.0144988	0.0180892	0.0682079	0.0193599	3.9534	2.53931	4.33087	0.873323	0.0216595	0.00843335	0.013108	0.00625884	0.0361992	0.0282341	0.0136302
CD8B	0.043668	0.0427325	0.0239339	0	0.0475869	0.0160516	0.0120778	0.0367028	3.47081	1.10904	3.6871	2.34815	0.00494412	0.00465793	0.00801603	0.00466152	0.0232546	0.0752024	0.0287342
GIMAP7	0.0836505	0.0680901	0.0563586	0.144163	1.00721	0.204546	0.0485027	0.349213	4.23739	4.68579	2.99811	4.55271	0.00877156	0.0047827	0.010671	0.00634851	0.0451519	0.087604	0.0184291
PTPN22	0.742961	0.258116	0.0611516	0.323898	0.102139	0.240211	0.312949	0.14741	3.54772	2.56891	4.43792	0.92859	0.0220125	0.0184764	0.0276049	0.0211586	0.0382804	0.0404965	0.0270243
KLRC1	0.0176377	0.032445	0.0205734	0	0.0507977	0.0256113	0.0238812	0.0336925	4.25101	2.1315	10.1021	1.8405	0.00935256	0.00474387	0.00696729	0.0136257	0.032599	0.0791641	0.0469253
CD99	2.46856	1.51608	0.0620467	3.02891	0.878302	1.39432	1.89301	0.332398	4.88326	2.77811	4.8927	1.88816	1.05549	0.426152	0.407923	0.782389	0.595923	0.644955	0.760987
LAT	0.0362164	0	0.0145172	2.75857	0.0367854	0.0700668	0.0357746	0.0164169	2.71037	1.71121	1.63291	0.381977	0.0348542	0.0281735	0.0259404	0.0348753	0.0511439	0.00766213	0.0277977
CD7	0.0520435	0.0775803	0.162994	0.230487	0.0869646	0.0664116	0.165258	0.0728654	4.99448	8.19746	10.0942	2.29947	0.0282569	0.0859108	0.0874582	0.102142	0.0711708	0.0292968	0.0485627
ZFP36L2	2.30249	0.557032	1.56646	2.64778	0.728235	1.45714	4.88182	0.48384	7.09586	7.60946	7.05161	1.49968	0.786324	0.851648	1.09816	1.25879	1.30585	0.696955	1.7768
SRSF7	2.93958	1.10399	0.376176	1.68471	0.914619	1.4721	5.6402	1.08315	5.87988	4.02667	5.90728	1.2081	1.22025	0.952761	1.17268	0.922329	1.26833	1.23938	1.03369
TBC1D10C	1.40197	0.812494	0.304464	0.196992	0.141089	0.0976091	0.147607	0.165532	3.20996	2.0552	2.52686	1.65869	0.0264762	0.00615105	0.00829504	0.00712291	0.0351912	0.0396902	0.0359168
LCK	0.279096	0.130716	0.0299534	0.00788712	0.0674297	0.0174827	0.0248069	0.0342351	3.17785	2.57574	2.8423	3.2411	0.0227392	0.0109397	0.0137931	0.013468	0.0322465	0.102888	0.0183936
BCL11B	0.0233436	0.000295021	0.00649656	0	0	0.00715701	0.00298515	0.00889566	2.43013	1.44736	1.40236	0.597641	0.0115197	0.00536255	0.00602057	0.00482293	0.0425761	0.0162029	0.0223671
JUND	6.36545	2.83234	6.11265	7.42461	1.99451	8.66843	13.0943	2.41174	14.8946	8.6408	15.6222	4.54011	2.05734	2.21595	1.85077	3.26513	2.05619	1.92635	1.86982
SPN	0.318335	0.0301748	0.0131205	0.82008	0.0856484	0.488227	2.05111	0.34493	2.67924	2.04053	2.24767	0.305086	0.00507913	0.00689496	0.00780673	0.00482744	0.0193358	0.0201829	0.0134535
KMT2A	1.82174	0.2789	0.0521959	1.1393	0.167396	0.451983	1.13881	0.174888	4.63922	2.89713	4.5198	0.976625	1.08378	1.01525	1.07875	0.911096	1.31139	0.820136	1.17985
STK17A	4.91654	3.0922	1.16645	0.167323	0.370283	0.49891	0.788739	0.692005	5.81502	5.96763	5.79866	4.02355	0.401905	0.287386	0.31713	0.615194	0.39693	0.583279	0.462965
ETS1	1.80777	1.05179	0.0912498	0.209511	0.0644862	0.0510095	0.570221	0.065159	3.55237	4.00307	3.12473	2.73895	0.0452477	0.158685	0.129088	0.283633	0.154219	0.11935	0.147417
PTPN7	2.62688	0.452873	0.335748	2.52324	0.108377	0.69234	0.81531	0.100655	3.27513	3.492	3.51881	0.604844	0.00941277	0.00961177	0.00675641	0.0100771	0.0308693	0.0514379	0.00775466
CD6	0.0259492	0	0.00551942	0	0.00770708	0.0228801	0.00875203	0.00854267	2.14067	0.995244	0.815399	0.378263	0.024401	0.00387129	0.00508549	0.00286907	0.0136957	0.0271541	0.00973457
TRAF3IP3	1.43413	0.334284	0.890696	1.04704	0.116176	0.203451	0.117283	0.109393	3.42683	2.83987	2.74278	1.07059	0.00720263	0.00772503	0.00676116	0.0171147	0.0280609	0.0382712	0.00835387
GPR171	0.0128302	0.0134491	0.0066386	0.0155306	0.0190795	0.0283507	0.120561	0.0306568	2.48647	1.5398	3.09228	0.397942	0.0062742	0.00252461	0.00503062	0.0019503	0.0129281	0.0179662	0.004125
KLRD1	0.0399435	0.0409307	0.0278868	0.0173998	0.0294193	0.04377	0.027753	0.04141	3.01603	2.39364	5.08052	1.59802	0.00499256	0.0044415	0.00480575	0.0059345	0.0187636	0.0458717	0.00673328
FKBP11	0.213423	0.161175	0.164063	0.410589	0.0741143	0.133547	0.379801	0.0730357	2.84713	0.738154	1.72173	0.815015	0.339673	0.396466	0.505538	0.211354	0.245411	0.125399	0.0389468
CXCL13	0.0352066	0.0256565	0.00765638	0.105555	0.0480178	0.018427	0.0177652	0.0452732	2.41138	1.00594	2.91106	0.974101	0.003083	0.00188466	0.0044	0.00082374	0.00908531	0.0205424	0.0153362
PAG1	1.39712	0.130865	1.12312	1.77894	0.0718828	0.664936	2.197	0.0491978	3.02785	1.31336	1.38815	0.225882	0.0139445	0.0361065	0.0292094	0.0351077	0.0431084	0.0149867	0.06854
AAK1	0.0874501	0.034211	0.226728	0.547553	0.130314	0.468065	0.43041	0.119833	3.12555	2.86807	1.95438	0.597919	0.366192	0.530071	0.403179	0.70266	0.581426	0.241646	0.678532
FNBP1	2.92311	1.61648	0.990598	0.649742	0.703099	1.3283	1.11082	1.00276	4.66392	3.47985	3.38205	3.02195	0.529079	0.525754	0.515634	0.626939	0.545359	0.486987	0.673441
RASGRP1	0.518291	0.128643	0.0163909	0.0095938	0.0449056	0.024448	0.0465063	0.00509775	2.2553	1.64278	1.98919	0.634491	0.0331997	0.0353872	0.0261768	0.0529096	0.0487345	0.0393682	0.180262
THEMIS	0.00469103	0	0.00487209	0	0.0164482	0.00636809	0	0.00649258	1.94574	0.779578	0.916295	0.662212	0.00263838	0.00364148	0.00364769	0.00191574	0.0112309	0.00377244	0.0470544
CD48	4.55789	4.7371	0.712423	1.52929	1.25641	2.37368	0.426495	2.24814	4.4308	3.23853	3.2153	3.78511	0.0112867	0.0150173	0.0154504	0.00626451	0.0353018	0.124104	0.101637
FYN	0.18838	0.0975869	0.0140894	1.12968	0.0571483	0.435063	0.169803	0.143072	2.61391	2.4436	3.05453	1.91965	0.0328726	0.0199883	0.0409482	0.0132147	0.0603645	0.103636	0.0493465
SKAP1	0.274811	0.246977	0.0241831	0.983681	0.0384075	0.0182729	0.022137	0.0436496	2.44601	1.74366	2.25464	2.26613	0.0450856	0.00399962	0.00645654	0.00803672	0.0258846	0.120183	0.42951
RBL2	0.468665	0.147573	0.46835	0.479702	0.124451	0.190293	0.509692	0.142178	3.15051	2.1827	1.97052	1.19798	0.627213	0.424956	0.375112	0.300721	0.504478	0.837764	0.997585
IL2RG	1.77054	0.77673	1.82796	0.787413	0.358086	0.932724	1.07054	0.718886	4.13067	3.33876	3.6448	1.26849	0.0566488	0.0888605	0.089957	0.0606864	0.0700166	0.0477439	0.0534355
GRAP2	0.0751785	0.028932	0.00414054	2.06336	0.0341176	0.00733989	0	0.0172946	1.85481	0.635436	0.630368	0.69352	0.00372269	0.00318689	0.00330097	0.0011467	0.0170635	0.0455544	0.00174653
CD84	0.298868	0.0282591	0.0440006	4.10592	0.618215	1.23139	0.5292	0.199925	2.24939	1.38671	2.17975	0.198048	0.0165222	0.00798671	0.00564216	0.00276533	0.0144814	0.041457	0
ANKRD28	0.324861	0.0684294	0.0943887	1.71211	0.0895261	0.590456	0.532699	0.0666769	2.86488	1.39063	3.01928	0.250984	1.11186	0.432104	0.390276	0.51435	0.411332	0.765963	0.185542
GZMH	0.0316097	0.0284284	0.00974108	0.0116427	0.0130521	0.00666795	0.0926905	0.0242928	2.06339	0.226914	2.74647	0.938507	0.00737026	0.0022268	0.00229805	0.00669635	0.0138516	0.0309754	0.0155596
ITGAE	0.343466	0.281167	0.0601864	0.807815	0.258499	0.402823	1.00466	0.297332	2.37111	1.05842	2.46673	0.531851	0.290973	0.154172	0.157049	0.180247	0.195447	0.330207	0.370313
ITGA4	0.980892	0.103338	0.0800591	0.399411	0.379039	0.83029	0.639324	0.266657	2.11416	2.03225	1.53299	0.199489	0.00318196	0.00310922	0.0026224	0.00623097	0.0136303	0.0319563	0.0970409
CD247	0.0419288	0.0172973	0.0047342	0	0.0564333	0.00654037	0.0514842	0.00779229	1.958	1.69243	1.89543	0.537639	0.0110406	0.00495611	0.0043052	0.00215896	0.0146609	0.00627811	0.0293155
BTG1	14.2309	5.23237	11.0027	7.41267	2.02593	9.75434	4.92693	2.01061	16.6937	13.6134	15.6145	7.1393	1.33637	2.19688	2.01623	3.19513	3.76465	1.39184	3.02191
TMIGD2	0	0	0.00760376	0.0290057	0.0333059	0.0106232	0.327165	0.0072322	1.75757	0.365175	1.0809	0.76872	0.0026904	0.00172646	0.00245954	0.000217124	0.00804866	0	0.00484771
PLEKHF1	0.158675	0.107917	0.0133452	0.0026358	0.0350853	0.010227	0.017864	0.0612276	2.10534	0.521476	1.47893	1.54372	0.0802544	0.163552	0.200364	0.364422	0.118322	0.0643307	0.0632745
EMB	2.20371	0.662188	0.649061	0.210401	0.482152	0.476198	1.42788	0.268341	3.53498	2.65783	3.41118	0.781305	1.40079	0.431993	0.460598	0.21175	0.6803	1.07036	0.343083
CORO1A	7.5354	8.92716	3.30138	0.640266	1.93118	2.57472	3.24563	4.91448	7.78836	6.46731	5.84446	9.13637	0.0442465	0.0367833	0.0435115	0.120468	0.0882687	0.371828	0.0849198
PRF1	0.0365186	0.00759339	0.00609045	0.0103031	0.00380226	0.0236984	0	0.00103257	1.80298	0.729998	2.02636	0.293497	0.00173021	0.00136087	0.00339501	0.00263841	0.0144779	0.0271416	0.00257818
PRPF38B	2.12624	0.220035	0.830695	1.16645	0.391742	1.27453	2.88272	0.398303	4.11614	3.80069	3.94409	0.506376	0.686217	0.973456	0.998588	0.941688	1.42294	0.576895	1.16523
LNPEP	1.91185	0.201841	0.248349	0.972649	0.168861	0.416434	1.08842	0.193869	2.84338	2.28032	2.57843	0.305671	0.356296	0.58795	0.52936	0.384043	0.763772	0.305749	0.709696
HOPX	1.19847	2.5459	0.0754373	0.0339755	0.234635	0.0518789	0.0189941	0.121491	3.61362	1.29573	6.89807	7.07082	0.0466936	0.0777547	0.0714336	2.09857	0.0449101	0.135922	0.161169
MBNL1	3.54933	1.59261	1.82617	2.55476	1.22431	2.40312	2.22104	1.35341	5.3327	4.92081	5.20872	2.68618	0.718413	0.840365	0.71991	0.819549	0.935316	0.584669	0.846158
IKZF1	1.6743	1.04169	0.585571	1.28111	0.593605	0.746354	1.77598	0.731281	2.69896	2.34774	2.26303	1.42398	0.00974499	0.00879608	0.00789168	0.0116909	0.0304921	0.00728498	0.00349305
SEPT6	3.72028	2.7235	0.200327	0.844725	0.65807	1.36966	2.73104	1.38889	2.96006	3.06593	2.27963	2.03892	0.0871277	0.105666	0.101084	0.0780098	0.141964	0.130417	0.469173
ITGAL	0.64979	0.119224	0.37112	0.123234	0.0494454	0.241599	0.222214	0.0176937	2.03869	1.95312	1.92408	0.284546	0.0337166	0.00572929	0.00501701	0.00312459	0.0129334	0.057894	0.006145
ITM2A	0.0902256	0.0461604	0.00757405	1.31918	0.0448264	0.00738847	0.0728425	0.00914909	1.75295	1.54964	1.56754	0.65191	0.0305708	0.0029972	0.004589	0.00161438	0.0250399	0.0107552	0.0278812
MGAT4A	0.991048	0.688708	0.268527	0.32091	0.546122	0.61328	1.26304	0.256567	2.28474	1.07268	0.613784	0.668748	0.133903	0.439122	0.432867	0.441967	0.365048	0.0677475	0.702718
SYNRG	1.3909	0.385815	0.257841	0.660924	0.221684	0.328954	1.17399	0.241163	2.74388	2.63072	2.6016	0.933447	0.524294	0.500837	0.493046	0.480492	0.595326	0.487232	0.653102
STK17B	5.91123	3.18676	4.60439	1.89534	0.484432	2.66528	2.04503	1.25735	7.24221	6.79751	7.11771	6.01051	0.318128	0.696	0.612691	0.706146	0.51091	0.321697	0.177657
SIT1	0.558536	0.173071	0.00690567	0	0.0346525	0.00763423	0.20896	0.0181764	1.48802	0.484445	0.477852	0.560691	0.00367685	0.00254367	0.00298546	0.000472123	0.0113787	0	0.0078629
ANKRD12	4.39057	0.894943	3.34641	1.73174	0.696358	2.50822	5.62414	0.592095	7.28647	6.63442	6.18847	1.61059	1.36718	2.22367	2.0821	2.1332	2.42043	1.3173	6.59663
CLEC2D	0.554005	0.0730444	0.0172937	0.0292499	0.0298744	0.0318122	0.109739	0.0193423	1.8143	1.71462	2.01152	0.665461	0.0420942	0.0548019	0.0588227	0.0379895	0.0855272	0.050993	0.0149591
CELF2	2.39522	0.524107	3.52911	2.26208	0.472883	1.65121	2.16422	0.517723	4.54901	3.26536	4.39362	0.901954	0.0542884	0.069823	0.0429627	0.0461086	0.151595	0.102145	0.668545
CCND2	0.737098	0.572384	0.119074	0.44762	0.246067	0.664803	1.375	0.39954	2.07711	1.34407	2.4825	1.52019	0.00581673	0.0043885	0.00467186	0.0045329	0.0208091	0.0545829	0.0107824
LEPROTL1	0.573202	0.211274	0.582718	1.3722	0.390417	0.392292	0.505196	0.340451	2.73345	2.13984	2.19562	0.902875	0.596257	0.438292	0.451739	0.404619	0.445217	0.347231	0.269916
B3GALT2	0.00715372	0	0.00141486	0	0.00953614	0.00387311	0.044516	0	1.31973	0.35998	0.119595	0.207334	0.00139708	0.00427049	0.00286728	0.00286785	0.00766979	0.00407665	0.0165418
PCSK7	1.75312	0.0840029	0.150357	0.737796	0.101334	0.469156	0.888276	0.0415244	2.61615	2.34106	2.5221	0.088831	0.455932	0.827375	0.738654	0.798592	0.813834	0.241919	0.762551
MACF1	2.24711	0.0968728	0.352911	1.06612	0.203164	0.982499	0.768096	0.13738	3.59946	4.10683	3.56905	0.428246	1.55041	1.19273	1.13065	1.14481	1.54698	1.00851	1.83365
CTSW	0.105672	0.086147	0.0147935	0.867308	0.0382567	0.0538328	0.0272231	0.0391233	1.97753	3.28129	3.82095	0.700636	0.0115408	0.00363902	0.00519745	0.00309194	0.0166074	0.0119294	0.00353362
PNISR	5.26043	0.838734	1.09658	2.9193	0.455642	1.55182	4.1256	0.508102	5.07903	5.44838	5.53033	1.12721	1.46392	1.68549	1.80917	1.29181	2.66139	1.25134	2.12908
NKTR	2.35097	0.148917	0.43243	2.14489	0.125592	0.784846	2.2826	0.128215	3.89011	4.34065	4.05467	0.206003	0.973015	1.65036	1.67422	0.94552	2.21824	0.641491	2.0665
PYHIN1	0.241123	0.186179	0.00642435	0.00940898	0.0310726	0.0163107	0.00298515	0.0297571	1.55828	1.20544	1.62637	0.95505	0.00587693	0.00416744	0.00450705	0.000246155	0.0111968	0.010487	0.00931941
AKNA	1.58032	0.539406	0.70507	0.218816	0.152649	0.424963	1.15007	0.371647	2.33174	2.10892	2.2529	0.762798	0.657913	0.0589113	0.0665722	0.0302943	0.0906353	0.559432	0.0430015
LBH	1.9156	1.36936	0.0325934	0.0863429	0.103042	0.0474476	0.097402	0.276903	1.9086	1.10615	1.23019	1.90727	0.339005	0.0831202	0.102979	0.282864	0.157426	0.436119	0.404871
FASLG	0.00490495	0	0.00372256	0.0301222	0.0187727	0.00259051	0.00895545	0.0108358	1.41069	0.297958	1.92351	0.291615	0.00312061	0.0012851	0.00279324	0.00093934	0.0127373	0.010487	0.00174653
KLF6	4.31836	0.434522	5.89647	2.98242	0.419196	7.78573	4.71841	0.459511	7.36217	4.79421	7.64716	0.568664	1.1249	1.31728	0.887566	2.13829	1.44361	0.962183	1.01373
PNN	3.49671	0.36239	0.346167	2.16595	0.362973	1.24787	3.58648	0.395745	3.62949	3.89304	3.83029	0.700686	1.0385	1.16274	1.42873	1.11982	1.98268	1.01674	1.43469
N4BP2L2	3.02233	0.375207	1.27342	2.6738	0.380415	1.31376	2.91526	0.3281	4.47832	5.10762	4.51673	0.722547	1.54007	1.53164	1.57009	1.09538	2.09785	1.03263	2.42732
CASP8	1.21976	0.16194	0.586876	0.411092	0.231595	0.335277	0.889043	0.13685	2.07938	2.04558	1.67245	0.342699	0.272084	0.179931	0.207069	0.140703	0.274017	0.220088	0.0886554
ZRANB2	2.07103	0.650186	0.25539	1.73275	0.570636	0.636759	2.28576	0.562547	3.27317	3.22109	3.41936	0.891315	1.05945	1.15298	1.04247	0.940284	1.36999	1.36053	1.31639
ARHGEF1	1.03464	0.326125	0.318962	0.463949	0.179729	0.37385	0.566048	0.190482	1.96131	2.02952	1.91452	0.73471	0.126774	0.174961	0.171424	0.18809	0.245484	0.0874131	0.221089
DOCK10	1.17267	0.552845	0.0393878	0.929694	0.534223	0.697508	0.65873	0.643453	1.6952	1.38091	1.55179	0.718339	0.00469547	0.0059681	0.00542151	0.00253275	0.0163523	0.0894371	0.00174653
ZNF683	0.0308304	0.0263534	0.00840488	0	0.0277837	0.0104121	0.0147001	0.033173	1.63557	1.70271	2.65015	1.26536	0.00180509	0.00384622	0.00385722	0.00250274	0.0176667	0.0604527	0.00274366
CAMK4	0.0759112	0.0578659	0.00599348	0.0104145	0	0.00944636	0.00774355	0.00500225	1.35026	1.02774	1.16488	0.557513	0.00230595	0.00139189	0.00196514	0.00136175	0.00728395	0.0218596	0.00349305
C9orf142	0.510113	0.477235	0.117904	0.430989	0.319593	0.29626	2.05965	0.536201	1.96854	1.26558	1.77348	1.85341	0.20009	0.195474	0.233321	0.143454	0.254087	0.137094	0.331217
ARL6IP5	3.7448	1.82922	0.786739	5.45665	2.17933	2.9022	1.9774	2.38969	4.20158	3.20558	3.89005	1.3262	1.19493	0.939678	1.05367	0.615808	1.34027	0.681069	12.7238
OXNAD1	0.0734554	0.0906347	0.0250634	0.528722	0.0870899	0.0270977	0.0323778	0.0597145	1.54581	1.21749	1.28643	1.18948	0.104716	0.0798845	0.0946751	0.0780485	0.111252	0.212923	0.0928588
LAG3	0.0266436	0.00468355	0.00977501	0.0142785	0.0366564	0.0216732	0.0305292	0.0642086	1.42415	0.706862	1.83975	0.51906	0.0175596	0.0274155	0.0635392	0.0176378	0.0741708	0.0455031	0.00480471
SLFN5	0.354601	0.3861	0.109304	1.90584	0.351173	0.255005	0.166371	0.294586	4.17529	4.33109	3.78947	2.10062	2.15027	2.27086	2.39794	1.65227	2.04126	1.94191	1.45929
SLFN12L	0.101982	0.0289549	0.0050796	0.0256863	0.00379733	0.0168891	0	0.0106493	1.29284	0.977093	1.2554	0.128227	0.0214657	0.005321	0.00633514	0.00337775	0.0201527	0.00524472	0.0570443
EML4	1.95769	0.839497	0.771521	0.640855	0.719518	1.73592	1.60944	0.541905	3.10084	3.62734	2.10192	1.12585	0.516197	0.785351	0.889342	0.600902	1.32834	0.632049	0.804795
DDX24	2.3794	1.51561	0.284855	2.42659	1.14043	1.34156	4.85078	1.00332	4.57463	3.83644	4.50529	3.40227	3.0033	1.71354	1.71165	1.54822	2.15189	2.8253	2.53735
PRKCH	0.0253387	0.0207578	0.162129	0	0.0508899	0.139522	0.106789	0.0547583	1.58397	1.68443	1.73189	0.672638	0.0504932	0.0823556	0.068085	0.156795	0.0756573	0.0506885	0.0730376
MAF	0.0107598	0.0169533	0.0195892	0.126065	0.992485	0.386775	0	0.0981493	1.43315	1.45943	0.136688	0.655322	0.0252924	0.0523363	0.0370825	0.328859	0.0466217	0.0393585	1.14603
SLAMF1	0.520258	0.0911115	0.0110308	0.142214	0.0191864	0.324028	0.0501878	0.0170789	1.17026	0.758373	0.199973	0.153956	0.000676494	0.00341273	0.000927211	0.000382449	0.00548675	0	0.00305819
TNFSF14	0.040623	0.0229715	0.522554	0.122311	0.00939494	0.144396	0	0.0247409	1.54883	0.71506	1.41973	0.34281	0.0150897	0.0211891	0.0363961	0.0114566	0.021364	0.0238615	0.0149452
ARHGAP30	1.58	0.689414	1.21459	0.539225	0.327955	0.897736	0.761045	0.390007	2.49699	1.90323	1.97293	0.962793	0.114272	0.324569	0.220407	0.560257	0.240362	0.159363	0.126353
SUN2	0.740459	0.192499	0.411976	0.432072	0.0984678	0.515371	0.282574	0.12202	1.80514	1.44382	1.84246	0.309955	0.128762	0.22538	0.211065	0.302359	0.223668	0.0272875	0.568951
KLRC2	0.0629937	0.0264503	0.0143468	0	0.0345602	0.00974878	0.0161667	0.020592	1.66517	1.71596	4.12113	1.11527	0.00320496	0.00335924	0.0035284	0.000929526	0.0118935	0.0396033	0.00626903
IL2RB	0.354159	0.0992186	0.010581	0	0.0169655	0.00770934	0.0059703	0.00753623	1.56443	2.7892	3.1324	0.37384	0.00475829	0.00281277	0.00369817	0.00248422	0.01542	0.0160258	0.0610065
PTGER4	0.171255	0.0114855	0.255346	0.39694	0.133961	1.01348	0.332273	0.0793547	1.43718	0.808891	1.12907	0.119214	0.0450524	0.0581407	0.0612491	0.116206	0.128467	0.0264827	0.0751627
BUB3	0.890096	1.07228	0.116338	0.544059	0.481511	0.401618	0.591634	0.461753	2.18192	1.54953	2.11259	2.29218	0.39183	0.469561	0.43467	0.484761	0.495338	0.51178	0.574327
SEPT1	0.718176	0.593557	0.081555	0.284714	0.0855248	0.0865774	0.649132	0.244748	1.45194	1.23562	1.13576	1.22105	0.0486024	0.0349504	0.0396655	0.0426807	0.0620226	0.111466	0.156461
GIMAP5	0.0320188	0.0143097	0.0100135	0.020784	0.351604	0.106541	0	0.0769895	1.25233	1.37623	0.674792	0.790214	0.00189687	0.00118364	0.00368153	0.000384695	0.00641031	0.0217438	0.0117358
RASAL3	0.607464	0.216867	0.0553986	0.168117	0.134524	0.143099	0.177277	0.133474	1.28983	0.953419	1.02936	0.76377	0.0295218	0.00193884	0.00164193	0.00126509	0.00828699	0.0698709	0.00177181
PDCD4	1.91556	1.968	1.3253	0.97906	0.444357	0.417821	1.08431	0.597624	3.76897	3.24446	3.7237	3.79068	0.883196	1.08472	0.938116	0.931101	1.66569	1.01989	1.7377
AC006129.2	0.40313	0.0876898	0.00589035	0.0117619	0.0378924	0.0227491	0.810137	0.00630008	1.17414	0.715278	1.24308	0.205068	0.00219443	0.00116224	0.00156502	0.0004356	0.00753102	0.0147004	0.00404236
ANKRD44	1.62423	0.134333	0.864308	0.45577	0.070624	0.345011	0.617802	0.10101	1.78439	1.64853	1.65421	0.210812	0.0522901	0.0320968	0.0307677	0.0231726	0.033534	0.0575455	0.0347914
SCML4	0.332478	0.15277	0.0393014	0	0.0149962	0.00948573	0.00914726	0.0206598	1.32043	1.19043	2.17619	0.504499	0.00391194	0.00238873	0.00449246	0.0010302	0.00845179	0.00704388	0.00965535
SEPT7	5.15667	5.84942	1.97185	4.00942	2.26625	2.11389	2.56982	2.91351	5.91948	5.09415	6.15769	8.09246	1.8195	1.30991	1.36705	1.1185	1.64511	2.78954	2.01435
MYCBP2	4.23874	1.12537	0.43696	0.996494	0.367847	0.954674	1.22804	0.579142	2.95997	2.99155	2.7727	0.918297	0.796758	1.0999	1.16322	0.743619	1.52245	0.738384	0.994679
IKZF3	0.730281	0.375324	0.00792657	0.25977	0.0287226	0.00596561	0.00563339	0.00877791	1.21381	0.773964	1.07026	0.818472	0.00133032	0.00150437	0.00507684	0.00109651	0.00925259	0.0066126	0.00174653
ATP2B4	0.0982265	0.0962582	0.260682	0.152058	0.0521357	0.21478	0.333828	0.0980778	1.61683	0.894736	1.23463	0.245517	0.893105	0.214282	0.18655	0.273451	0.681993	0.506439	0.271546
MPHOSPH8	1.79578	0.445011	0.740407	2.14001	0.518019	0.644537	1.19772	0.537452	2.98315	3.02171	3.34887	1.18843	0.956456	0.965278	1.03894	0.854857	1.16549	0.817585	1.54015
APBB1IP	1.90844	1.33946	2.17472	0.42658	0.804093	0.822222	1.87564	0.900901	2.94829	2.37793	2.77895	2.44296	0.00841925	0.0100282	0.0102172	0.00569211	0.0245723	0.062811	0.0874415
MIAT	0.225951	0	0.100717	0	0	0.0395663	0	0.0169362	1.17927	0.912276	1.46362	0.012046	0.00498828	0.00883516	0.00896863	0.00865638	0.0215379	0.00236282	0.0103413
LUC7L3	3.10102	0.605568	0.397516	2.37987	0.428969	0.988053	3.21454	0.459475	2.97977	3.39903	3.35537	0.691672	0.976813	1.07055	1.14007	1.11855	1.61095	1.1603	1.60778
PPP2R5C	1.03903	0.658559	1.34177	1.11873	0.811797	0.681264	2.17745	0.494259	3.07232	3.40208	3.17583	1.33291	0.959321	0.744484	0.629722	0.719845	0.677327	0.914658	0.946859
PRKACB	0.697182	0.582893	0.0317504	0.88968	0.3668	0.147898	0.461328	0.25292	1.48577	1.18261	1.85017	1.30628	0.119698	0.0651613	0.0652156	0.0320236	0.111014	0.121075	0.625561
ORMDL1	1.41905	0.418546	0.196928	1.06417	0.448202	0.503888	1.0969	0.339642	2.09857	1.73284	1.74854	0.541437	0.849767	0.660028	0.726489	0.479573	0.790043	0.553838	0.839569
SH3BGRL3	7.47937	14.1088	12.436	16.757	8.1529	17.869	5.85247	10.8848	16.3299	9.02794	13.8473	29.9823	1.06253	1.49977	1.44674	3.23351	1.77244	1.66967	1.91913
ARGLU1	3.80099	0.587633	1.11436	3.12636	0.422602	1.35619	3.17337	0.524367	4.71629	4.95991	5.08375	0.867429	1.63257	2.46367	2.76266	2.77892	3.35627	1.16512	2.1225
KLF13	0.793673	0.443719	0.351015	0.742062	0.291373	0.595138	1.53246	0.318543	1.73471	1.50824	1.25569	0.737756	0.160099	0.324535	0.300371	0.342325	0.451982	0.0884625	0.645505
GIMAP1	0.0334933	0.0643845	0.0166941	0.123349	0.476961	0.12268	0.0042341	0.100701	1.18585	1.31236	0.751531	0.889868	0.00259155	0.00199158	0.00343197	0.00218095	0.0087305	0.0467468	0.0135517
LPXN	1.2911	1.07089	0.0480882	0.513477	0.384197	0.846382	1.06727	0.716541	1.38988	0.861197	0.943179	1.02839	0.0375579	0.0262636	0.0212145	0.0309588	0.0410036	0.0120193	0.0231071
MSN	2.3937	2.06544	2.40043	1.71516	1.59023	2.72663	0.468988	1.39008	3.42319	2.54744	3.2041	3.94278	0.119826	0.042079	0.0400222	0.0712314	0.213358	0.242063	0.26588
CSF1	0.103077	0.00997117	0.158555	0.418038	0.00569138	0.0628045	0	0.00849187	1.27459	0.51932	2.77285	0.232017	0.0122202	0.0146063	0.0201994	0.0120678	0.0411725	0.0211791	0.00456053
GLS	1.78681	0.556953	0.547463	0.713725	0.21053	1.13686	1.39681	0.250523	1.78831	1.45027	1.59025	0.5391	0.136303	0.198799	0.197689	0.806314	0.358322	0.0669735	0.55399
PDE7A	1.35519	0.282285	0.458464	0.125138	0.0524675	0.271622	0.782589	0.0543616	1.48359	1.11871	1.22887	0.348632	0.198082	0.133787	0.129693	0.0932252	0.206515	0.193123	0.0864767
PTPN4	0.197006	0.0552736	0.0336372	0.0914539	0.0638238	0.0209976	0.137274	0.0356236	1.24523	0.820635	1.16463	0.783461	0.188252	0.140507	0.139766	0.103352	0.195924	0.188477	0.324227
SFMBT2	0.238005	0.0749803	0.10447	0.0666041	0.183239	0.494581	0.752121	0.0560294	1.13222	0.647381	1.08881	0.317716	0.0060536	0.0108343	0.00992155	0.00312351	0.0258016	0.0655095	0.175443
RBPJ	0.822039	0.559538	2.07556	0.7608	1.02965	2.16095	0.899155	0.875158	3.58104	2.59554	4.51378	2.63223	0.777164	0.795808	0.735688	0.557585	0.993102	0.890738	1.06279
SIRPG	0.0164511	0.00881059	0.00407376	0.00954617	0	0.00246323	0.0186643	0.0096783	1.04796	0.899822	1.21784	0.294857	0.00149287	0.00193913	0.00202696	0.00271073	0.00850016	0.0300223	0.00174653
PIK3R1	0.932536	0.672084	0.130781	1.70612	0.727716	0.613985	0.868454	0.263401	1.97071	2.64397	2.78395	1.16821	0.273935	0.362408	0.436049	0.234116	1.00025	0.282331	0.799082
CXCR3	0.454463	0.246332	0.0028508	0.0263887	0.00560278	0.0572165	1.50538	0.0576693	1.07914	1.17645	0.99532	0.295416	0.00649353	0.00203255	0.00196186	0.0122072	0.00743867	0	0.0286175
CHST12	0.139836	0.0262236	0.0118773	0.627483	0.0210159	0.053662	0.359134	0.0577291	1.14369	0.582412	1.32498	0.200512	0.0742054	0.13077	0.16242	0.105151	0.125233	0.0320052	0.339394
STK4	3.80433	0.995446	3.90057	1.34286	0.591633	1.83155	1.4938	0.638191	4.14987	4.38834	4.18395	1.71211	0.467162	0.455832	0.444002	0.41722	0.503623	0.50753	0.403249
CEP85L	0.502539	0.107525	0.188355	0.145617	0.0368253	0.121788	0.278198	0.0650241	1.28924	1.19566	1.20597	0.279859	0.0824128	0.13221	0.162269	0.0996818	0.298697	0.150767	0.156867
ITGB7	0.618136	0.167225	0.00654554	0.394174	0.20717	0.127241	0.085845	0.243117	1.07695	0.674594	0.961707	0.185922	0.0112352	0.02856	0.0228559	0.0615742	0.0396762	0	0.00174653
CMTM3	0.173014	0.18965	0.201709	0.780791	0.943986	0.730261	0.598374	0.599959	1.3872	0.879442	1.30182	0.953122	0.033423	0.0190557	0.0144153	0.0335618	0.0332583	0.0573629	0.0414422
TMC8	0.856322	0.141535	0.0615393	0.23007	0.0448245	0.18044	0.157796	0.105545	1.10153	1.11448	1.00103	0.193539	0.0181239	0.0222196	0.0171104	0.0483754	0.025987	0.0168641	0.0540959
TIGIT	0.0550689	0.0320493	0.0053846	0.0441211	0.0203241	0.001297	0.0242935	0.00778081	1.09325	0.773821	1.70329	0.723625	0.00234291	0.00154527	0.00201024	0.00057621	0.00969015	0.0145177	0
TERF2IP	1.81482	1.23617	0.633007	1.06096	0.475418	0.784798	1.63952	0.682776	2.53493	2.01816	2.58765	1.85985	0.766598	0.779188	0.79563	0.834472	0.836067	0.821206	1.29804
FKBP5	0.194505	0.0803998	0.412297	0.382121	0.430602	0.925176	1.38704	0.391327	1.47379	1.06724	0.859962	0.954049	0.0838325	0.0911144	0.159194	0.0622105	0.301187	0.11784	0.490286
CIRBP	4.14091	3.32866	1.14189	5.98436	2.18647	2.23147	3.74205	2.44003	4.55716	4.15435	4.2073	3.6423	1.99011	1.61354	1.63679	1.39202	2.2099	1.92991	4.07188
NFATC2	0.54525	0.180776	0.0094393	0.16372	0.116637	0.0920884	0.0914021	0.138727	1.02297	0.57807	0.866275	0.43656	0.0579035	0.0080262	0.0134581	0.0103025	0.0214404	0.0759257	0.104415
ZAP70	0.00713203	0.027119	0.00695206	0	0.0220221	0.00710445	0	0.0143753	0.99335	1.03409	1.02812	0.382411	0.00446535	0.00138585	0.00353501	0.00100556	0.00544432	0.0144406	0.00645755
SRSF11	2.42813	0.859052	0.482445	2.1849	0.904576	1.59776	3.11376	0.910016	3.51214	3.24845	3.6729	1.24391	1.72468	1.87907	1.76567	1.53594	2.32531	2.00857	2.17897
ITK	0.0157317	0.00815064	0.00360077	0.192038	0.00973114	0.00644872	0.00344812	0.00315897	0.924515	0.798215	0.651237	0.2846	0.00193336	0.000712602	0.00260175	0.00284133	0.00507297	0	0.00174653
GYPC	2.15305	2.65904	0.190858	0.340589	2.02426	0.661184	0.24476	0.541435	1.81332	2.18671	1.61387	2.88074	0.0144711	0.0202517	0.0300722	0.0130856	0.0829496	0.0795675	0.123275
SASH3	1.22687	0.756353	0.455753	0.501613	0.268551	0.570784	0.54692	0.318646	1.35597	1.05113	1.01032	0.879605	0.00685347	0.00603984	0.00467289	0.00248171	0.0117871	0.0533874	0.00174653
CRTAM	0.0202859	0	0.00520425	0	0.0603368	0.049439	0.0445043	0.0692318	1.07086	1.27199	1.90132	0.367484	0.00608087	0.0028046	0.00446615	0.00535067	0.0103504	0.00314501	0.00339402
SYNE1	0.919729	0.158393	0.135831	0.306525	0.160116	0.0864172	0.0942418	0.0505065	1.60084	1.32861	1.40507	0.398914	3.72869	0.0204809	0.0219251	0.0105385	0.0277601	1.75904	0.181513
ABI3	0.733766	0.813496	0.0245346	0.00954617	0.897648	0.589796	0.0584623	1.1019	1.28012	0.627116	0.94099	1.29446	0.00388453	0.0031024	0.00464382	0.00723006	0.0176712	0.0499132	0.00715965
CCR5	0.129727	0.05941	0.00514208	0	0.129081	0.204012	0.0460796	0.0596145	0.886816	0.273847	0.591739	0.209168	0.00360681	0.00160413	0.00108004	0	0.00710735	0.000700221	0.00535166
GPR82	1.02008	0.52774	0.0119654	0.0328397	0.248045	0.111831	0.0321881	0.501428	1.03222	0.568276	0.699867	0.264032	0.0154235	0.0199129	0.0257348	0.0157984	0.0384929	0.0317538	0.0278346
LDLRAD4	0.767839	0.136995	0.0275715	0.256762	0.0881357	0.793303	6.16825	0.160129	1.14759	0.935601	1.22889	0.251813	0.290091	0.022256	0.0238449	0.0256154	0.0446263	0.322512	0.0763046
XCL1	0.0116204	0.0252423	0.00858786	0	0.0491057	0.00897417	0.0086898	0.0120692	0.951099	5.74884	1.93772	0.74961	0.00639627	0.00367223	0.00204987	0.000579032	0.0105272	0.0189193	0
XCL2	0.00193177	0.00678334	0.00620589	0	0.0357681	0.0305925	0.0086898	0.0115422	0.558145	3.26841	1.87605	0.53773	0.00681599	0.0017571	0.00124006	0.00019353	0.00683581	0	0.00175826
TCF7	0.178707	0.0549381	0.0229977	0.183624	0.0101987	0.0526833	0.130479	0.0298769	0.25877	2.86887	0.40883	0.22126	0.12963	0.0536537	0.0534241	0.0666499	0.0724259	0.180818	0.0492634
GIMAP4	0.0301374	0.0631091	1.21929	0.0444923	1.24692	0.397956	0.0284052	0.279617	1.30003	1.88308	0.605188	1.36724	0.00373574	0.00468377	0.00490619	0.0022905	0.0111718	0.0622947	0.0157258
PTGDR	0.00193646	0.00413732	0.000883764	0	0	0	0.0059703	0	0.134397	0.896658	0.235489	0.0387489	0.000838191	0.000355521	0.000108647	0.000719092	0.000395574	0	0
LEF1	0.00426436	0	0.00445989	0.00470449	0	0.000758419	0	0.00127737	0.0166771	0.858795	0.0152804	0.0542329	0.0278509	0.00312716	0.00227204	0.00269858	0.0174622	0.0268849	0.368376
SAMD3	0.00525009	0.00816699	0.00202056	0	0	0.0030639	0	0.00759148	0.284453	0.915835	0.439542	0.168944	0.00229381	0.00133268	0.00262781	0.000722246	0.00570964	0.00380991	0
TXK	0.0375074	0.00137504	0.0050638	0.0384819	0	0.00918842	0.0205506	0	0.0762595	0.877221	0.431681	0.0822897	0.00304476	0.00323454	0.00370058	0.00920171	0.0057519	0.00643504	0.00696847
TNFRSF4	0.00917053	0	0.00423715	0.633961	0.0498202	0.0846824	0.17502	0.0215364	0.0245545	0.798451	0.0162977	0.132873	0.000458099	0.00399084	0.00426264	0.00133199	0.00276065	0.00403075	0.0227372
PDE3B	0.083867	0	0.377978	0.0255382	0.0198497	0.0885869	0.03813	0.0139558	0.365627	0.987293	0.630197	0.0413613	0.00326182	0.00196994	0.00241626	0.00315284	0.00924976	0.0164358	0.00146981
SH2D1A	0.00920123	0.024755	0.00611836	0	0.0150144	0.00199842	0	0.0032689	0.863939	0.896036	0.618273	0.633674	0.000994159	0.000679096	0.00176243	0.000578128	0.00826283	0.0238769	0.00930607
GIMAP6	0.0146706	0.00251075	0.0101854	0.077689	0.209376	0.0684541	0.0137875	0.0670081	0.564778	0.779535	0.619797	0.468618	0.000377255	0.00109975	0.00284066	0.000841629	0.00358297	0.00366303	0.00346623
MATK	0.0878343	0.108839	0.0075794	0.205719	0.0314675	0.163778	0.00960602	0.0252351	0.476252	0.77605	0.765147	0.598042	0.00648348	0.00125441	0.00152583	0.00662587	0.00817507	0.00502829	0.00349305
SH2D2A	0.067029	0.0414985	0.00540018	0.157929	0.00660562	0.00679466	0.0126533	0.0193608	0.690454	0.731859	0.682585	0.539753	0.00972567	0.00208423	0.00202143	0.00126073	0.00631565	0.0275403	0.00756949
CD5	0	0.00317634	0.00190896	0	0	0.0787688	0.0579802	0.0049968	0.626267	0.648989	0.227917	0.13479	0.00378212	0.00169312	0.00184464	0.0019621	0.00412529	0	0
TRAT1	0.0171339	0.00171713	0.00197008	0	0	0	0.011909	0.00115457	0.434729	0.638226	0.492709	0.183523	0.000366813	0.000760399	0.00051475	0.000731959	0.00266725	0.0038457	0
ICOS	0.00193177	0.00648319	0.000331053	0	0.00340624	0.0100661	0.00346481	0.00756481	0.382969	0.596783	0.166186	0.0903506	0.00623167	0.000430865	0.00112514	0.000747937	0.000786978	0	0.00305819
PRKCQ-AS1	0.0264253	0.0161826	0.0025031	0.0441192	0.0116871	0.00265717	0.021993	0.0125635	0.331681	0.599987	0.292678	0.263498	0.0073842	0.0066838	0.00548902	0.00416724	0.0107612	0.00467655	0.0266481
KLRG1	0.032994	0.0139035	0.00433639	0.687841	0.0149395	0.0131369	0	0.0135491	0.0883595	0.522482	0.105647	0.10881	0.00522874	0.0015317	0.00260618	0.0010655	0.0068485	0.00382459	0
CD28	0.0023861	0	0.00173132	0	0.00715907	0.00328736	0.0145889	0	0.14659	0.462197	0.0163412	0.0505804	8.68194e-05	0.000469047	0.000837894	0.00125424	0.00101527	0.000255444	0.00305819
LINC00861	0.00736879	0	0.00320809	0	0	0.00080384	0	0.00118379	0.344464	0.395254	0.120363	0.0369342	0.00244455	0.000624267	0.000385055	0.000302509	0.0004033	0	0.00174653
GNLY	0.0636346	0.110363	0.0304064	0.00788712	0.113902	0.023142	0.026528	0.0503282	1.35213	12.342	10.0669	1.03449	0.0064382	0.00727193	0.0147254	0.013767	0.0588275	0.0256195	0.00553965
CD160	0.0378756	0.0380135	0.00490392	0.00588457	0.0225654	0.00229309	0.00827237	0.028791	0.992372	0.330272	2.65085	0.766215	0.00486656	0.0105506	0.0104402	0.0116998	0.0210345	0.00185805	0.00404242
CLNK	0.316156	0.0563963	0.00575839	1.6132	0	0.0500799	0.029753	0.0881041	0.944637	0.54523	2.20997	0.09809	0.00822162	0.00605059	0.00643433	0.00738449	0.0154985	0.0443982	2.82495
ENTPD1	2.46824	0.25331	1.25317	0.0103239	0.258663	0.974421	0.0543303	0.346952	1.32735	0.916279	2.72448	0.141562	0.084211	0.0931727	0.0956705	0.0235738	0.202404	0.0559464	0.0475552
CST7	0.036577	0.0168548	1.39092	0.218905	0.32842	1.20327	0.0594797	0.962482	1.90723	1.00473	2.62641	0.92677	0.00375078	0.00588193	0.00448	0.0119444	0.0185071	0.0188811	0.0121247
SEMA4D	1.66973	0.29814	1.17199	0.861391	0.0796669	0.353398	0.455103	0.084538	1.42661	1.5999	2.42411	0.43358	0.0934184	0.15821	0.137958	0.122098	0.242237	0.0939477	0.100774
SYTL3	0.0966911	0.0347682	0.379352	0.642147	0.0605209	0.28584	0.067971	0.0675454	1.1773	1.01042	1.79751	0.439141	0.594279	0.0664764	0.0603659	0.0412197	0.101287	0.47593	0.097345
AKAP5	0.277773	0.193613	0.0077942	0.842244	0.00813295	0.00339992	0.0252061	0.00697385	0.241979	0.480061	1.22129	0.257798	0.00834398	0.0101242	0.0110567	0.00911551	0.0175404	0.0147761	0.00623731
FCRL6	0.00421425	0.00610501	0.00177491	0	0.00663042	0.00795994	0	0.0260022	0.372511	0.478637	1.15291	0.295986	0.00191124	0.00215478	0.00221901	0.000483789	0.00661457	0.000350111	0
FUS	4.602	1.02043	3.05196	2.53987	0.863341	3.23078	5.65374	1.14514	4.90795	5.9233	5.85178	1.19818	1.38473	1.76548	1.98645	1.7903	2.69972	1.41819	1.81872
ARHGAP9	1.01169	0.58646	1.23268	0.0822947	0.209187	0.258827	0.488595	0.439496	1.48389	1.45838	2.02946	0.731905	0.00975801	0.00597341	0.00447196	0.00458903	0.011176	0.0267143	0.021192
SLAMF7	0.3071	0.042064	0.123224	0.226889	0.601505	0.975774	2.00536	0.330665	0.651481	0.477365	1.22411	0.124115	0.00586633	0.0236964	0.0164587	0.0425851	0.0144835	0.0929103	0
AOAH	0.0105878	0.0149221	0.632096	0	0.336964	0.781734	0.0198311	0.124036	0.824824	0.804742	1.39209	0.156918	0.00185243	0.0030068	0.00449066	0.000832586	0.00527438	0.0109632	0.00174653
NMUR1	0.00416263	0.00642669	0.00334307	0.051592	0.0113523	0.00613209	0	0.00784978	0.835887	0.269466	0.968663	0.0822001	0.00655674	0.00256958	0.00135814	0.000793584	0.00713282	0.0167832	0.00273578
KRT86	0.00735559	0.0200187	0.00334941	0	0.0275005	0.000753354	0	0.0122474	0.0917879	0.26566	0.872336	0.349147	0.0102304	0.00171256	0.00546944	0.0108482	0.007001	0.00661227	0.00272623
CYTIP	1.69795	1.04087	2.40876	0.174371	0.376733	1.37108	0.893468	0.452758	2.18209	2.21652	2.63788	2.29322	0.0129857	0.0105474	0.00666778	0.00978127	0.0176915	0.0773617	0.0743709
GLIPR1	1.37507	0.437538	2.18243	0.148559	0.895612	2.30793	2.00644	1.82756	1.40719	1.10292	2.45911	0.408106	0.0369208	0.0549631	0.0479874	0.149976	0.0980885	0.117866	0.0238444
ANXA6	1.40741	1.52968	0.0293608	0.578041	0.377531	0.289022	0.291861	0.74108	1.21334	1.22624	1.27624	1.351	0.0299268	0.00909464	0.016798	0.0255278	0.0178518	0.0544207	0.0184931
MIR155HG	1.04667	0.654919	0.00979787	0.128033	0.172036	0.591773	0.393486	0.0752172	0.844651	0.469579	0.965736	0.31244	0.00838711	0.00257604	0.0018922	0.000415025	0.00390088	0.000350111	0
ABCB1	0.0420872	0.0222096	0.000691294	0.0503297	0.0475769	0.0464108	0.0271685	0.0242446	0.827073	0.670131	0.870689	0.159396	0.000929828	0.000686876	0.000653367	0.000497579	0.00498405	0.00250284	0
KRT81	0.0244755	0.0268675	0.0028801	0	0.0035418	0.00160305	0.00832945	0.000528299	0.03693	0.238915	0.773678	0.386649	0.00484541	0.00541327	0.00802052	0.00565225	0.00262275	0.0108751	0
CD226	0.0192434	0.00762399	0.000624283	0.0792014	0.0585232	0.163735	0.0168459	0.109219	0.889756	0.500372	0.849028	0.196992	0.00575269	0.00451314	0.00339711	0.00248333	0.00700421	0.0213939	0
TOX2	0.079174	0.0923564	0.0171469	0.036078	0.0424977	0.0159537	0.220392	0.0180913	0.930074	0.478367	0.896862	0.951411	0.000545372	0.00137631	0.00112555	0.00109627	0.00828068	0.0162624	0
KLRC4	0	0	0.00209403	0	0	0	0.00377132	0.0135332	0.33506	0.621451	0.7602	0.122743	0.00182944	0.000520475	0.001151	0.000267797	0.00392063	0.000350111	0
SLA2	0.049338	0.0522571	0.00927597	0	0.0297215	0.0113729	0.589931	0.0195718	0.699237	0.508033	0.841114	0.659398	0.00594709	0.00364396	0.00552274	0.00338089	0.00950038	0	0.0268896
GFI1	0.0173583	0.0178115	0.00544847	0.199892	0.0372849	0.0116696	0.156472	0.0239905	0.730205	0.364489	0.801719	0.354288	0.00352168	0.00158614	0.00174296	0.000859032	0.00425332	0.030795	0.00164272
ATP8A1	0.35117	0.0146861	0.0520626	0.238928	0.0268002	0.0466267	0.176388	0.0323678	0.593629	0.691535	0.83191	0.0293298	0.0141512	0.0301371	0.0320439	0.0294346	0.0832007	0.0232503	0.039707
RNF125	0.0563572	0.0346772	0.0276392	0.209464	0.117452	0.0563015	0.326226	0.146514	0.998952	0.977105	0.919779	0.560665	0.0205095	0.021079	0.0232754	0.0191219	0.0578616	0.0372834	0.0121962
CCL4L2	0	0	0.134105	0	0.00458311	0.392964	0	0.0123446	0.545324	0.0972739	0.770541	0.014051	0.000754666	0.000618581	0.000673065	0.000448399	0.00172814	0	0.00395441
CHN2	0.0248112	0.014984	0.00849463	0.553667	0.110309	0.472122	0.030681	0.225874	0.47627	0.448736	0.799519	0.290158	0.119405	0.00911929	0.0141345	0.00654381	0.0408281	0.08406	0.00554368
TRAF1	0.256408	0.0896404	0.0509026	0.224486	0.0296957	0.578754	0.126453	0.149586	0.77617	0.727405	0.836471	0.215671	0.0212579	0.0110833	0.00965198	0.00949921	0.0169933	0.0213584	0.041922
MALAT1	663.766	14.733	724.037	641.847	21.9213	412.661	882.945	21.8112	747.115	943.985	831.806	19.2114	309.217	539.901	523.853	506.935	727.899	233.193	545.214
LY9	0.725555	0.106376	0.00477487	0.0381506	0.08118	0.0942971	0.58112	0.0396042	0.917762	0.663072	0.810872	0.222705	0.0069735	0.00158144	0.00130917	0.00958707	0.00552703	0.00307951	0.00881808
SYT11	0.233474	0.0555179	0.0227279	0.17612	0.0536614	0.068448	0	0.0284172	0.622491	0.350774	0.724323	0.137266	0.00123297	0.00134215	0.00115759	0.00310115	0.00560524	0.0121109	0.00174653
CCDC141	0.45766	0.0653609	0.000622454	0.100291	0	0.00215435	0.00259711	0.00222241	0.17656	0.261165	0.651361	0.021781	0.000290834	0.000495027	0.000816448	0.00174947	0.00166904	0	0
VCAM1	0.00306391	0	0.00183684	0.0692956	0.0337344	0.0130047	0	0.0145244	0.391521	0.107458	0.651507	0.108019	0.000741583	0.000175122	0.00195244	0.00180095	0.00456508	0	0
CD101	0.0162551	0.00405552	0.00408035	0.130994	0.0525083	0.0594631	0	0.0863536	0.495032	0.155204	0.674712	0.106686	0.00082008	0.00479815	0.00359629	0.00279757	0.0107031	0.000700221	0.0123672
ANXA2R	0.375868	0.211772	0.0416038	0.294793	0.0306741	0.0285173	0.0242248	0.0415577	0.922953	0.611779	0.780969	0.455021	0.011889	0.00319662	0.00235843	0.00307822	0.0112774	0.0243041	0.00649703
LAX1	0.251401	0.0890274	0.00307215	1.18776	0.00473839	0.00475128	0.00298515	0.00531537	0.638802	0.688541	0.69736	0.0730239	0.00470001	0.00186288	0.00217019	0.00120743	0.00751742	0.00992373	0.00305819
ATP8B4	0.115834	0.0363283	0.0266691	0.556157	0.0514621	0.123021	0	0.0737614	0.0771255	0.19799	0.62699	0.0190128	0.0398101	0.0133192	0.0206416	0.00687137	0.0367362	0.0185998	0.28923
STAT4	0.0238428	0.0185517	0.0105987	0.011491	0.079099	0.153084	0.339473	0.0162836	0.693121	0.5566	0.68751	0.382313	0.00506142	0.00415985	0.00339646	0.00698959	0.00760959	0.00403075	0.00991402
TOX	0.363576	0.233158	0.0128635	0.154242	0	0.0149923	0.00558226	0.028026	0.952015	0.61371	0.726543	0.70373	0.0198485	0.00233758	0.0029095	0.00223462	0.0176264	0.0605857	0
RAC2	4.53066	5.97064	3.37683	4.89245	0.631642	1.03696	1.82303	0.793502	3.20508	3.16153	3.07014	4.50702	0.0265454	0.0380356	0.0374908	0.0293833	0.0602197	0.0774072	0.0238467
PREX1	1.61696	1.01791	2.79219	0.00813278	0.491496	0.858118	1.08776	0.477311	2.14777	1.543	2.12452	1.27944	0.0447343	0.0295332	0.0156014	0.0143266	0.0335683	0.0947281	0.0707859
SLAMF6	0.391934	0.0990101	0.0118352	0.0045066	0.0134714	0.00576609	0	0.0026255	0.671265	0.467138	0.625389	0.141604	0.000775737	0.00122748	0.00227896	0.000542593	0.00307872	0.00283135	0.00174653
GAB3	0.15195	0.0111377	0.211228	0.547817	0.121076	0.279288	0.508465	0.166766	0.885808	0.522982	0.729924	0.198023	0.00381245	0.00536597	0.0027345	0.0019858	0.00828726	0.0157937	0.0128876
CD244	0.010271	0	0.00409402	0	0.0201193	0.0816598	0.00993674	0.0341652	0.4968	0.272614	0.559233	0.164902	0.000364659	0.000536584	0.000281037	8.63325e-05	0.00325957	0	0
GPR68	0.0285277	0.0120432	0.0154869	0.0104189	0.00963414	0.0104988	0	0.00331852	0.595327	0.207414	0.563105	0.0856092	0.010761	0.0046773	0.00350266	0.0107142	0.00812987	0.0210323	0.00360164
ATP8B2	0.12078	0.050643	0.0100824	0.31	0.00632717	0.0132352	0.233886	0.00800824	0.646929	0.702655	0.591008	0.123566	0.0386129	0.000913302	0.00122151	0.00202554	0.010603	0.0439255	0.0381275
AC069363.1	0	0.00121134	0.0111364	0	0	0.0739261	0.00298515	0.00498075	0.243451	0.0312922	0.519609	0.286905	0.00230881	0.00134599	0.00147132	0.0027156	0.00829767	0.000350111	0
AC104820.2	0.0104369	0.0136618	0.00245938	0	0.0123388	0.00608068	0	0.0115237	0.571243	0.342328	0.560576	0.434377	0.00613751	0.000676942	0.000712399	0.000515052	0.00277828	0.0318361	0
MYO7A	0.0194022	0.00373504	0.00316259	0	0.0149744	0.0160333	0	0.00717945	0.29772	0.184335	0.509241	0.153237	0.00563884	0.00524299	0.00546729	0.00866964	0.00846861	0.000275279	0
KLRC3	0	0.00602609	0.0016679	0	0.00205662	0.00151177	0	0.00477339	0.0989003	0.288141	0.484486	0.0634044	0	0.0001284	0.000305247	0	0.000230509	0.0160569	0
HOXB2	0.0114784	0.00560766	0.00407951	0.591184	0.0715553	0.0529029	0.198849	0.0439045	0.528889	0.242929	0.512135	0.258414	0.00605138	0.000790638	0.00311556	0.000200743	0.00664525	0.0126887	0
DPF3	0.198781	0.0544818	0.00250538	0	0.00903652	0	0.0152011	0.00732857	0.447286	0.210244	0.475133	0.148115	0.000457257	0.00110251	0.00163596	0	0.00342067	0	0
JAKMIP2	0.0377171	0.0166465	0.00895997	0.588319	0.126902	0.144819	0.0378958	0.00830476	0.404112	0.333995	0.484791	0.217515	0.00717133	0.00131734	0.000278255	0.000239176	0.0049081	0.000255444	0
LINC00426	0.252732	0.121068	0.0101618	0	0.00365827	0.00574379	0.0519399	0.0103891	0.387017	0.295251	0.453404	0.243276	0.0019723	0.00364469	0.00365944	0.00152275	0.00819417	0.00272854	0.00713426
PTMA	43.0086	49.0897	5.26154	59.059	28.6488	31.8421	35.1594	40.3663	31.3077	32.0038	35.7533	49.7157	22.3534	27.683	26.1088	24.5911	26.0179	31.5007	36.9453
C20orf85	0.122231	0.23986	0.26742	0.101281	0.533807	0.0161505	0.029955	0.512126	0.111991	0.144584	0.0753995	0.536259	16.0318	0.0198352	0.0412246	0.0269404	0.0585968	21.8184	0.0995611
CAPS	0.161322	0.291349	0.252872	0.251433	0.986885	0.0305065	0.133288	0.59	0.335922	0.397806	0.289008	0.853834	17.6192	0.1783	0.271515	0.165037	0.517667	30.929	0.277295
C9orf24	0.0802766	0.141589	0.241835	0.0753066	0.522434	0.0088014	0.0228137	0.427388	0.0966655	0.168279	0.0593053	0.508732	13.2166	0.0191746	0.0449183	0.0210891	0.0409815	16.4683	0.0353589
IGFBP7	0.0498363	0.0439618	0.10063	0.0622048	0.257756	0.268086	0.0598738	0.235547	0.0520606	0.103509	0.043183	0.273528	9.9666	0.0125246	0.0367468	0.041936	0.146845	2.58117	0.315451
TMEM190	0.0550795	0.0718585	0.0844178	0	0.371488	0.0273565	0.00759126	0.244616	0.0628573	0.0848857	0.0375332	0.329626	10.0413	0.00576297	0.0317496	0.0155089	0.020747	4.87013	0.028538
SAA1	0.181998	0.782257	1.5462	0.603473	1.73356	0.101798	0.181835	1.95353	0.28403	0.585494	0.306204	1.75342	38.3039	5.956	10.6473	6.31965	0.885662	11.7698	0.718644
RSPH1	0.0671317	0.131362	0.156598	0.0256274	0.351419	0.020087	0.0576537	0.245959	0.0762043	0.0921359	0.0699974	0.333047	10.6979	0.110306	0.134947	0.0687041	0.0950432	13.2977	0.157854
SAA2	0.185477	0.272365	0.463613	0.124221	0.561161	0.07583	0.0547273	0.569719	0.107538	0.2023	0.118491	0.543384	18.4135	2.75464	3.86246	3.00896	0.460106	5.84613	0.629865
PIFO	0.084062	0.121186	0.134107	0.0717424	0.248559	0.0265273	0.0139416	0.200937	0.056387	0.12213	0.0559997	0.201326	8.43525	0.0173578	0.0362475	0.0178591	0.0540426	10.5694	0.0789947
TUBB4B	0.621548	0.910524	0.869697	0.704035	1.37443	1.15574	0.91585	1.07289	0.642698	0.840662	0.704384	1.17447	18.8194	1.74746	1.88433	2.47135	1.83043	27.3344	2.622
GSTA1	0.0696695	0.233569	0.320988	0.0628413	0.796363	0.0673597	0.0683074	0.623285	0.157496	0.238849	0.120587	0.601666	16.6157	2.0337	3.04055	0.765189	3.97454	20.8685	0.181098
IGFBP2	0.0296432	0.105859	0.0985047	0.00302585	0.26323	0.0167023	0.00464188	0.184593	0.0520909	0.0868867	0.0448263	0.261414	8.05509	0.132406	0.198667	0.347605	0.909354	5.18581	0.270356
OMG	0.0900704	0.189781	0.116948	0.0642864	0.348513	0.0178874	0.0396532	0.346556	0.0753684	0.166729	0.0813509	0.341383	8.43647	0.012885	0.0303285	0.021736	0.0322952	12.5595	0.103169
MORN2	0.12174	0.232606	0.230583	0.10613	0.662913	0.0848439	0.134992	0.436979	0.151585	0.231756	0.134456	0.475264	9.41876	0.275291	0.315546	0.256525	0.233897	12.2278	0.343986
C1orf173	0.109107	0.0750666	0.0390223	0.014718	0.217797	0.00592701	0.0385506	0.104373	0.0301876	0.0477501	0.0428658	0.0885012	7.00893	0.0130091	0.0185421	0.00856524	0.0131777	5.88435	0.0619892
SNTN	0.0276338	0.0822072	0.0991747	0.0421287	0.2896	0.0238354	0.0173486	0.186215	0.0530659	0.100987	0.0418299	0.256537	7.66902	0.00888606	0.0217806	0.012396	0.0186809	10.139	0.00878486
GSTA2	0.0108686	0.0528121	0.0644778	0.0372176	0.259219	0.00382178	0.00740944	0.128664	0.0489998	0.0421871	0.0267822	0.219014	6.84239	0.0201893	0.0333626	0.0132116	0.0337006	7.24032	0.06019
TPPP3	0.0875742	0.124825	0.0958295	0	0.378923	0.0320498	0.0736587	0.257851	0.0606193	0.10672	0.0509576	0.340252	7.51907	0.0212427	0.0305837	0.106267	0.0239054	11.7969	0.0865724
RRAD	0.0582893	0.0828701	0.0906021	0.0724115	0.269907	0.345036	0.0437147	0.186424	0.0633681	0.0899281	0.0445484	0.231589	6.75036	0.0302478	0.0456749	0.255766	0.0686728	7.86381	0.121454
C9orf116	0.0784025	0.0362238	0.122619	0.0242895	0.261473	0.00294374	0.0221515	0.24878	0.0633241	0.0610909	0.0465405	0.259664	6.60575	0.0910656	0.130849	0.0734042	0.110241	8.81501	0.093627
DNAAF1	0.034379	0.0191547	0.0442367	0.0515073	0.0400978	0.179486	0.00824794	0.0389025	0.0286889	0.0458388	0.026723	0.0684615	5.49769	0.0177965	0.0260077	0.00626411	0.0339402	3.55317	0.00586205
C11orf88	0.0502345	0.0948631	0.123231	0.0152584	0.20038	0.0183744	0.0378228	0.258245	0.0422683	0.0879238	0.0497666	0.207899	6.32271	0.0126336	0.0236062	0.00857418	0.0322432	9.24857	0.0960219
C1orf194	0.0299213	0.143521	0.118369	0	0.277748	0.01797	0.00276756	0.146066	0.0386497	0.0523243	0.0385089	0.218175	6.12917	0.00570974	0.0157241	0.0192521	0.0227122	8.70057	0.0533813
LRRIQ1	0.0234987	0.0459413	0.0401287	0.0536256	0.0731089	0.0049102	0	0.0557577	0.042914	0.0217199	0.0112856	0.112702	5.35415	0.0205214	0.0309635	0.0143083	0.0595463	4.89215	0.0314436
CES1	0.0151465	0.0202327	0.0300734	0	0.205393	0.26632	0.00940126	0.0680912	0.0257914	0.0419533	0.013889	0.147074	5.49397	0.279022	0.358179	0.0896122	0.203249	1.81619	0.21463
CETN2	0.180181	0.227821	0.211661	0.274421	0.293413	0.120218	0.264959	0.336008	0.207377	0.176937	0.159016	0.503534	6.97383	0.4075	0.301509	0.262727	0.3046	9.69718	0.604357
AGR3	0.0467789	0.0752178	0.0761609	0.0361059	0.165649	0.00188222	0.0191921	0.17295	0.018465	0.0476726	0.0299166	0.142601	5.30838	0.122405	0.136917	0.0865966	0.0784973	3.17934	0.28777
CAPSL	0.0361814	0.0515442	0.104775	0.0130592	0.183011	0.0263024	0	0.17286	0.0443499	0.0704071	0.0407556	0.25612	5.5823	0.00902869	0.0192601	0.00833914	0.0121739	7.55348	0.0251086
FAM183A	0.0216887	0.073797	0.0859545	0	0.267559	0.00546188	0.0717584	0.204857	0.0389083	0.0617052	0.0303187	0.202661	5.40402	0.0193768	0.0196057	0.0107534	0.0265097	7.14197	0.0492839
CTGF	0.0189948	0.0163388	0.035627	0.0114639	0.086162	0.00803237	0	0.111182	0.0192153	0.0366106	0.0320466	0.0902972	4.87586	0.0568511	0.0469017	0.325761	0.0351738	2.27074	0.0570342
CCDC170	0.0220834	0.0604911	0.14484	0.00914771	0.320055	0.0716948	0.0215777	0.156198	0.0427014	0.0442863	0.0244669	0.135958	5.62972	0.186858	0.175191	0.0696115	0.167532	7.37451	0.0217313
PRDX5	2.22561	3.51398	2.00188	1.60504	3.0598	1.0582	1.68345	3.5108	1.91328	1.77213	2.33592	4.02212	21.4776	3.55596	4.26361	3.50574	3.35177	25.2866	7.07367
C5orf49	0.0153214	0.0716365	0.0843426	0	0.198509	0.0140002	0.0119047	0.106031	0.0278169	0.0773096	0.0320702	0.239777	5.18482	0.0114126	0.0269191	0.0128003	0.0203707	7.18272	0.0836842
ROPN1L	0.0355933	0.161995	0.384626	0.0263887	0.221353	0.0182385	0	0.218013	0.043339	0.0673724	0.0505943	0.171765	5.48209	0.00909995	0.0171181	0.0129684	0.0169503	8.95991	0.0827725
NUCB2	0.20801	0.230969	0.332988	1.26857	0.786766	0.348416	2.64245	0.614578	1.60818	2.25284	1.63667	1.0844	12.0408	2.67864	3.57372	1.0653	3.2681	7.20414	0.412183
DNAH5	0.00693728	0.0350939	0.0327248	0.00714102	0.0983673	0.000515196	0.00614989	0.0898923	0.021676	0.0230021	0.0225983	0.0748441	4.50366	0.188512	0.231181	0.121692	0.136652	2.80765	0.1526
CCDC146	0.177308	0.069138	0.240497	0.025821	0.205228	0.0590217	0.188221	0.252568	0.263109	0.1963	0.268145	0.336291	5.20612	0.162492	0.168012	0.155977	0.300712	6.17321	0.102266
SPA17	0.0535406	0.0739198	0.0830108	0.0793134	0.277205	0.0292735	0.0149083	0.196565	0.0697032	0.109015	0.0795052	0.20249	4.70016	0.106146	0.110962	0.115958	0.112206	6.83794	0.160376
IFT57	0.914944	0.567485	0.152416	0.273781	0.335125	0.145267	0.340041	0.431333	0.290158	0.371357	0.304273	0.617574	5.75855	0.406035	0.471688	0.272401	0.406202	7.24612	0.555833
DYNLL1	2.15952	3.43004	0.936807	5.75291	5.0564	2.44228	2.70997	4.85952	2.77811	2.30632	2.79002	4.99751	20.7182	4.84834	4.7487	5.31329	3.32335	27.057	4.50027
DNALI1	0.0473313	0.0765274	0.0717609	0.0749097	0.176536	0.00895968	0.00232245	0.112338	0.0364693	0.0639626	0.0410961	0.139408	4.2923	0.0297253	0.0531916	0.0158491	0.0613029	6.1627	0.103905
FAM229B	0.0558206	0.0579156	0.0667466	0.164966	0.231981	0.0316491	0.115299	0.191324	0.0607342	0.112579	0.0227919	0.177941	4.41097	0.148382	0.126979	0.0413549	0.111049	5.23918	0.373155
CRIP1	1.09361	1.83796	0.122977	0.468103	0.3267	1.05052	0.697319	0.819165	1.55811	0.960388	1.48868	2.42077	6.44326	0.422587	0.19211	0.496584	0.145611	5.99467	0.0844552
PSENEN	0.492699	0.539397	0.734419	0.686522	1.236	0.723667	0.820417	0.932134	0.785021	0.578418	0.710197	0.788816	7.00027	0.723538	0.796981	0.832366	0.599059	5.9572	0.727323
FAM154B	0.0391894	0.0592338	0.0431142	0.0190676	0.119602	0.0212911	0.010733	0.0865635	0.0265078	0.093646	0.0484468	0.134764	3.811	0.0245534	0.0314587	0.023483	0.0218119	4.43341	0.0324143
C9orf135	0.0165593	0.0379918	0.0776409	0.0220744	0.123649	0.00963555	0.00276756	0.107012	0.0350561	0.0692654	0.0339805	0.151057	3.83229	0.0155154	0.0364	0.0125447	0.0348332	5.31374	0.00208938
LRRC23	0.134665	0.143374	0.0931819	0.162162	0.262193	0.0757809	0.18017	0.245522	0.216342	0.235263	0.194719	0.283784	4.23009	0.135587	0.132292	0.111525	0.115017	6.0367	0.203716
ODF3B	0.269008	0.153831	0.530805	0.122236	0.526649	0.555935	0.302937	0.345323	0.137293	0.227341	0.133536	0.230569	4.97423	0.279957	0.298698	0.221512	0.342436	6.04717	0.292154
NQO1	0.129254	0.290307	0.246338	0.131872	0.498647	0.0987125	0.105729	0.493588	0.154062	0.259211	0.148352	0.512389	9.61374	4.04668	4.05907	2.31717	1.18035	11.431	2.30969
DNAH12	0.0194197	0.0444485	0.0371443	0	0.0526004	0.0168762	0	0.0933176	0.0100843	0.0561538	0.00535461	0.0781671	3.40938	0.0124718	0.0127854	0.0142999	0.0167345	3.3284	0.0149708
ZMYND10	0.0229672	0.0492624	0.0500809	0.00786688	0.0665979	0.0107741	0.00624079	0.0897232	0.0307822	0.0557483	0.0483648	0.0823583	3.46925	0.0156695	0.0180552	0.00815951	0.0186209	4.61623	0.00297415
DYNLT1	0.622498	0.88509	1.46465	1.32072	1.99711	0.882819	0.376354	1.31776	1.20088	0.957802	1.12736	1.67952	11.494	2.77743	2.84657	2.82428	2.58623	17.1596	2.59621
ATPIF1	2.19208	3.66353	1.1224	2.63615	3.05027	0.873546	1.39696	2.66346	2.64362	2.30366	2.64898	4.52586	13.65	3.02579	3.16358	2.76581	2.78353	16.1266	3.86359
FAM92B	0.0253952	0	0.0584234	0.0259789	0.0968992	0.00279691	0	0.0683384	0.0256115	0.0276255	0.014718	0.0738003	3.34638	0.00483267	0.00943478	0.00442405	0.00950623	3.89917	0.00152875
RSPH4A	0.0325206	0.0470387	0.025388	0	0.0823235	0.016564	0.0029992	0.0677708	0.0463179	0.0488165	0.0252085	0.065589	3.27757	0.00869894	0.0140529	0.00576026	0.0194641	3.60138	0.00297311
C2orf40	0.00731312	0.0190644	0.0676978	0.00587603	0.120884	0.00828568	0.0035008	0.0861562	0.0154971	0.0598266	0.0082317	0.100881	3.15719	0.00467275	0.0113611	0.00789498	0.0232796	1.26824	0.0488009
CDHR3	0.0239086	0.00457209	0.0275407	0.00527159	0.0373074	0.00143582	0.00300424	0.0323746	0.021542	0.044119	0.013243	0.101063	3.09642	0.0122409	0.010808	0.0103371	0.0109413	1.84334	0.00686823
EFHC1	0.226603	0.0111716	0.034395	0.157272	0.0463386	0.0378263	0.216643	0.0594561	0.163116	0.174958	0.175952	0.0816539	3.30878	0.0912985	0.0959763	0.0592595	0.111656	2.19694	0.180952
TMC5	0.0995827	0.129894	0.146256	0.0679171	0.292285	0.0572537	0.122397	0.224256	0.0731872	0.11299	0.0789943	0.249797	9.75157	5.16773	4.83385	3.52479	2.91345	5.11932	0.587189
CD59	0.206445	0.232505	0.49952	1.27048	1.41268	0.724878	0.0887236	1.01972	0.170005	0.28026	0.149036	0.378076	7.49396	2.07142	2.58901	3.53653	2.36261	3.47569	5.36209
SAA4	0.0418137	0.0273769	0.0605035	0.0636451	0.0550118	0.00914627	0.0175251	0.0649373	0.0138943	0.0282842	0.0220014	0.0616319	3.39272	0.418709	0.600478	0.288579	0.0842577	0.793019	0.0988044
ARL3	0.171291	0.307918	0.343784	0.376095	0.629477	0.208265	0.112204	0.532927	0.618776	0.346773	0.503357	0.978799	5.26022	0.810898	0.824841	0.709244	0.705599	6.67298	2.00669
LRRC48	0.0585079	0.0220421	0.0203928	0.0363553	0.0346823	0.0294036	0.0584184	0.021183	0.037883	0.0501908	0.0348523	0.048376	2.91183	0.021982	0.0281496	0.01672	0.0251398	2.21218	0.0413151
HYDIN	0.012181	0.0101558	0.0139543	0	0.0596383	0.00541765	0.00240035	0.0237477	0.0101065	0.0262611	0.00386282	0.0521611	2.84568	0.0169818	0.0211831	0.00692456	0.0499068	1.6949	0.0943844
MORN5	0.0274343	0.0224829	0.0509882	0	0.12623	0.00886006	0	0.0722375	0.0223194	0.0268366	0.0189199	0.126233	2.98715	0.00213641	0.00617125	0.0033572	0.0125857	3.68922	0.00304899
PROM1	0.0347756	0.0703941	0.0668475	0.423053	0.158391	0.0239976	0	0.129008	0.0350183	0.042414	0.0514098	0.158138	4.34237	1.23418	1.32848	0.206895	0.775662	1.95444	0.629519
WDR66	0.0476113	0.0292353	0.0290238	0.0615693	0.0683865	0.0241856	0.10441	0.0387087	0.0233805	0.0180917	0.0176806	0.0705865	2.90746	0.0199596	0.0227134	0.0498443	0.0257822	2.75072	0.195089
TCTEX1D4	0.0237314	0.0718316	0.0623631	0.0234639	0.0692601	0.0226167	0.0186569	0.0791418	0.0299173	0.0444496	0.0228049	0.0907658	2.98418	0.0124573	0.019684	0.0219652	0.0221702	3.41543	0.0155609
SMIM22	0.090241	0.197102	0.23049	0.0407589	0.354648	0.0451073	0.0817799	0.356034	0.0935088	0.105985	0.0684676	0.378824	6.96969	3.26753	2.30983	2.66725	1.62055	6.60103	1.89153
DYNLRB2	0.024294	0.0341092	0.0714534	0.00479182	0.0814791	0.00759586	0.00205785	0.0695266	0.045435	0.0443369	0.0362926	0.130153	2.91514	0.0221848	0.0212869	0.01782	0.0266622	3.12206	0.039929
DTHD1	0.0122174	0.0347282	0.0207723	0	0.0387067	0.00772677	0	0.0247568	0.276646	0.259779	0.558125	0.136418	2.88589	0.00492521	0.00870366	0.00696069	0.0112556	1.91189	0.0879352
SCGB2A1	0.0213901	0.0345711	0.0693942	0.0261188	0.0745768	0.00868349	0.0202842	0.0639444	0.0138482	0.0574321	0.0333134	0.0766709	3.54428	0.700976	0.690748	0.270487	0.584043	1.98313	0.0865649
NEK10	0.0235373	0.0321768	0.0235916	0.00479182	0.0224458	0.00765956	0.0199222	0.0211917	0.0507884	0.0958762	0.0256829	0.0531631	2.68243	0.0130349	0.0178286	0.00635641	0.0136743	1.94028	0.150393
EFCAB1	0.0106204	0.0515586	0.0411102	0	0.0826533	0.00682692	0.01518	0.0909169	0.01149	0.0268701	0.0183568	0.0766725	2.79907	0.00660229	0.0103301	0.0026449	0.00921273	3.85528	0
IK	1.67455	1.58138	1.1315	0.819126	1.27285	1.02216	1.50707	1.15215	2.18004	1.97483	2.05873	2.81119	8.34673	1.52854	1.34255	1.56015	1.74639	11.5048	1.84824
KIF9	0.0665323	0.11371	0.0884442	0.0807345	0.141652	0.0299549	0.0361387	0.0984455	0.0537915	0.0810737	0.0779479	0.143302	3.06819	0.130467	0.153877	0.138868	0.110391	4.21564	0.201821
FAM81B	0.00880697	0.0378907	0.075009	0.00970067	0.125057	0.00689266	0.00276756	0.130593	0.0205054	0.0495654	0.0190197	0.173543	2.85538	0.00491815	0.010927	0.00404969	0.0176591	4.28286	0.0159641
HMGN3	0.85711	1.48235	0.241476	1.76724	1.71173	0.664725	1.23305	1.85316	0.638053	0.996206	0.676616	1.18557	6.21764	1.32606	1.47198	0.799493	1.70745	6.90656	1.73795
HSPH1	0.682911	0.259496	0.138412	0.563767	0.600463	0.594507	1.80064	0.452883	0.644384	0.531009	0.602539	0.467272	4.34271	0.60488	0.680537	0.861538	0.617244	5.29605	0.999816
ABCA13	0.106705	0.18288	0.176695	0.0158441	0.292762	0.0351742	0.0593898	0.228779	0.090032	0.202735	0.0881955	0.342996	8.06749	3.90379	4.25672	2.05186	5.4759	4.71367	0.865159
WDR54	0.169472	0.12809	0.0369135	0.231579	0.221945	0.0499662	0.134131	0.216031	0.344904	0.331158	0.401148	0.307722	3.02331	0.0549699	0.0815907	0.027156	0.0700503	3.47726	0.144302
CYP4B1	0.0383016	0.0874991	0.0641904	0.0182835	0.190906	0.0277331	0.00938436	0.179818	0.0369378	0.0779636	0.0236083	0.0999852	4.63275	1.61384	1.73691	0.721683	2.11095	1.45132	0.0119079
ANKUB1	0.0082437	0.00606152	0.038886	0	0.101822	0.00740086	0	0.0676029	0.00733467	0.017771	0.00294669	0.0791212	2.59228	0.00517839	0.00583041	0.0114257	0.0133183	2.2775	0.0550584
AKAP9	2.15679	0.183297	0.715586	2.03099	0.383246	0.931952	3.67118	0.334047	3.3993	3.45775	2.85835	0.557174	8.98309	2.67788	3.14834	3.137	3.44251	4.44259	5.28189
TRAF3IP1	0.172965	0.104074	0.0436206	0.098154	0.215986	0.0741913	0.209835	0.207264	0.259486	0.259686	0.224141	0.321536	3.56939	0.459023	0.530798	0.388708	0.627848	5.2108	0.282161
PPIL6	0.0195244	0.0263065	0.0253996	0.0106145	0.0646247	0.00530347	0.0128922	0.0564115	0.0205597	0.040915	0.0191337	0.0678923	2.64129	0.0214879	0.0198477	0.0118682	0.0221877	3.51433	0.132086
CCDC11	0.0114219	0.0124884	0.040049	0.01097	0.0743779	0.0153962	0.00614989	0.0421484	0.0193334	0.049951	0.0155676	0.0617837	2.63616	0.0161557	0.018903	0.0115255	0.0147176	3.39278	0.0151117
MRPS31	0.442416	0.469787	0.105111	0.482886	0.451722	0.146877	0.158058	0.37866	0.659386	0.65934	0.613772	0.861352	3.75048	0.343921	0.346484	0.312009	0.468961	3.49585	0.509169
SPAG6	0.0155657	0.059928	0.017665	0.0342101	0.155178	0.00240824	0	0.0916473	0.0234356	0.0161787	0.0269159	0.099604	2.62576	0.00525769	0.0086768	0.0059637	0.00908479	3.49252	0.00586965
DNAH11	0.00822247	0.00311083	0.0153174	0	0.031184	0.00663951	0.0286466	0.0176877	0.00952993	0.00833848	0.0036479	0.0442896	2.45564	0.0161728	0.0213387	0.0204614	0.0220204	1.33359	0.0931889
CIB1	2.34887	3.7446	0.967742	1.56007	3.2284	2.90736	0.748459	3.92975	2.61505	2.44825	2.29041	3.72894	11.2894	3.31189	3.31461	2.8711	2.46569	11.8196	4.64303
TSPAN6	0.0337623	0.0736669	0.0773209	0.05293	0.189301	0.0104322	0.00416808	0.0947651	0.0328338	0.0488195	0.0299905	0.132062	4.00808	1.07817	1.16684	1.55992	1.39698	1.37893	1.17132
DMKN	0.0229114	0.0498032	0.0494653	0.0698875	0.099768	0.00407403	0.00778959	0.099075	0.0161961	0.0450874	0.0249874	0.0862589	2.69835	0.054302	0.089194	0.211823	0.153922	3.05064	0.329371
IQCG	0.153583	0.120169	0.039507	0.133169	0.119948	0.0611982	0.0658067	0.119879	0.292457	0.184078	0.23757	0.228036	2.8674	0.0916851	0.107858	0.0720338	0.123687	3.72709	0.0992439
MNS1	0.025555	0.0233856	0.0419384	0	0.138935	0.00289814	0.0662326	0.0809655	0.0272901	0.0361601	0.0161216	0.0538722	2.62306	0.0115581	0.0191043	0.00400456	0.0222913	4.09775	0.0193927
CCDC19	0.0388611	0.0384095	0.0634028	0.0243258	0.0989843	0.00738655	0	0.0533354	0.0208693	0.0444993	0.0212531	0.0973292	2.57813	0.0096617	0.0132896	0.00650918	0.0135723	3.39415	0.0149363
TSPAN1	0.248072	0.658413	0.566868	0.170762	1.43063	0.142071	0.210351	1.36436	0.290012	0.48693	0.272799	1.29817	22.933	18.3381	17.3358	12.5639	8.49975	10.9275	0.285825
ENKUR	0.00856046	0.0175019	0.0379418	0	0.0757506	0.0079966	0.0140838	0.048946	0.0252386	0.0356789	0.0129204	0.0859083	2.53406	0.00708049	0.0165381	0.0162456	0.0078217	3.5737	0
FHAD1	0.00142278	0.0221878	0.0270696	0	0.0859076	0.10281	0	0.0616663	0.0183912	0.0301351	0.0193215	0.0384814	2.64372	0.168397	0.161165	0.104493	0.214031	2.36093	0.0181311
SPAG17	0.0222857	0.0149948	0.00729885	0	0.0349056	0.00061423	0	0.0229187	0.00303137	0.0444511	0.00956193	0.0147856	2.39278	0.0059592	0.00616379	0.00228915	0.00685178	2.10408	0.00196643
TCTEX1D2	0.108141	0.243101	0.0761902	0.0564727	0.124767	0.0188832	0.0400908	0.162112	0.113472	0.121792	0.112316	0.217189	2.75818	0.0640702	0.0797916	0.0534666	0.0947701	3.63014	0.308587
CHST9	0.00584432	0.0936851	0.0791904	0.0203278	0.134633	0.00574549	0.030529	0.0933889	0.0340768	0.0464182	0.0157056	0.134163	3.51378	0.813451	0.938612	0.237329	1.39571	1.58706	0.237315
PCM1	1.82913	0.754005	0.312789	1.67846	0.606861	0.621041	1.67116	0.530844	2.56937	2.63839	2.72122	1.35391	6.29711	1.20492	1.33551	0.853946	1.64664	7.71519	2.48169
DYX1C1	0.054005	0.0527196	0.0868749	0	0.15397	0.0284908	0.033577	0.113456	0.0128107	0.030404	0.0148484	0.0511523	2.6055	0.0388793	0.060305	0.0196626	0.0525076	3.38583	0.104244
C1orf192	0.0133821	0.0317486	0.0315735	0.0104189	0.0914205	0.00733991	0	0.0976833	0.0206369	0.0379433	0.0323573	0.119736	2.55166	0.00717274	0.0133914	0.00493446	0.00981495	4.06631	0
ARHGAP18	0.465636	0.382545	0.188572	4.52273	2.42857	1.1692	1.84886	0.980215	1.05238	0.497206	0.849058	0.887844	4.98984	0.746782	0.827512	1.03844	0.705174	5.80039	5.32108
UFC1	1.22494	1.93897	0.273146	1.40999	1.94222	0.806994	1.32867	2.26508	1.17489	1.28592	1.10223	1.95087	6.09124	1.09094	1.14308	1.26605	1.01804	8.25438	1.28989
CCDC80	0.05	0.146477	0.0953595	0.0620083	0.179139	0.0156506	0.0451376	0.164242	0.0542461	0.0680443	0.0281677	0.167265	6.12445	3.49994	3.17928	1.94051	2.32664	2.56292	0.341374
WDR60	0.365012	0.0583188	0.0467772	0.383643	0.149949	0.130772	0.756934	0.132586	0.588164	0.661919	0.544749	0.197251	3.32993	0.413686	0.465448	0.307664	0.514597	3.46472	0.874397
CKB	0.0501818	0.0875787	0.0773872	0.113812	0.259186	0.0968702	0.0134461	0.664636	0.0420571	0.0730504	0.04178	0.181702	3.37263	0.404488	0.433638	1.40809	0.310075	5.06831	2.02259
C21orf59	0.288899	0.256091	0.0903263	0.364616	0.248633	0.12028	0.449021	0.342553	0.427965	0.406284	0.446066	0.555515	3.51751	0.479538	0.443195	0.452473	0.422835	5.70463	0.503523
KIAA1377	0.0754742	0.00258235	0.0126149	0.125848	0.0410771	0.00458385	0.187011	0.0373238	0.13928	0.146715	0.0955917	0.0874105	2.54528	0.126905	0.136107	0.0690232	0.165377	2.68423	0.179572
FOXJ1	0.0287828	0.0130412	0.0335987	0.038128	0.13706	0.00354761	0.00388244	0.0600825	0.022218	0.0431117	0.00854428	0.102213	2.42487	0.018244	0.0233234	0.00929388	0.0367414	3.33193	0
NUDC	0.922348	1.14974	0.262529	1.00631	1.00774	0.582358	0.968035	1.00283	1.04121	0.994178	1.06243	1.64199	4.95678	0.803329	0.872131	0.808999	0.884336	7.61204	1.27266
NME5	0.00531401	0.023785	0.0440052	0.0260825	0.0953922	0.00140903	0	0.0609863	0.0213747	0.0145124	0.0153491	0.0481582	2.47416	0.11611	0.102283	0.0576129	0.0782271	3.23214	0.104558
AKAP14	0.0175848	0.0520918	0.0390256	0.039819	0.14576	0.00222013	0.00193034	0.0840333	0.024584	0.0242117	0.0133808	0.135363	2.39799	0.00394752	0.00801745	0.00121047	0.00898819	3.40802	0.0105619
APOD	0.0273042	0.0204665	0.0235729	0.0556099	0.0725384	0.00903773	0.0226183	0.0508886	0.0157684	0.0340075	0.0142064	0.0487311	2.78706	0.584532	0.619604	0.240337	0.287468	0.981541	0.140777
CCDC78	0.0158153	0.0105194	0.03966	0.0175379	0.0743505	0.00307258	0.013529	0.0672278	0.0279622	0.049941	0.0508627	0.070016	2.33462	0.00509556	0.0105859	0.00635228	0.00783782	2.63557	0.103859
CCDC113	0.0474391	0.0659921	0.0322061	0.0189701	0.0630375	0.00159367	0	0.0682402	0.0284298	0.0564366	0.0264386	0.0768909	2.43535	0.0686542	0.0617879	0.0324179	0.0681434	3.5713	0.123184
WDR96	0	0	0.0217924	0.00470449	0.0420294	0.00176749	0	0.0332276	0.0161442	0.027697	0.00933645	0.00996734	2.24754	0.00822143	0.00718803	0.00654851	0.00732832	2.17027	0.00529673
MAP3K19	0.0101737	0.00934951	0.0183537	0.0103532	0.101678	0.000761351	0.0158699	0.0284102	0.0126651	0.0122797	0.0104084	0.0700245	2.28716	0.00708376	0.00787193	0.00564415	0.0141714	2.71991	0.00146981
WDR52	0.0379311	0.0205887	0.03043	0.141385	0.0747533	0.0129673	0.0929489	0.0550881	0.0793242	0.0946934	0.0882719	0.0615069	2.41657	0.107605	0.1002	0.0622143	0.139206	2.19122	0.145717
LINC01171	0.00828341	0.0144359	0.0457269	0.0397444	0.159504	0.00995913	0	0.0839009	0.0165691	0.027514	0.0120624	0.0642481	2.34916	0.00109518	0.00604774	0.00294281	0.0053811	3.42527	0.00742308
SPAG1	0.151031	0.109959	0.139983	0.121783	0.176259	0.0480704	0.0555306	0.120998	0.112363	0.182438	0.174871	0.255858	3.45476	0.853437	0.820796	1.03362	0.604981	3.91462	0.235376
NPHP1	0.0124871	0.0204915	0.0349431	0.0257325	0.120045	0.00511192	0.0168459	0.0188416	0.0188483	0.0378631	0.0169208	0.0328638	2.34674	0.046841	0.049834	0.0253352	0.0548813	3.27337	0.17394
SPEF2	0.012555	0.0230268	0.0121749	0.0119511	0.0255726	0.00937328	0.00280174	0.0349015	0.526339	0.27458	0.404	0.131105	2.40384	0.0352531	0.0423528	0.0183008	0.0466723	1.63715	0.0872546
CCDC65	0.0337872	0.0151196	0.0337612	0.0170167	0.0231	0.0118193	0.00663555	0.0694699	0.184943	0.0817425	0.102984	0.147302	2.33153	0.0103131	0.00993364	0.00429103	0.0109972	3.18291	0.00691794
CCDC17	0.0544106	0.0174072	0.0322168	0.0448104	0.0594951	0.0138256	0.0385529	0.0519789	0.0356523	0.0561925	0.0360895	0.046471	2.21222	0.0273107	0.0303014	0.0254667	0.0354709	1.59826	0.0432887
C12orf75	1.51048	3.3866	0.10523	0.0985959	0.312002	0.219824	8.37166	0.538194	1.08269	0.591084	0.755874	1.91065	3.69084	0.0449604	0.0560475	0.0479155	0.123069	5.43185	1.99079
MLF1	0.0183007	0.0224017	0.059452	0.0610906	0.11799	0.018795	0.0336245	0.0771161	0.114793	0.078144	0.167579	0.18476	2.42329	0.0721597	0.051763	0.0770605	0.0692636	3.56749	0.0670755
CASC1	0.0285009	0.0335238	0.0265185	0	0.0452822	0.00263913	0.0275942	0.0834409	0.0167148	0.0396096	0.0137076	0.04518	2.19466	0.0104208	0.0161564	0.0116191	0.0186783	3.03872	0.0201057
FAM216B	0.0174496	0.00660001	0.0221304	0	0.0510455	0.00394501	0	0.0683101	0.0214616	0.0286901	0.00528849	0.0684523	2.17667	0.00597398	0.00467264	0.00369255	0.0048127	3.1489	0.015297
CLU	0.0243735	0.0961626	0.0742329	16.3272	0.244725	0.0149073	0.0407692	0.188861	0.0692121	0.0992082	0.0862585	0.156421	4.38339	1.72335	2.38974	1.56382	1.96165	1.40292	0.1092
CLUAP1	0.0748728	0.0954912	0.0380341	0.101545	0.172808	0.0527958	0.0900193	0.0872334	0.180515	0.210304	0.163398	0.136754	2.55092	0.287822	0.287735	0.154335	0.345532	2.55767	0.356278
WDR78	0.0204576	0.0130989	0.0232615	0.0537267	0.0359002	0.00553508	0	0.0347893	0.0314064	0.0522801	0.0359281	0.0616317	2.12046	0.0383547	0.0437671	0.024414	0.0281524	2.01837	0.00800059
SPAG16	0.174394	0.196176	0.0749171	0.29224	0.194264	0.0418252	0.0882561	0.188324	0.250499	0.288102	0.257021	0.395451	2.8695	0.466597	0.418471	0.296589	0.395118	3.74488	0.628853
CCDC39	0.0164399	0.0361489	0.028722	0.00324214	0.0554451	0.00489326	0	0.00972653	0.0275583	0.0709784	0.0256036	0.0463052	2.06017	0.00543798	0.00644129	0.00412788	0.00922125	1.70575	0.00175826
PALLD	0.0480019	0.103064	0.0474226	0.682267	0.264041	0.230885	0.0254794	0.734927	0.068488	0.0564322	0.0285642	0.110603	3.23851	0.896616	0.756282	0.844455	0.887745	2.77501	0.990974
RSPH9	0.00904607	0.0169413	0.0523718	0.0391058	0.08807	0.00939522	0.00659222	0.0368468	0.021181	0.0283348	0.0225548	0.0674383	2.1212	0.00628366	0.00961465	0.00523052	0.0134677	2.95659	0.00659533
ARMC3	0.0132296	0.0145814	0.0201518	0.00860822	0.0614025	0.000660091	0.0107966	0.0413785	0.0162856	0.0138391	0.00780932	0.0239364	2.07799	0.00663094	0.00720339	0.00149182	0.00808561	2.8678	0.0179247
AK7	0.0193615	0.0177932	0.0222649	0	0.037824	0.0031955	0	0.0492115	0.0138505	0.0249602	0.0129596	0.0329573	2.06924	0.0288801	0.0375701	0.0122422	0.0312793	2.60121	0.0397622
STOML3	0.0113478	0.017094	0.0266422	0.00911817	0.0323312	0.00105293	0	0.0366831	0.00889838	0.0171973	0.00570992	0.0384182	1.95269	0.00243461	0.00534838	0.000961175	0.00545462	1.2816	0.00166792
EZR	4.99727	3.4274	0.633635	0.756515	1.22512	2.10989	7.06151	1.30264	2.82883	3.34947	2.71868	3.24262	13.2916	7.64189	6.85882	9.84768	5.66048	14.6532	3.42397
CCDC176	0.0482236	0.0438094	0.0340012	0.0129362	0.0648305	0.0155474	0.0448803	0.102765	0.0589306	0.0688308	0.0334565	0.0914112	2.17467	0.107893	0.0965132	0.0550113	0.0984056	2.95923	0.159714
DSTN	0.399213	0.768909	0.69634	2.09932	1.89365	0.900163	3.12993	1.82148	1.41551	1.16029	1.52081	2.68168	12.0077	8.06587	5.35376	8.27696	5.43503	14.3287	9.50836
CLDN3	0.00935399	0.0508029	0.047719	0.0175248	0.0821635	0.0198948	0.00424454	0.111478	0.024052	0.0348382	0.0199536	0.112314	2.53886	0.58817	0.800044	0.663673	0.248063	1.07513	0.932176
PRDX1	3.70533	7.38992	1.94378	5.69715	17.3296	3.86502	2.05513	6.13161	2.36453	2.51911	2.13911	6.24443	38.0043	27.3413	28.4412	27.1512	20.9365	44.3066	12.7496
CTXN1	0.00789409	0.00667735	0.0295291	0.0256292	0.0518098	0.0135	0.00274891	0.0576588	0.0161424	0.0322757	0.00366878	0.0835407	1.94601	0.0203406	0.024566	0.025463	0.0182779	2.3429	0.0200957
DPY30	0.490596	0.740494	0.789726	0.592557	0.795952	0.249002	0.297389	0.606481	0.613295	0.483072	0.679497	1.11786	3.94372	0.708273	0.679152	0.646985	0.617228	5.84114	1.03091
DNAH7	0.0118244	0.0127734	0.0196833	0.0106345	0.0146377	0.000398519	0.0249997	0.0128454	0.00710689	0.0133077	0.00699741	0.0541442	1.88799	0.0294904	0.0350686	0.0147665	0.0445281	1.66307	0.0326849
CSPP1	0.247238	0.031649	0.046696	0.232395	0.0961983	0.130539	0.327275	0.0881193	0.24691	0.292101	0.210336	0.111811	2.20304	0.158865	0.175316	0.119683	0.233594	1.80663	0.302527
TXN	1.38614	3.32229	7.2377	3.9634	7.38087	4.58856	9.25931	9.63176	2.04941	2.19957	1.98065	6.1415	36.5134	24.4797	24.9209	28.272	12.1971	40.6524	14.2572
HSPB11	0.55909	0.800342	0.258868	0.807345	0.742767	0.310957	0.575331	1.00058	0.842385	0.597266	0.843411	1.39103	3.65861	0.702255	0.708161	0.632398	0.551887	4.06215	1.0988
PCDP1	0	0.0040781	0.0213853	0.024647	0.0452187	0	0	0.0257743	0.00978217	0.0180756	0.00651163	0.0525236	1.86979	0.00590918	0.0075381	0.00785084	0.00525938	1.91835	0.0137868
RUVBL1	0.353585	0.36235	0.0569705	0.337422	0.215796	0.111294	0.186804	0.252072	0.325327	0.345054	0.205334	0.474145	2.37926	0.176054	0.199643	0.134941	0.20009	3.25554	0.237318
RABL5	0.0958298	0.154051	0.0496375	0.115511	0.152513	0.0288595	0.0195838	0.126351	0.130627	0.116585	0.113079	0.255889	2.23471	0.189729	0.188302	0.135188	0.165083	3.68856	0.314465
SEPW1	0.937498	1.48678	0.191607	2.10982	1.68555	0.580182	0.342068	1.17569	1.60979	1.37405	1.3941	2.47198	5.28864	1.68871	1.79305	1.65983	1.66554	5.84748	1.90209
RFX3	0.175824	0.0548828	0.0785018	0.0642107	0.0463697	0.0563212	0.17746	0.0448799	0.0918869	0.125534	0.111066	0.0542839	2.01785	0.10571	0.103786	0.0753839	0.131665	1.76261	0.16264
CLMN	0.0251316	0.0130707	0.0384373	0.00817023	0.0535863	0.185211	0.369211	0.0426253	0.0108561	0.013578	0.00865267	0.0437685	2.01396	0.138478	0.178338	0.0248085	0.303746	1.77501	1.32298
STK33	0.0317475	0.0495956	0.0161947	0.00286119	0.0475737	0.00202088	0.0116893	0.0356346	0.01883	0.0345887	0.0143581	0.0524764	1.84433	0.0239329	0.027017	0.0084511	0.0433448	1.87845	0.0676365
LRRC46	0.0155454	0.0348243	0.0210628	0.00954617	0.0491474	0.00446445	0.0142761	0.0497835	0.0223353	0.0167041	0.0148937	0.0746064	1.84837	0.00888316	0.0104607	0.00954504	0.00506179	2.41159	0.103647
C11orf70	0.0188109	0.0134205	0.0375755	0.00588457	0.0475056	0.0168636	0.0220523	0.0479247	0.0173428	0.0443007	0.0135254	0.113519	1.90805	0.0178113	0.027049	0.0136943	0.0230882	3.45499	0.00706934
DNAH3	0.0291921	0.028409	0.00577327	0	0.054914	0.0015995	0.00774355	0.0303707	0.0145257	0.0283006	0.00527996	0.0146526	1.76202	0.0059865	0.00741489	0.00522783	0.00721376	1.44363	0.012758
TTC18	0.0531911	0	0.0345093	0.0223714	0.01255	0.00170576	0.0266619	0.0124272	0.0241323	0.0832593	0.025906	0.0388717	1.82688	0.0592664	0.0550904	0.0475723	0.0991646	1.16049	0.0539828
FANK1	0.0107209	0.0151095	0.0238752	0	0.0568928	0.00963154	0.0227701	0.0381164	0.0199974	0.054589	0.0132801	0.0632633	1.86986	0.0660506	0.0732045	0.0995971	0.0540247	2.13255	0.103746
DNAH6	0.0132516	0.0233673	0.00989448	0.00598949	0.0478435	0.00193228	0	0.0144725	0.01972	0.0125795	0.0129345	0.00280018	1.74735	0.00517667	0.00982002	0.00307811	0.0153777	1.36053	0.0090874
TEKT1	0.0138198	0.026438	0.0259851	0.013183	0.0540633	0.00241617	0	0.0450661	0.0218075	0.0329424	0.0130291	0.0522749	1.81666	0.00334836	0.00612236	0.00239219	0.0062839	2.64928	0.00935313
SLC44A4	0.061521	0.123276	0.0951164	0.0360901	0.194888	0.022893	0.0315059	0.154972	0.0546028	0.079601	0.0388325	0.198581	4.26389	2.60528	2.59679	2.82907	1.68679	1.99909	0.20893
EFCAB10	0.0160338	0.0207464	0.0182773	0.00861787	0.0851568	0.00972096	0.00355621	0.0445186	0.0166202	0.0486207	0.0217091	0.0601613	1.78645	0.00396757	0.0134157	0.00554256	0.0072746	2.08178	0
DNAL1	0.0804132	0.0499787	0.0341822	0.0955166	0.128685	0.0469166	0.0887714	0.114689	0.11024	0.123289	0.116634	0.119696	2.06128	0.191316	0.164236	0.117246	0.148763	2.92731	0.435434
C10orf107	0.00618772	0.0330105	0.0309409	0.0124271	0.0473848	0.011134	0	0.0309745	0.0135427	0.0105527	0.00749193	0.0437959	1.76697	0.00404094	0.00637782	0.00261501	0.00921775	1.90064	0.00304899
TEX26	0.00404108	0	0.0308635	0	0.04834	0.00112672	0	0.0423838	0.00704602	0.0278269	0.0108985	0.0465194	1.76605	0.000933488	0.00337449	0.00135249	0.00558305	1.93219	0.0167263
MAP9	0.177618	0.0990547	0.0337008	0.051854	0.0790191	0.00635722	0.313198	0.102883	0.223347	0.333691	0.312469	0.180281	2.09227	0.173761	0.178689	0.0641993	0.194436	2.45889	0.53346
TMEM231	0.0250589	0.0252847	0.0104848	0.0042226	0.0482523	0.00626234	0.00380712	0.0448156	0.0219446	0.0398643	0.0174061	0.035255	1.73597	0.032057	0.0291093	0.0146264	0.0346389	1.31316	0.0182915
LRP11	0.00464458	0.0345095	0.0480496	0.0214085	0.103594	0.0212838	0.0189814	0.0542171	0.0228308	0.0426596	0.0444399	0.100408	2.49531	0.789138	0.731659	0.648187	0.528919	2.57318	0.575674
METTL7A	0.453158	0.151451	0.0353714	0.335619	0.283978	0.149292	0.571479	0.185435	0.0470439	0.160986	0.149769	0.0778946	2.21683	0.354347	0.385526	0.262004	0.560612	1.09876	0.516664
CRNDE	0.00965633	0.108654	0.0559763	0.0909585	0.182529	0.0141141	0.0133917	0.0847037	0.0264931	0.0241035	0.0248034	0.159221	2.39389	0.572384	0.546255	0.409101	0.710709	2.7848	0.691428
CC2D2A	0.0045826	0.0186016	0.0222031	0.0157536	0.028698	0.00339666	0.0100339	0.0543466	0.00974573	0.0308782	0.0150694	0.0282425	1.77907	0.0186493	0.023372	0.0115384	0.0517161	2.52787	0.011628
HSBP1	0.868459	1.17204	1.63578	1.61711	2.0173	1.45216	0.614978	1.7731	0.731311	0.662702	0.761138	1.22746	6.63177	2.60477	2.47761	2.76102	2.29319	8.57903	2.80699
AC013264.2	0.0179243	0.0162312	0.0499076	0.0116251	0.0525951	0.00478182	0	0.0520566	0.086748	0.0826458	0.0406159	0.128566	1.79475	0.00296472	0.00757926	0.0057981	0.00839247	2.35741	0.00314795
SPATA18	0.00957617	0.0141533	0.0202188	0	0.0557546	0.00757589	0	0.0399079	0.0256586	0.0280667	0.0190076	0.0589798	1.757	0.0181191	0.0155508	0.00818415	0.0344121	2.31722	0.0555477
DRC1	0.00574751	0.024965	0.116185	0	0.0617926	0.00637217	0	0.0321824	0.0110903	0.0337874	0.0093286	0.0599184	1.777	0.00379203	0.00537152	0.00794986	0.00536852	2.0767	0.015923
TSPAN19	0.00500217	0	0.0310257	0.00898319	0.0303885	0.00350317	0	0.0200246	0.00958863	0.0102726	0.0117587	0.0359684	1.65372	0.00431816	0.00683101	0.00390379	0.00390939	0.956852	0.0292387
DIAPH2	0.235521	0.0856516	0.103698	0.0138362	0.173002	0.349502	0.29271	0.142627	0.299045	0.301139	0.243392	0.140543	2.08334	0.156322	0.146523	0.101078	0.191462	2.38741	0.30004
ODF2L	0.545911	0.134363	0.186201	0.638282	0.189763	0.113124	0.592776	0.176159	2.07678	1.93374	1.70471	0.453061	3.74417	1.09823	1.13045	0.883943	1.20801	3.55661	0.495501
POLR2I	0.66645	1.09584	0.298862	0.676516	1.23852	0.425039	0.832514	1.28896	0.835288	0.788625	0.834948	1.62243	4.06093	1.23462	1.1363	1.14736	1.06969	4.87049	1.32909
WDR38	0.017933	0.0205665	0.0236848	0	0.0382995	0.00498758	0.00193034	0.037841	0.0107204	0.0332126	0.00535825	0.0567506	1.7033	0.00237568	0.00474599	0.00157988	0.00308905	2.30565	0.00751792
DZIP3	0.407097	0.139609	0.0339177	0.0643911	0.127592	0.0435027	0.0493633	0.147627	1.13073	0.962632	1.56989	0.671622	2.38175	0.158983	0.132974	0.0902254	0.154359	2.11669	0.293704
DNAJA4	0.110627	0.0529039	0.0317638	0.140013	0.124361	0.119439	0.141441	0.0793611	0.147318	0.134708	0.10967	0.101434	2.08952	0.359487	0.328398	0.4523	0.246733	2.80188	0.151814
CDS1	0.0275531	0.0256201	0.0201666	0.0128199	0.0680542	0.0296594	0	0.0403502	0.0162059	0.032401	0.0231872	0.042249	2.03876	0.446889	0.402742	0.621567	0.331592	1.75235	0.476015
CALM2	4.77507	7.83417	3.51213	3.77871	8.02161	3.97608	5.18046	5.18632	3.11448	2.85738	3.04721	5.60655	12.598	4.13063	3.79588	3.15432	3.10248	20.0359	13.7746
FAM227A	0.00990907	0	0.0140035	0.00769154	0.00541456	0.00418384	0.00347465	0.0150121	0.00829198	0.00892696	0.0142843	0.00811827	1.58513	0.0209278	0.0222718	0.0110536	0.0203601	0.954094	0.025269
FXYD3	0.190393	1.08536	0.959683	0.203286	1.74368	0.199683	0.201311	1.65491	0.389937	0.451846	0.303594	1.74724	16.4146	15.3098	14.1715	13.2565	12.4917	8.75305	2.83996
HSP90AA1	8.1552	5.88969	5.38654	11.7139	10.1563	10.5754	22.4559	7.54603	14.6229	10.12	12.3691	10.7972	25.9884	10.975	10.5229	12.8301	9.34841	36.8794	11.1791
TUSC3	0.00150194	0.026918	0.023986	0.0026358	0.0636215	0.0104251	0	0.0390623	0.0129939	0.0235414	0.00605699	0.0723548	1.77946	0.210334	0.174129	0.212167	0.276103	0.931017	1.6372
C1orf110	0.0120876	0.0179678	0.0149438	0.00553443	0.0341619	0.00730654	0.00319909	0.0204376	0.00852137	0.0208798	0.0148074	0.0462128	1.77102	0.198093	0.209571	0.273336	0.153952	1.86383	0.00817013
MUC5AC	0.195397	0.700586	0.572311	0.155313	0.962361	0.222723	0.156619	0.928349	0.346231	0.427486	0.292434	1.04942	12.7131	40.473	25.0074	10.5644	4.91263	1.58735	0.164521
CEACAM5	0.0899403	0.38427	0.271627	0.0408859	0.537685	0.0778612	0.0780285	0.569447	0.153585	0.179863	0.138616	0.478972	3.87162	21.1269	13.9036	21.4862	4.62805	0.493286	0.244344
BPIFB1	0.323321	0.866042	0.790911	0.277839	1.34937	0.14801	0.23002	1.38083	0.331125	0.527449	0.362116	1.33986	11.8826	32.5164	33.7461	3.50173	9.19541	5.36562	0.566272
LYPD2	0.775342	4.09308	3.91042	0.980743	6.98391	0.979232	1.06931	7.27446	1.38935	2.20475	1.1527	6.50419	35.3904	117.859	116.26	88.171	28.1046	11.7337	0.526017
PSCA	0.563318	2.13466	1.30375	0.353501	2.98566	0.592975	0.344313	3.19852	0.678847	1.04997	0.545089	2.5756	29.032	66.3698	45.6442	66.349	24.5375	8.81641	0.461062
LCN2	1.85348	5.48543	5.2882	1.09843	8.78247	1.30508	1.2239	8.92633	2.02479	3.16109	1.92129	8.09607	69.1225	186.036	194.965	129.848	39.9919	25.372	3.39757
DUOX2	0.138319	0.375135	0.291616	0.0335873	0.536753	0.106105	0.0843228	0.490813	0.157624	0.210487	0.130383	0.338762	5.63487	14.0964	7.87591	11.9852	1.60099	1.8598	0.146148
AGR2	0.562375	2.30025	2.21912	0.779881	4.05992	0.408632	0.380908	4.16906	0.706153	1.30986	0.675298	3.50251	27.096	60.3355	49.4821	27.7133	28.2872	9.47824	3.04111
VMO1	0.291041	1.22779	1.00147	0.366078	2.00429	0.550983	0.304766	1.91166	0.443308	0.592135	0.309814	1.58301	7.7671	32.0383	33.402	14.6308	11.8457	3.02201	0.315233
LYNX1	0.16106	0.728279	0.884962	0.226416	1.39627	0.180456	0.201805	1.49759	0.271132	0.446896	0.256551	1.18656	4.58839	19.8968	18.2669	17.6172	2.93944	1.53225	0.238775
LY6D	0.0647582	0.679479	0.297344	0.0938001	0.753719	0.0695136	0.111634	0.645173	0.172411	0.1754	0.079804	0.599602	4.51398	15.6105	9.64079	19.5011	5.40063	0.644517	0.229166
PI3	0.22447	0.997463	4.71447	0.169153	1.39583	0.480338	0.215002	1.30304	0.321048	0.43671	0.291668	1.03744	7.77843	29.6024	23.5125	30.7257	6.5985	1.23282	0.509451
DUOXA2	0.0488009	0.137592	0.157626	0.01654	0.287331	0.056425	0.0337037	0.325304	0.0780111	0.0926517	0.0835552	0.23313	3.00528	8.13876	6.5193	6.57752	0.370027	0.96096	0.073785
MUC1	0.333013	0.877741	0.675593	0.248957	1.16699	0.282401	0.188875	1.30482	0.346277	0.518531	0.327173	1.05476	13.0741	22.9225	19.9264	17.9259	10.0567	8.3083	4.17131
WFDC2	2.60628	8.71653	8.07544	1.90281	13.6747	2.21982	1.62066	14.0529	3.02156	4.77807	2.54133	12.4478	111.812	214.212	220.088	189.318	145.249	40.4179	3.50241
CEACAM6	0.0299288	0.103226	0.0972025	0.00588457	0.134598	0.0177294	0.0240032	0.204385	0.0486084	0.0724019	0.0544637	0.172459	1.32144	6.35266	4.07712	6.09153	0.810303	0.313687	0.0155793
MUC4	0.142345	0.411359	0.413801	0.139847	0.650195	0.144822	0.103753	0.587001	0.212128	0.316782	0.166518	0.532323	7.16443	14.551	12.4762	11.4233	6.30949	3.05235	0.942538
ALDH3A1	0.328998	1.23811	0.838528	0.208304	2.33099	0.275616	0.202411	2.02453	0.57124	0.716943	0.413443	1.89012	17.3918	30.0285	27.2984	22.8702	18.1959	12.8803	1.59615
PIGR	0.477829	1.66084	1.26799	0.274256	2.69634	0.510838	0.42674	2.66732	0.661925	0.985779	0.588586	2.43552	28.4745	47.2952	56.2909	12.8566	37.1357	10.9141	0.695246
CP	0.161041	0.561036	0.32576	0.0720842	0.688959	0.0977497	0.10321	0.630148	0.210767	0.318835	0.209966	0.621873	4.23344	14.1507	13.7364	6.19381	12.2407	1.59383	0.10869
RDH10	0.126016	0.245265	0.245303	0.148125	0.578007	0.128071	0.0767212	0.464281	0.24423	0.208442	0.265492	0.353336	2.38195	9.52331	7.9954	8.14499	4.94814	0.964877	0.496986
S100P	0.760139	3.09438	15.5062	0.864636	5.85792	0.897881	0.727379	5.50004	1.12662	1.88291	1.20046	5.57378	19.2821	59.4612	47.6765	57.7462	25.6816	11.0797	1.26315
ASS1	0.160944	0.259015	0.192172	0.071943	0.41848	0.0799936	0.0621231	0.367968	0.112069	0.21823	0.112331	0.378657	2.16439	6.61218	5.066	6.94894	2.50758	1.07399	0.253425
C19orf33	0.0370938	0.176465	0.236051	0.0663699	0.400886	0.087899	0.0777084	0.421936	0.0767979	0.16938	0.0856708	0.339282	3.53803	6.42389	3.66224	6.25486	2.76728	1.67614	0.883661
KRT19	0.622177	1.9952	1.63455	1.18001	3.64042	0.392936	0.346646	3.45184	0.775961	1.32113	0.655623	3.01656	14.618	36.9868	40.8821	44.5709	30.3599	10.0673	15.9123
KRT7	0.247499	0.892423	0.566669	0.130356	1.26975	0.175149	0.184279	1.01603	0.316614	0.500547	0.25172	0.946599	4.19428	14.7463	14.5876	19.9692	9.55482	2.0616	20.9203
ATP1B1	0.291674	0.705543	0.433221	0.420284	1.58019	0.8285	0.176683	1.24479	0.369064	0.551501	0.244977	0.800448	8.55559	17.7813	17.8263	18.6786	15.0834	3.26298	17.3872
F3	0.248124	0.876831	0.617774	0.116889	1.38441	0.423105	0.169631	1.02013	0.287245	0.380943	0.252714	1.14504	4.45501	16.3324	16.309	13.9557	19.8665	2.15001	1.26234
FAM3D	0.0930107	0.34189	0.250254	0.0497879	0.479787	0.0995301	0.0844101	0.433	0.107437	0.173152	0.0840546	0.432508	2.17087	7.28164	7.10492	4.14043	5.63703	0.933987	0.10518
ALDH1A1	0.376912	1.12811	0.845823	3.78624	2.62055	0.447885	0.195808	1.90537	0.477352	0.655879	0.335933	1.77033	12.6176	19.5772	20.2201	14.0456	15.724	13.6203	2.24959
TACSTD2	0.171056	0.642808	0.472099	0.101061	0.937031	0.191651	0.133302	1.01606	0.189775	0.355048	0.223248	0.837558	6.42048	13.4811	13.7086	19.7976	8.56819	2.217	2.33432
C15orf48	0.329861	0.896742	4.30551	0.434524	3.22215	17.0052	0.275275	5.6937	0.387838	0.584933	0.490731	1.52259	11.8511	22.3632	18.3782	37.3971	3.71271	5.72275	0.820877
SLPI	0.887146	2.75574	3.93781	0.71013	4.54842	0.597017	0.709189	4.77301	0.837363	1.43831	0.832342	3.94021	30.8036	53.4062	72.8102	47.2852	53.0607	12.4467	1.45219
CXCL17	0.142128	0.479636	0.398491	0.158154	0.863007	0.0978545	0.0991689	0.892308	0.143623	0.289424	0.170876	0.798664	4.2547	9.99361	11.3933	6.52487	9.92584	1.52872	0.237532
FCGBP	0.0380455	0.103572	0.100261	0.0200373	0.224376	0.0241703	0.032266	0.187296	0.0914456	0.106053	0.0777857	0.145681	0.940418	3.58422	3.86614	0.947982	0.455157	0.23778	0.0338807
IDO1	0.0878997	0.479368	0.361616	0.0723666	0.793344	0.395935	0.135877	1.84719	0.143597	0.232733	0.138389	0.538691	1.78267	6.0669	5.93855	4.05709	3.33878	1.78169	0.166731
GPR110	0.0458791	0.0848103	0.12935	0.0660046	0.26974	0.0455991	0.0402226	0.251995	0.0680266	0.123316	0.0594211	0.160552	4.21331	5.89389	4.88464	7.59977	2.81981	1.68615	4.43807
CLDN7	0.16459	0.323941	0.376773	0.0490514	0.78204	0.161136	0.0952944	0.700024	0.200157	0.323156	0.207304	0.540316	7.53851	9.37017	8.92105	9.86833	7.15522	3.77241	3.56998
IGFBP3	0.0809629	0.148536	0.125333	0.0226525	0.285674	0.0510293	0.373957	0.245421	0.0650491	0.0943756	0.0495228	0.244709	1.38971	4.85279	4.06768	7.97919	2.04158	0.431136	0.362786
PRSS23	0.155996	0.436338	0.222284	0.124308	0.60419	0.0911711	0.101002	0.523152	0.134518	0.191604	0.138661	0.429606	2.80735	7.88103	9.17053	4.038	9.86779	1.15656	2.44808
XBP1	0.453042	0.421476	0.514575	1.07762	0.680439	1.62022	3.72201	0.553701	0.719403	1.13455	0.811797	0.68275	2.81429	8.10111	8.85544	5.47843	6.85083	1.16456	2.30377
SLC6A14	0.0390874	0.138374	0.131941	0.0273541	0.194206	0.0436996	0.0634938	0.220048	0.044571	0.0839683	0.049203	0.199379	0.991897	4.14012	3.49775	5.67886	1.48582	0.335381	0.0505224
S100A14	0.160093	0.464171	0.409853	0.0995039	0.919501	0.0865635	0.0512783	0.766628	0.163581	0.279028	0.141216	0.740243	2.1829	7.19432	7.24383	7.3518	6.53521	1.30201	0.522127
ELF3	0.144072	0.456162	0.378311	0.108404	0.822154	0.104217	0.111532	0.787421	0.197353	0.408363	0.160635	0.787585	8.69041	12.0906	11.5786	16.6212	12.0719	7.56634	4.76012
LMO7	0.162982	0.178592	0.195143	0.297393	0.371898	0.104733	0.105661	0.317601	0.183597	0.245136	0.205619	0.380971	2.80438	6.46875	5.93342	11.9056	3.45945	1.46624	2.20032
ADIRF	0.0530241	0.239736	0.154914	0.0539541	0.438748	0.046923	0.0708837	0.451443	0.0925777	0.1348	0.0526633	0.357183	1.36447	5.13073	3.88613	7.89579	4.19733	0.681996	0.402726
C3	0.109812	0.162924	0.111423	0.0104189	0.674698	0.110569	0.0518955	0.330465	0.0673062	0.138747	0.0836379	0.172395	2.01046	5.15542	7.08664	1.45494	3.73871	0.855969	0.0185606
MSMB	0.2474	0.766588	0.755049	0.440501	1.03684	0.138647	0.186941	1.16555	0.223526	0.520534	0.318215	1.18488	7.03458	14.0486	22.2391	10.1342	13.8456	1.96938	0.396409
ANKRD36C	0.642865	0.197195	0.145194	0.703162	0.28852	0.177646	1.10429	0.279115	1.21694	1.57473	1.24136	0.252231	2.91288	8.48081	9.15127	10.1108	7.91516	5.0187	1.94745
RRBP1	0.276459	0.121608	0.371074	1.71319	0.791831	1.66003	5.15847	0.53929	0.807572	1.14394	0.733873	0.281661	2.51335	6.26105	6.06651	5.15186	4.54515	1.25352	2.93573
RARRES1	0.158577	0.35043	0.325959	0.473763	0.858875	0.202402	0.1129	0.531454	0.135831	0.313457	0.149912	0.531608	3.16146	8.65309	15.5053	1.87292	8.72526	1.30736	0.159448
GABRP	0.0371488	0.202972	0.100875	0.0127229	0.351789	0.0362761	0.0163106	0.214994	0.0777061	0.104065	0.0567579	0.230704	0.86265	3.78201	3.66415	2.19403	3.31445	0.466528	0.300425
VSIG2	0.0174885	0.0734344	0.0981356	0.017817	0.176575	0.0188101	0.0186909	0.197338	0.0421096	0.0770011	0.0372373	0.154333	0.886729	3.21591	3.00855	2.42969	1.40253	0.319203	0.0202554
MACC1	0.526191	0.234282	0.113899	0.0366957	0.32331	0.0756042	0.244364	0.406565	0.264353	0.162741	0.134335	0.365965	2.34023	3.93826	3.29313	4.41075	0.829925	2.06834	0.67431
HSPB1	0.505376	1.13728	0.523216	1.61353	2.27622	0.787215	1.25438	1.96996	0.798858	0.914097	0.757547	1.87255	4.1856	10.8885	9.97414	15.4429	12.6958	3.15743	7.21778
LY6E	1.62437	1.16854	0.360311	0.8502	1.23429	0.829372	0.920137	1.22755	2.43207	2.71029	2.14264	1.61252	3.03296	8.45354	8.62196	7.52279	6.73087	1.83904	1.65018
MGST1	0.0492748	0.161529	0.178699	0.0418737	0.320655	0.165297	0.0535064	0.308655	0.0553507	0.107644	0.0610543	0.321586	1.95504	4.32956	4.25431	3.4305	2.96679	1.02472	7.56866
AQP3	0.204548	0.73159	0.504733	0.951036	1.16137	0.241703	0.350784	1.24251	0.908766	0.950386	0.452923	1.21524	10.2431	15.046	16.1805	21.98	20.0822	3.64911	5.59896
CYP2F1	0.0455331	0.298703	0.115669	0.0497465	0.207284	0.0692043	0.075947	0.350612	0.0865099	0.107155	0.0697665	0.257817	0.859142	4.13621	5.10326	1.40199	4.13977	0.476464	0.0626677
ALCAM	0.547534	0.248766	0.384414	0.319675	1.33363	1.07574	1.28298	0.876962	0.117566	0.179184	0.132528	0.2943	5.4865	6.80629	6.55478	5.94687	5.89198	2.86099	1.17112
RARRES3	0.988727	2.1487	1.01923	1.30742	2.94802	0.455854	0.241714	2.0521	4.91703	3.57769	5.007	8.15071	8.11063	13.6645	13.0781	10.7694	6.37265	7.97412	6.77576
LGALS3	0.798694	2.52564	2.47936	11.8685	16.7645	7.2972	0.573223	5.76344	2.8704	1.80098	2.31524	6.03186	23.1762	31.3052	32.3048	48.5845	18.1491	22.2651	37.2815
MAL2	0.040919	0.110171	0.152856	0.0196456	0.270672	0.0302165	0.0338419	0.292732	0.0583203	0.131347	0.0609522	0.320697	1.56519	3.54371	2.94349	3.87923	1.62346	1.5526	0.891311
S100A16	0.0709609	0.40745	0.241501	0.0903257	0.611634	0.0588029	0.1059	0.632335	0.119564	0.209411	0.134215	0.480988	1.6525	5.14427	4.93134	7.48898	4.3569	1.55101	0.600893
MDK	0.108359	0.29825	0.239432	0.34222	0.501475	0.0463961	0.100455	0.493804	0.141274	0.215669	0.131944	0.408868	3.94966	6.39286	7.59491	3.24008	8.25146	2.3875	1.09282
FUT2	0.03462	0.10894	0.0758859	0.00523108	0.259949	0.0288557	0.0814184	0.159758	0.0496651	0.0834569	0.0428447	0.121029	1.40879	3.1348	2.3124	2.43875	2.18276	0.619212	1.89548
DHRS9	0.274145	0.565593	0.383046	0.44543	0.426733	0.107791	0.0559541	0.31802	0.0599475	0.0931377	0.0521927	0.288262	3.88241	4.74847	3.74427	5.90497	2.66535	2.04401	0.0906743
TNFSF10	0.672902	0.647069	3.51376	4.67157	1.10284	0.782447	0.745028	1.10211	0.86364	1.14969	0.984784	0.831107	3.85344	11.9425	13.6335	5.66406	13.4265	2.09175	1.81271
S100A6	4.30335	12.3017	39.2368	44.6654	26.1674	26.6122	8.6914	26.1059	14.1868	10.7323	9.71999	32.0257	110.568	141.063	129.388	133.336	130.117	82.6358	112.729
S100A13	0.243932	0.573746	0.418799	0.862793	1.07658	0.160116	0.155593	0.782192	0.181991	0.272128	0.187076	0.77616	4.80454	6.27893	5.93138	4.31593	6.40862	3.80418	1.51943
GOLM1	0.039281	0.197377	0.121834	0.107126	0.347781	0.0793089	0.0451783	0.283342	0.084495	0.155514	0.0763272	0.219119	2.56013	4.3796	4.75946	4.05746	2.58076	1.36023	13.1683
SLC26A4	0.0339007	0.108631	0.105721	0.0112575	0.160855	0.0471731	0.0123548	0.197449	0.0464549	0.10282	0.0649458	0.174016	0.952487	2.98297	3.3653	1.34995	1.36074	0.563249	0.243504
SCNN1A	0.038596	0.189801	0.112245	0.0358113	0.143574	0.0539725	0.0289516	0.146361	0.0518985	0.106758	0.0492242	0.145924	1.53152	3.42836	2.76867	3.43402	3.03611	0.533448	3.87993
LIPH	0.00696245	0.056958	0.0553183	0.00971514	0.0772218	0.00693917	0.0192911	0.116609	0.0230959	0.0335475	0.0252289	0.053468	1.49748	2.79417	1.85278	3.58577	1.40015	0.586175	0.596964
HES1	0.0984051	0.0996144	0.372346	1.11059	0.206355	0.746664	0.0413064	0.220443	0.0337003	0.105921	0.0436834	0.139482	1.94683	3.56827	2.27414	2.58207	3.50109	1.76897	0.465468
TSPAN13	0.384321	0.249483	0.130401	0.092803	0.234934	0.0738633	4.79622	0.278797	0.0497515	0.0718969	0.0345518	0.172806	1.24421	3.00462	2.89961	1.58433	1.67132	0.450285	0.598144
MUC16	0.0939545	0.192264	0.145415	0.0274193	0.283545	0.0599547	0.0221338	0.215759	0.114844	0.169492	0.0657886	0.235764	5.91703	5.71035	6.84946	3.9141	5.91285	3.03259	4.29413
KRT4	0.0430145	0.155434	0.121727	0.039227	0.319872	0.0254404	0.0236397	0.220898	0.0729636	0.0875173	0.0764696	0.179325	0.572436	3.47684	3.61044	8.06608	0.91561	0.366978	0.195326
ABLIM1	0.42645	0.370051	0.107783	0.0595642	0.22219	0.0349319	0.0270713	0.209659	0.472694	0.887577	0.632295	0.46734	1.55684	3.34317	2.86077	2.77499	2.07354	1.32992	0.296796
PGD	0.168069	0.312383	0.824485	0.373849	0.635093	0.57272	0.513309	0.415836	0.157787	0.154379	0.189368	0.301539	1.60147	3.42157	2.1471	2.86168	1.1719	1.14652	1.26188
RND3	0.0352097	0.101221	0.0873845	0.108701	0.100476	0.0295241	0.0105285	0.161891	0.0298162	0.0623505	0.0251547	0.137707	1.51792	2.97561	2.26301	5.21348	1.2845	0.961352	0.74788
AKR1C2	0.0326294	0.150149	0.117293	0.0213735	0.194765	0.0350205	0.0272443	0.215673	0.0462561	0.0878071	0.0511311	0.135029	1.28522	3.10059	3.13488	3.41069	1.99081	1.17503	0.514311
ID1	0.0784299	0.213566	0.112412	0.00598949	0.352939	0.108606	0.188849	0.282268	0.0727325	0.106609	0.0789014	0.22096	1.08764	3.73466	3.65682	4.22985	4.69126	0.422829	1.31005
GALNT5	0.0121477	0.0468401	0.0664889	0.00898319	0.10484	0.0119482	0.00794658	0.109832	0.023908	0.0753571	0.0198154	0.0728428	0.772916	2.59406	2.40296	3.66033	1.07445	0.302125	0.297448
KLF5	0.0683537	0.305793	0.206999	0.0321747	0.332267	0.0710835	0.11765	0.346483	0.103645	0.123904	0.0642102	0.383587	1.88051	4.45649	4.37172	5.04306	6.17228	1.44288	0.975121
BCAS1	0.100172	0.194434	0.053588	0.00848104	0.127847	0.0184433	0	0.125369	0.0531684	0.0969101	0.0528415	0.115753	1.55123	2.46523	2.10798	1.73876	0.987512	0.998883	0.0569374
GSTP1	1.68032	3.07586	1.70996	4.83435	8.44714	5.84952	3.19999	11.9546	2.60787	2.60285	3.29703	5.75313	25.0204	22.9337	24.0272	21.1132	17.282	24.8396	14.0394
SPINT2	0.662631	0.572579	0.499399	1.43338	2.03985	2.34774	2.34745	3.6702	0.225734	0.863666	0.198056	0.588065	4.3956	6.82133	7.4146	6.94208	6.05089	2.26854	4.13889
SOX4	0.306334	0.296566	0.122064	3.57373	0.265572	0.937519	8.48874	0.413472	0.123224	0.725809	0.0888447	0.245395	1.87673	3.90334	2.5556	7.02179	3.73971	0.985234	7.00248
IFI27	0.8949	1.68611	1.3068	1.0907	4.89093	0.400703	0.557269	2.59444	0.827144	1.29233	0.698494	2.40726	20.6998	17.8412	22.229	13.5207	23.8303	21.31	23.4294
CBR1	0.208318	0.4135	0.117822	0.417828	1.0672	0.167719	0.168008	0.689811	0.178349	0.254369	0.17967	0.413096	2.85848	3.21211	2.20468	2.358	1.3426	2.91325	9.28107
FBP1	0.102117	0.16282	0.124937	1.0602	1.03313	1.06901	0.22749	0.97543	0.0712204	0.159727	0.057839	0.218309	0.98893	2.98803	3.29412	2.13093	1.7222	0.624702	0.0173301
CDC42EP5	0.0280317	0.218267	0.170431	0.116895	0.319589	0.0315992	0.03064	0.282623	0.0488924	0.0643629	0.053677	0.306996	0.614537	2.54325	2.60216	2.35323	1.44379	0.510569	0.332735
SORD	0.126366	0.295369	0.185636	0.0490631	0.407342	0.117819	0.142322	0.477995	0.152053	0.200708	0.110491	0.265794	1.52193	3.63474	4.31988	1.70153	4.65963	1.9012	0.616084
AQP5	0.106971	0.209067	0.127911	0.00588457	0.293378	0.0610484	0.0901779	0.285056	0.0782882	0.117645	0.0598614	0.256615	1.01681	3.9722	5.28052	5.66007	4.91781	0.455743	0.1325
TGM2	0.214421	0.252393	0.226417	0.0236023	0.374657	1.58083	0.0405359	0.254471	0.0494771	0.0938607	0.0433809	0.176554	0.850859	2.58672	2.73138	1.031	1.76129	0.42632	0.056015
CLINT1	1.1314	0.700312	0.36104	1.19807	0.799664	0.83325	1.72128	0.753284	1.40349	1.36846	0.963182	0.924809	2.8291	5.05828	4.94168	3.73013	5.44064	3.05485	1.464
ST6GALNAC1	0.0136651	0.0991016	0.0802704	0.00523108	0.151223	0.0174568	0.0449346	0.161591	0.0377155	0.0329236	0.0291692	0.127396	1.75637	2.42919	2.39332	0.899885	1.85098	0.94664	0.0669456
SLC31A1	0.126414	0.201272	0.183307	0.100518	0.658673	0.428195	0.146642	0.315585	0.127831	0.142265	0.13935	0.242191	1.19126	2.79182	2.43494	1.35348	3.0199	0.658065	0.789543
TMPRSS4	0.0401286	0.128195	0.0814167	0.0282074	0.117111	0.0292419	0.0193797	0.118539	0.0299332	0.0469108	0.0253689	0.127606	0.995778	2.62833	2.35326	2.80004	3.09124	0.332162	0.745076
SMIM14	3.52885	3.22414	0.358566	0.602759	0.554821	0.35117	0.959877	1.03727	0.194837	0.238396	0.197813	0.37352	2.56227	3.47314	2.6141	2.20254	1.65584	2.52784	1.29773
PERP	0.132133	0.349241	0.34893	0.340844	0.794491	0.0826042	0.135004	0.662314	0.610897	0.36752	0.241396	0.957954	7.92661	7.54309	8.1573	10.4526	11.003	3.8893	6.57101
ANXA2	1.01382	1.94051	0.666133	1.19257	5.22868	6.10808	1.23088	3.38246	1.45408	1.16384	1.19514	2.93398	17.2117	13.1782	11.9655	17.7105	12.9102	19.1378	8.72786
ZG16B	0.0436039	0.0644428	0.0742568	0.00547807	0.222799	0.032026	0.00721688	0.125006	0.0286325	0.0589923	0.0324613	0.109278	1.01265	2.33931	2.88639	2.46805	0.978326	0.352116	1.62908
GPRC5A	0.0133946	0.0613073	0.0339245	0.0277715	0.0302956	0.0337951	0.0030364	0.0914967	0.0163301	0.0243816	0.0148987	0.0818309	0.492722	2.09113	1.52711	5.15268	0.602354	0.122053	0.370906
ASRGL1	0.0645997	0.162163	0.101686	1.35126	0.575378	0.112301	0.0686321	0.318363	0.0687584	0.159495	0.0486172	0.141157	1.02643	2.85468	3.34365	1.74523	3.47203	0.961757	0.599075
TM9SF3	0.767586	0.372162	0.634328	1.04389	0.832639	1.1668	1.93085	0.598115	1.50296	1.3447	1.24179	0.566089	2.35974	4.50239	4.08963	3.22661	4.7624	1.21107	2.66931
KCNE3	0.0230939	0.0705872	0.488123	0.255355	0.302638	0.126625	0.0266444	0.164513	0.0432338	0.0693509	0.0345695	0.134535	1.05351	2.27108	1.83618	0.959866	1.4414	0.707266	0.0371383
ALPL	0.0682371	0.085205	1.78837	0.0366918	0.198168	0.0252339	0.0183294	0.110108	0.0253001	0.0365163	0.0592844	0.12837	1.13792	3.03218	2.35632	1.93425	0.45478	0.338811	0.0300661
STARD10	0.0779879	0.230475	0.338309	0.196342	0.312025	0.0729685	0.118228	0.196482	0.10788	0.171314	0.0891527	0.295444	1.15475	2.57097	2.53223	1.8025	2.20341	0.979816	0.585431
CTNNA1	0.234103	0.360055	0.372533	0.746713	0.896237	0.901062	0.447998	0.646035	0.396608	0.247135	0.409149	0.466649	2.87769	3.8228	3.45031	4.37355	3.65412	2.68643	1.88636
TMEM165	0.818376	0.216501	0.449021	0.786951	0.406411	0.904926	0.757042	0.406845	1.00092	0.923519	1.01428	0.230744	1.75589	3.54901	3.55004	4.18838	2.36134	0.949315	1.55962
MUC2	0.0808088	0.134397	0.0584131	0.0316809	0.0951997	0.0113675	0.0285809	0.0848859	0.0265301	0.0803104	0.0426641	0.0751234	0.368139	1.85781	2.5594	0.434272	0.993539	0.267403	0.0188426
SYTL2	0.049043	0.138687	0.0998002	0.909579	0.150004	0.0475572	0.00516791	0.112569	1.66202	0.970516	1.99811	0.355627	1.7934	3.10743	2.62034	1.89611	2.90993	1.05898	0.075674
CYB5A	0.248768	0.558692	0.318286	0.473344	1.01755	0.124316	0.161866	0.783832	0.307871	0.403831	0.261661	0.827354	3.41723	3.76555	4.2187	1.81097	3.37085	3.62538	2.20844
ADH7	0.0180011	0.126632	0.133892	0.0186824	0.257406	0.0220578	0.129897	0.230219	0.0607945	0.118452	0.0375891	0.220847	3.20195	2.64792	2.55549	1.41362	1.75268	3.01645	0.156773
PLXNB2	0.0849455	0.061833	0.0927889	0.0925708	0.282189	0.466875	0.583035	0.194332	0.0410349	0.0740874	0.0559085	0.0912926	1.78774	2.20281	1.89037	2.0647	1.32736	0.872209	0.766534
TSPAN8	0.0186751	0.11382	0.0557689	0.0374529	0.126453	0.0180952	0.0155727	0.119312	0.0220182	0.0356639	0.0155445	0.0995196	0.666367	1.69205	1.55248	0.280846	1.27895	0.280177	0.217032
PDZK1IP1	0.0351186	0.0329255	0.0936633	0	0.131467	0.0138474	0.0254891	0.186609	0.0376039	0.0461206	0.0242613	0.109632	0.800062	2.03397	2.36481	2.85786	0.616853	0.33252	0.674192
CREB3L1	0.0220179	0.0468598	0.06787	0.00927007	0.149653	0.0170577	0.0419637	0.0847772	0.030469	0.0372158	0.0248188	0.106503	0.469445	1.79307	1.71575	1.09524	1.54748	0.145854	0.0463068
CLDN4	0.0805761	0.224364	0.157692	0.0392576	0.315895	0.0469117	0.0846379	0.347031	0.0910593	0.133485	0.0791016	0.288305	2.96143	3.90691	4.45126	9.3729	3.63776	1.3527	2.50263
SELENBP1	0.0646183	0.135939	0.117011	0.0704902	0.311017	0.0489175	0.0431036	0.212827	0.0544118	0.125198	0.0764268	0.245993	2.56433	2.70878	2.76908	1.25293	3.12515	2.24654	1.84736
GNE	0.135398	0.159282	0.0787286	0.0815727	0.132512	0.0944784	0.0824855	0.155413	0.12336	0.168573	0.165547	0.202948	0.661654	1.83683	1.38444	2.4042	0.890353	0.409314	0.252075
MYH14	0.0281706	0.0619579	0.0700655	0.0164168	0.1551	0.0232758	0.0131381	0.0940574	0.0414692	0.0481099	0.0267292	0.118833	1.76338	2.01659	1.55214	2.27	1.21616	1.08331	0.808648
DHCR24	0.0696881	0.0653404	0.0614405	0.0309402	0.143937	0.0314597	0.0244401	0.14433	0.0723686	0.0526795	0.0479117	0.163827	1.34317	1.91254	1.61694	1.0335	1.6622	0.615621	1.31377
BMP3	0.0169142	0.0320981	0.0418682	0.0141455	0.0544365	0.00357871	0	0.0746862	0.01471	0.040727	0.0158283	0.0466517	0.573439	1.53814	1.34848	1.19607	0.667605	0.115629	0.0659478
ATP10B	0.0105659	0.0405804	0.0405092	0.013838	0.0676677	0.00547375	0	0.0669135	0.0166521	0.0253045	0.0148396	0.0600429	0.494022	1.61711	1.51571	1.35253	0.992772	0.213046	0.135107
CCND1	0.201965	0.274746	0.0687328	0.119783	0.497343	0.164002	0.0322434	0.975138	0.0495734	0.0814197	0.0365377	0.150529	0.927854	2.09709	2.07557	1.95889	1.04937	0.855939	0.336489
HEBP2	0.588102	1.06906	1.84265	1.12496	1.45898	0.847097	0.963173	1.25044	0.883647	0.902629	0.800442	1.59639	3.69746	6.00673	5.89957	7.55031	5.12843	3.92529	4.60025
GDF15	0.0271904	0.147747	0.138477	0.0640529	0.137829	0.0405766	0.0187574	0.203212	0.0407486	0.0696151	0.0501016	0.171724	2.34575	2.83013	3.10737	6.86199	1.46698	0.584064	0.634133
CAPN2	0.372285	0.531387	0.133764	0.250339	0.45881	0.802672	0.0717167	0.360276	0.9992	0.70025	0.919262	0.845323	2.72806	3.40392	3.28503	3.80972	2.82248	2.6007	5.31808
MYO1B	0.0279703	0.040978	0.0618864	0.0338747	0.144311	0.0154105	0.0793261	0.0915912	0.0284012	0.0503228	0.0202325	0.074794	1.07869	1.6028	1.23242	0.920851	0.776743	0.682633	0.582538
P4HB	0.502654	0.324184	0.252592	1.45859	1.25311	1.56461	2.20411	0.727522	1.20018	0.912962	1.08366	0.650433	1.40443	3.12914	2.88001	2.97293	1.99888	0.656105	2.24817
CALR	2.01815	0.971097	0.422192	2.66109	2.87285	5.29099	3.09101	1.86515	3.36079	2.50774	2.95805	1.3965	3.11629	5.809	5.6462	5.11245	4.71666	1.54782	4.45102
TM4SF1	0.0209102	0.0449892	0.0929067	0.0757881	0.106279	0.0162381	0.039718	0.14367	0.0234888	0.0403023	0.0212263	0.123066	0.915321	2.2627	1.53646	7.65247	0.85819	0.292229	3.84102
AKR1C1	0.016447	0.0715759	0.0392136	0.0158441	0.0857812	0.0400135	0.00276756	0.181859	0.0306713	0.0850367	0.0247188	0.0981689	1.06201	2.04917	2.2123	2.24502	1.88111	0.875477	0.472426
WARS	0.759406	0.973097	0.710061	0.832085	1.19457	2.5876	0.886928	1.22763	0.249504	0.374312	0.309054	0.501669	1.08166	3.02146	2.59454	1.65767	2.18795	1.13839	0.46766
GPX2	0.043396	0.139417	0.0953684	0.0709105	0.242239	0.0356004	0.0143186	0.14219	0.0443738	0.0986349	0.0412362	0.180221	1.59831	2.11305	2.12276	2.34132	1.32782	1.45361	1.37738
CSTB	1.10295	2.51878	2.27681	3.19424	8.56475	4.34057	0.353075	4.48444	1.66054	1.71743	1.42101	3.63079	11.65	11.8793	11.8227	15.3007	10.4174	12.8003	7.9172
AHNAK	0.842337	0.336815	0.193202	6.93245	0.631968	1.81812	0.863236	0.458838	2.25408	1.9051	2.04346	0.762977	5.1099	4.70098	4.27781	4.60486	4.38741	3.35368	5.96092
GFPT1	0.155639	0.181353	0.0764642	0.224388	0.281619	0.190053	0.303868	0.210369	0.281211	0.339936	0.319028	0.291089	1.44012	1.89998	1.41363	1.0984	0.915564	1.70681	0.856701
ITGB1	2.18735	0.885641	0.160862	1.51375	1.08747	2.25806	0.698073	0.891556	0.868467	1.55446	0.988061	0.317612	1.9401	3.36846	3.06911	3.52963	2.79365	1.0511	2.66387
TSPAN3	0.57408	0.253021	0.151468	0.269467	0.452927	0.206371	0.904855	0.394341	0.208019	0.244892	0.222606	0.318616	2.85064	2.67077	2.55783	2.61004	2.07211	1.87633	0.972131
RAB25	0.0255952	0.147347	0.0839504	0.00848104	0.191081	0.0529221	0.00600866	0.21438	0.0487369	0.0623527	0.050286	0.207705	1.06611	1.99152	1.9721	2.02914	1.69869	0.845981	1.00904
PLAC8	1.45275	1.68212	0.254884	0.0928376	0.898462	0.897965	11.1522	3.20978	0.108269	0.947287	0.127567	0.619495	5.78723	4.35291	3.66604	5.02773	1.85363	6.13983	0.132536
CFH	0.0124759	0.157273	0.0637647	0.046064	0.112397	0.0193454	0.0378938	0.0767134	0.0369492	0.0689882	0.0198514	0.0761254	1.06865	1.95349	2.11745	1.12096	2.43922	0.334825	0.331737
DHRS3	0.0504193	0.0912089	0.0690993	0.0105891	0.51101	0.274727	0.0127972	0.280399	0.123488	0.16085	0.0852088	0.151148	1.24425	2.07088	2.0861	1.8019	1.81878	0.748554	0.580345
KRT18	0.204521	0.406873	0.410535	0.199392	0.855946	0.0710914	0.0882372	0.791158	0.173722	0.312038	0.147216	0.779984	4.96097	5.71057	7.31192	9.96256	8.04372	5.10665	12.5882
SDC4	0.0409597	0.169268	0.126978	0.109113	0.261074	0.333893	0.0506361	0.23918	0.0942256	0.104885	0.0851499	0.173712	2.33159	2.36308	2.06719	2.71483	2.16686	1.26286	2.67809
APOL1	0.0762322	0.0487818	0.264493	0.174704	0.254322	0.110107	0.0181003	0.151939	0.189358	0.21102	0.181177	0.113834	0.959275	1.91306	1.71704	1.62798	1.22956	0.568011	0.978463
TC2N	0.0564065	0.142391	0.0822496	0.0494575	0.239744	0.0262605	0.0422249	0.181454	0.897348	0.871622	0.523327	0.528723	1.23956	2.31007	2.14827	1.7347	2.17537	1.21453	0.69589
TRIM29	0.0159826	0.0831327	0.0623729	0.00954617	0.0904909	0.0266695	0.0125085	0.127947	0.0289648	0.0782141	0.0420629	0.103664	1.34948	1.78108	1.03999	2.8491	1.26453	1.11295	0.768729
LMO4	1.40523	0.795104	0.405933	13.4561	1.31267	0.906075	1.16737	1.30014	0.935469	0.829214	0.687426	0.654979	1.58103	3.63439	3.11298	2.35546	5.2976	1.44883	1.20217
MESP1	0.025705	0.10616	0.0517834	0.0205936	0.139828	0.0232337	0.0228422	0.116161	0.0549418	0.0679868	0.0728509	0.119172	0.482138	1.42652	1.43713	1.03444	0.430586	0.232075	0.239884
MUC20	0.0436099	0.059484	0.0376325	0.0283123	0.0834397	0.0437667	0.0244409	0.0549279	0.0529306	0.0825945	0.0583466	0.111588	1.66439	1.83668	1.77993	1.53931	1.22047	0.614481	5.77305
SLC5A8	0.0324812	0.104581	0.0561513	0	0.0542648	0.023172	0.00690945	0.0789809	0.0229962	0.0569651	0.0254199	0.0735734	0.81597	1.7233	1.60592	0.938608	2.39705	0.463898	0.0213009
GOLGB1	1.93262	0.271495	0.982509	1.09137	0.505678	1.33131	2.60315	0.470552	3.67931	3.07769	3.20751	0.671462	4.39765	5.56154	5.82932	3.87851	5.92678	2.75764	4.68627
PTGES	0.0571045	0.037725	0.0608727	0.114469	0.0848497	0.056883	0.0274221	0.101664	0.01541	0.0541995	0.0262523	0.0931387	0.394459	1.48529	1.34141	1.88922	0.92134	0.104152	0.23339
CTSD	1.13968	0.814965	1.11972	6.63898	15.1909	5.70389	1.24576	1.70297	2.05187	1.53359	1.91906	1.01671	4.99144	7.68484	7.29428	9.63487	5.39387	2.37694	6.07976
EPAS1	0.114752	0.342225	0.22082	0.767147	0.656557	0.175557	0.0657725	0.453448	0.137347	0.25742	0.185802	0.40163	1.00212	3.66323	4.33984	1.30359	10.7225	0.948414	0.772906
BACE2	0.0672393	0.0732799	0.0626258	2.52264	0.178269	0.0255928	0.00382371	0.131918	0.02115	0.0247254	0.021695	0.10231	0.744111	1.57796	1.53577	1.28686	1.06541	0.489219	1.11026
TFF1	0.0104396	0.02811	0.0320914	0	0.0299585	0.0041347	0.00655831	0.0616489	0.0146007	0.012443	0.0079332	0.0312552	0.496626	1.17685	0.720007	0.959287	0.290931	0.128024	0.00379646
ERBB3	0.0302828	0.0553227	0.0485546	0.0172624	0.038477	0.00858817	0.00941055	0.0805142	0.0396691	0.0479999	0.0277412	0.0666895	0.777463	1.67108	1.61922	1.80943	1.75119	0.30625	0.621115
IRAK3	0.0787832	0.167219	0.911596	0.352256	0.337655	0.910948	0.0199288	0.294463	0.045052	0.112662	0.048448	0.130078	1.16413	2.28223	2.2062	0.92697	1.39888	0.923263	0.886677
SDC1	0.0293496	0.0733381	0.050947	0.0158703	0.166368	0.0220532	0.0219661	0.0894297	0.0296847	0.0521073	0.0252656	0.0916492	0.613814	1.63708	1.32234	2.51832	1.50712	0.265123	0.752871
CTNND1	0.216406	0.0969758	0.0702699	0.262007	0.330539	0.718548	0.316327	0.482861	0.118163	0.124424	0.109592	0.101506	1.04693	1.97746	1.63819	2.1143	2.33062	0.657353	1.22806
FAM114A1	0.0441572	0.0815064	0.0618544	0.0936055	0.164634	0.0751185	0.0313678	0.0995035	0.0293957	0.0544516	0.0132619	0.0825345	0.878332	1.56307	1.46983	1.03192	1.05083	0.793515	3.21438
OAT	0.139831	0.204693	0.267895	0.432411	0.400036	0.365569	0.250554	0.496317	0.236552	0.282314	0.23749	0.357999	1.27604	2.25662	2.34769	1.37687	2.27982	1.39801	1.37283
EPHX1	0.0442361	0.132676	0.0724773	0.0257043	0.332925	0.0618902	0.0114839	0.155636	0.0510492	0.0421469	0.049489	0.137949	3.07578	2.29216	2.71616	1.59798	2.34312	0.896691	0.414919
PDIA3	1.96806	1.06933	0.512764	4.66943	2.32939	4.00724	3.27753	2.34777	3.24763	2.31106	2.91468	1.2731	2.65782	5.17048	5.55358	3.26628	4.64972	1.04577	3.974
HDLBP	0.379823	0.435107	0.354943	1.78045	0.905653	0.666739	0.806835	0.705557	0.748688	0.685629	0.59727	0.688237	2.26788	2.79986	2.62315	1.71564	2.26051	2.39052	1.37902
SERINC2	0.0338226	0.0740712	0.0752139	0.104961	0.239898	0.0740448	0.12156	0.0885735	0.0383621	0.0618524	0.0389432	0.112017	0.861729	1.68554	1.6401	1.84821	1.44848	0.503048	1.1238
FOXA1	0.0267882	0.0618801	0.089994	0	0.186464	0.0262093	0.0627132	0.167578	0.0384396	0.082247	0.0377004	0.125458	1.74046	1.98907	1.79015	2.22909	2.21629	1.48156	0.697219
FER1L6	0.0154859	0.0497266	0.0287338	0.00523108	0.0949328	0.00439721	0.0253697	0.0821104	0.0240704	0.0261736	0.00655266	0.090697	0.206132	1.43783	1.68163	1.29014	1.1405	0.154519	0.131109
VDAC1	1.47416	2.29199	0.269686	2.05563	2.37419	1.51424	0.779569	2.10513	1.17913	1.17755	1.13785	1.94292	2.44628	3.85956	3.3956	2.80494	3.07214	2.71201	4.41455
GAN	0.0449232	0.0788058	0.0452498	0.146369	0.0860647	0.076216	0.111493	0.0629523	0.207814	0.209104	0.198545	0.101165	0.535732	1.55219	1.34842	2.27491	1.0308	0.321648	0.39228
MSLN	0.0117342	0.0455275	0.0332189	0.0501823	0.0794617	0.0773846	0.00193034	0.0515017	0.0225509	0.0205802	0.0162612	0.0578567	0.557389	1.28668	1.54242	0.471865	0.476751	0.311529	0.00636957
PPDPF	2.32002	4.46137	0.557872	4.27321	3.61879	1.44109	1.16033	3.01256	3.77417	2.35549	3.25788	6.76502	5.78796	7.81281	8.06509	9.57829	6.5524	6.82184	11.0982
MYOF	0.0521946	0.167229	0.0720236	0.08155	0.322089	0.227325	0.196017	0.368572	0.0415314	0.0827081	0.0376509	0.208299	0.993286	1.84618	1.88053	1.89576	1.9084	0.784292	1.81561
CDC42BPA	0.0284664	0.0535183	0.0522757	0.147316	0.108963	0.0318475	0.0719268	0.0864116	0.0240634	0.0705069	0.0188354	0.0641839	0.653372	1.53349	1.59321	0.872786	1.78632	0.552877	0.49718
KIF21A	0.0980868	0.236217	0.165182	0.221629	0.424903	0.0510677	0.10007	0.267277	0.833063	0.447404	0.898636	0.606685	5.27341	3.4623	3.4681	1.67966	5.23748	4.49356	1.6137
NR2F6	0.0607162	0.0789615	0.051029	0.0709933	0.189315	0.0350076	0.0169478	0.226172	0.0781439	0.110769	0.0817637	0.126056	0.996869	1.61204	1.6223	1.36118	1.29756	1.09742	0.809701
CTTN	0.0444938	0.142994	0.0861673	0.168102	0.147419	0.0276042	0.010086	0.123089	0.0402614	0.0697626	0.0466722	0.176077	1.25611	1.69492	1.56344	1.70332	1.53922	1.32388	0.827583
CTSB	0.858547	0.477158	0.339513	1.59464	7.61202	9.87117	5.5118	1.60239	0.460859	0.468754	0.343389	0.468355	2.65684	4.70403	4.51515	4.7035	5.62369	1.30009	1.30904
EPS8	0.0371199	0.101178	0.0571081	0.0908515	0.140906	0.0598683	0.0084667	0.129259	0.0235979	0.0623439	0.0280841	0.112545	1.30383	1.62443	1.52234	1.88808	1.08622	1.38537	1.82305
SPINT1	0.0334641	0.134935	0.106512	0.0365814	0.15332	0.0927587	0.0207596	0.280249	0.0343017	0.0397658	0.0497847	0.0749668	0.605719	1.67549	1.47958	3.62875	1.16165	0.18177	1.46836
VIMP	0.602114	0.327548	0.378493	1.83139	0.806579	1.33094	6.45181	0.663835	1.48196	1.15759	1.45328	0.411012	2.1136	2.85961	2.31702	2.24393	2.07731	1.21998	2.5029
ERLEC1	0.552329	0.458245	0.145558	0.946548	0.451073	0.39823	0.991147	0.441321	0.977801	0.781591	0.984214	0.606193	1.817	2.1841	1.82928	1.20185	1.42905	1.00271	1.99222
BPIFA1	0.932613	1.10179	0.804332	0.634729	2.55321	0.419424	0.431049	2.92275	0.590817	1.5693	0.591175	2.08813	6.11752	1.72499	112.258	1.45833	37.2764	6.6957	0.367658
SERPINB3	0.746645	1.62102	0.964614	0.348318	2.26083	0.297216	0.281385	2.24723	0.504109	1.01252	0.461441	1.86114	2.76126	8.50833	24.5966	10.5521	39.9763	2.60293	1.75439
SCGB3A1	0.0112856	0.0321063	0.0356107	0	0.0667776	0.0339618	0.0144528	0.0815952	0.0145931	0.0668877	0.0156459	0.0426597	0.24125	0.432278	2.21377	0.106218	1.04081	0.134557	0.0203291
TFF3	0.110868	0.102607	0.163468	0.0973435	0.283763	0.0207675	0.0187547	0.24734	0.0710003	0.15983	0.0879295	0.326442	1.97804	1.82221	2.89876	0.216312	2.90463	1.44136	10.2874
CRYM	0.0594554	0.195032	0.133976	0.052728	0.259974	0.0282794	0.550471	0.294053	0.0550135	0.0668862	0.0576505	0.172426	1.05549	1.89206	2.51616	0.864877	2.40206	1.16551	0.114911
MMP10	0.00801095	0.0381714	0.0322638	0.0156794	0.0864539	0.11791	0.00591556	0.098423	0.0168619	0.0394306	0.0140732	0.0514232	0.278066	1.31119	1.71816	0.544952	1.38151	0.0996962	0.0262096
LGALS3BP	0.0551606	0.0698539	0.0580951	0.155814	0.457972	0.0665862	0.034418	0.221859	0.0751024	0.151885	0.0399373	0.0927301	1.36419	1.73878	2.22691	1.00547	2.3913	0.716991	2.04137
CD63	1.44735	1.4347	2.86346	28.0242	13.5259	11.1762	1.76895	4.56292	5.39971	3.78747	9.04329	3.34334	9.43786	12.702	14.9034	13.2313	12.3648	4.19764	11.0015
KRT8	0.171813	0.457856	0.280788	0.052391	0.732389	0.0940756	0.115849	0.635787	0.15539	0.288424	0.145739	0.720453	6.38833	4.71325	5.66581	6.94137	9.08087	7.57267	15.4982
CYP2A13	0.00956016	0.0506128	0.0231576	0.0121272	0.0549943	0.0158047	0.00264046	0.0465227	0.0139353	0.0112448	0.0105884	0.0671057	0.218964	0.534525	1.19328	0.207481	0.711341	0.199915	0.0527783
AKR1A1	0.733007	0.637579	0.23953	1.31131	2.87893	0.816225	0.673212	1.327	0.499443	0.561118	0.453917	0.754249	3.86749	3.49542	4.02118	2.46299	3.5716	3.87615	0.813549
ALOX15	0.0997454	0.157334	0.167239	0.303792	0.42526	0.148326	0.0782601	0.394741	0.0840496	0.103068	0.0705689	0.297081	3.89467	1.92399	2.84463	1.19839	4.2697	3.58604	0.297367
NTS	0.0251206	0.0626148	0.124183	0.037093	0.217271	0.023771	0.00276756	0.181724	0.0403482	0.0382564	0.0265095	0.144707	0.426561	1.14539	1.84794	2.5176	2.3431	0.358084	0.482198
CFB	0.00966293	0.040915	0.0316523	0.0118504	0.087472	0.00904722	0.00464188	0.0515931	0.0209679	0.0350845	0.028121	0.0576647	0.382031	1.04635	1.32714	0.792272	0.303978	0.147336	0.141521
CCPG1	0.330984	0.200373	2.26404	0.707624	0.486796	0.339165	0.18926	0.34249	0.979414	0.715404	0.941279	0.363472	3.15074	4.1505	4.50136	3.03903	3.1597	1.46059	2.87713
KRT23	0.0554225	0.16092	0.792892	0.0533989	0.227629	0.0407073	0.0274604	0.22772	0.0447385	0.0819971	0.0752702	0.254532	1.42469	1.97001	2.47879	4.594	0.915901	1.35525	0.0864891
OAS1	0.559061	0.462475	0.138342	0.163789	0.406932	0.116025	0.501191	0.2766	0.237314	0.259893	0.177594	0.410975	0.632755	1.85754	2.12997	3.8885	1.37289	0.571829	0.342778
GSTK1	1.69249	1.67321	0.632696	1.80497	2.40143	1.19437	0.93641	1.9439	2.79518	2.44542	2.57824	2.59711	2.42358	4.66759	4.98887	3.53978	3.54198	1.73312	1.40622
GCLC	0.178084	0.154532	0.0836335	0.237304	0.78298	0.15113	0.209148	0.459487	0.359635	0.354584	0.352628	0.318979	2.23708	1.72955	2.1416	1.25145	1.23095	2.58438	1.77024
ANXA1	0.504183	1.64631	1.82309	18.0573	5.09179	6.56604	1.0129	5.2297	3.31158	2.50982	2.78889	5.15763	22.9863	16.1186	18.4022	50.9565	19.9836	26.4419	3.34606
TFPI2	0.00508722	0.0423348	0.0478047	0	0.0468514	0.027458	0.00452456	0.0783066	0.0147443	0.0137648	0.0126989	0.0437705	0.275692	1.05744	1.17972	0.373604	0.0716481	0.133479	0.506643
CD9	0.0767328	0.402241	0.426548	9.56436	2.37672	1.30067	0.394441	1.01861	0.637957	0.472057	0.505359	0.825634	6.4929	5.66116	6.06065	12.4259	7.71468	2.33798	29.7541
A4GALT	0.0274105	0.0638968	0.0561778	0	0.117805	0.0242132	0.0274639	0.093428	0.0280992	0.039176	0.0265995	0.106471	0.506308	1.37217	1.51513	1.17696	1.43504	0.225955	0.193366
CXCL6	0.0592833	0.0365422	0.123608	0.0255717	0.0411478	0.00957653	0.00364368	0.0624191	0.0144933	0.0394247	0.0166512	0.0779761	0.197017	0.658408	1.13692	1.56429	0.21025	0.120158	0.00667958
PIK3R3	0.0563384	0.0733666	0.0396215	0.124037	0.129696	0.0227062	0.0800588	0.145821	0.216916	0.131955	0.180712	0.216104	0.926488	1.19702	1.55263	0.695019	1.83144	0.948615	0.340954
BLVRB	0.227575	0.284066	0.285373	0.295888	1.96554	0.790674	0.147461	0.557281	0.241266	0.2329	0.223688	0.441886	1.23171	1.9193	2.22555	1.54737	1.60617	1.48327	1.4836
PRSS22	0.0125025	0.0584118	0.0940769	0.00509965	0.128552	0.0173645	0.111391	0.13496	0.0411462	0.0638837	0.0456358	0.101245	0.835618	1.73265	1.91846	6.31705	0.708844	0.235284	0.598417
GSN	0.998762	1.34591	0.859355	1.34744	2.40073	2.36817	1.53397	5.15849	0.180464	0.320002	0.166866	0.46511	4.10525	4.48404	5.03687	6.10363	5.59973	2.97328	7.67949
EHF	0.0360838	0.0789323	0.0541461	0.0104189	0.163708	0.0360192	0.0124008	0.273549	0.0443571	0.0606132	0.0284222	0.171478	1.5597	1.58116	1.87753	2.33912	2.17274	1.851	1.10123
PPAP2C	0.012975	0.0678481	0.0597626	0.0589756	0.079681	0.00767487	0.00689953	0.121317	0.0241733	0.0383064	0.021419	0.0964052	1.10112	1.11666	1.47361	1.17946	1.58006	0.691396	1.08361
LIMA1	0.139616	0.257396	0.0981445	0.308147	0.305042	0.210539	0.18694	0.592142	0.509049	0.647557	0.3672	0.570839	1.25863	2.34892	2.45754	1.85463	3.97807	0.886873	4.10217
PKM	1.95038	2.74725	0.410696	3.49446	3.0944	4.42044	0.863583	3.29795	1.38859	1.39893	1.37117	2.4049	3.49614	4.93383	5.20281	6.65341	4.53848	3.27981	5.34118
AZGP1	0.00193646	0.020461	0.0189185	0	0.056865	0.0135008	0.0103841	0.0585957	0.0155639	0.0301795	0.01592	0.0745264	0.336067	1.18669	1.27486	2.33379	0.216767	0.201266	0.648931
KDELR1	0.443384	0.311024	0.18171	1.10929	0.914678	0.806462	0.918171	0.596924	0.80601	0.6138	0.764396	0.32356	1.27133	2.23874	2.30606	1.93307	1.92661	0.617936	1.85234
SLC9A3R2	0.0226661	0.0455838	0.0422073	0.0867206	0.0713183	0.0235818	0.0398577	0.0904071	0.0473795	0.054465	0.0436547	0.095957	0.455168	1.19416	1.25986	0.958522	0.651719	0.537657	0.292403
MPZL2	0.00439844	0.0665135	0.0916793	0.0153991	0.167249	0.0405564	0.00775505	0.164633	0.0331327	0.0467866	0.0299979	0.104389	0.555551	1.38978	1.47742	1.50663	1.45776	0.289449	0.356275
BAG1	0.788428	0.95992	0.482634	1.25836	1.34422	0.765512	1.81882	1.05256	0.53183	0.657065	0.580658	0.910294	1.51272	2.93898	3.04558	3.81791	2.97714	1.60772	2.06857
PDLIM1	0.876159	1.14548	0.147781	0.0297634	0.468043	0.0834668	0.0611639	0.495526	0.0930446	0.127662	0.0838853	0.34728	3.87379	2.18019	2.57555	1.57259	3.35025	4.65683	1.15896
APLP2	0.370402	0.218874	1.80053	0.506511	1.00149	3.5379	0.39646	0.456203	0.499779	0.448453	0.430794	0.349961	3.76825	4.48281	4.50783	3.85248	5.28415	1.65509	18.4297
ST14	0.0929139	0.0798747	0.0698079	0.0821174	0.219319	0.259935	0.57927	0.232992	0.0384436	0.0416745	0.0350125	0.13617	0.99702	1.61206	1.68029	2.36578	1.42894	0.577164	4.30593
LMAN1	0.628783	0.231415	0.0744838	1.10876	0.422982	0.407556	1.35617	0.233341	1.06221	0.857657	0.955364	0.34551	1.53786	2.0826	2.07826	1.07376	1.55485	0.754754	1.10082
MX1	1.8131	1.65632	0.987462	0.296874	1.01778	0.677118	3.86602	0.645596	0.779706	0.879265	0.63963	0.880507	1.84027	2.39772	2.99782	1.8133	2.91993	2.11701	0.826586
SPRR3	0.0389396	0.186585	0.262691	0.0731559	0.386012	0.0291743	0.00895656	0.396095	0.0753848	0.10908	0.077928	0.335891	0.83143	2.26125	1.46072	42.3704	0.557029	0.510864	0.968561
SPRR2A	0.0356748	0.148462	0.24043	0.033068	0.420969	0.0260495	0.0529164	0.391958	0.0588183	0.129119	0.0592436	0.358726	0.71036	1.10548	1.04312	25.5042	0.263764	0.233809	0.219997
S100A7	0.00127544	0	0.0605026	0.0145499	0.128998	0.00474236	0	0.0310713	0.0127697	0.0193375	0.0101096	0.0249427	0.0520292	0.0246399	0.0538317	8.68021	0.0140103	0.000344968	0.00831527
KRT6A	0.0101949	0.0228462	0.0395065	0	0.110835	0.00326211	0.0652641	0.0687005	0.00986464	0.0111949	0.00998039	0.0493893	0.0851273	0.0788413	0.0718555	6.53448	0.169397	0.0683865	0.0179147
S100A2	0.0415674	0.1666	0.192358	0.096014	0.328594	0.0353303	0.0423849	0.251941	0.0362065	0.0923507	0.0413622	0.182004	0.422442	0.395742	0.440478	8.87484	2.4159	0.664864	1.95217
SPRR1B	0.00564151	0.0634939	0.0412596	0.0157565	0.0715134	0.00737817	0.00216858	0.046747	0.00921185	0.0233429	0.0113328	0.0580644	0.0966934	0.0674841	0.0332563	5.56593	0.0518331	0.0349594	0.014524
SPRR2E	0	0.0125408	0.0368652	0	0.065972	0.00496984	0.00688164	0.0200806	0.0102014	0.0134586	0.0192579	0.0134304	0.0397844	0.0126315	0.0225594	4.95103	0.0103271	0.00649904	0
KRT13	0	0.0113001	0.0174548	0.0113089	0.0254128	0.00259177	0	0.00713829	0.00764711	0.00988609	0.00839113	0.0139996	0.0492545	0.0971421	0.071665	4.92032	0.125907	0.00818706	0.242113
EMP1	0.00459132	0.0124923	0.0286226	0.622634	0.0439158	0.659487	0.0278957	0.0148107	0.00712614	0.0273414	0.00483399	0.0243609	0.119794	0.206056	0.138914	4.622	0.0921821	0.0247478	0.0118239
SPRR2D	0	0	0.0324613	0	0.0270832	0.00330193	0	0.0192825	0.0117282	0.0159907	0.00447729	0.0224087	0.0220828	0.01721	0.0222517	3.93751	0.0160188	0.0177745	0.00687225
KRT24	0.000750971	0.0339495	0.0537761	0.0273647	0.0874195	0.0163326	0.0203197	0.108925	0.015108	0.0234197	0.017998	0.082512	0.155133	0.554394	0.735168	4.62968	0.0955552	0.0735152	0.0558254
CPA4	0.000750971	0.00497884	0.0157013	0	0.0264531	0.00105507	0.00606489	0.0115338	0.010375	0.00652035	0.0083408	0.0635929	0.206688	0.46026	0.32503	4.31675	0.256659	0.0980153	0.559873
SPRR1A	0.00374898	0.028736	0.0281181	0	0.0897555	0.00184653	0	0.0309076	0.00951068	0.0109287	0.00714508	0.0395481	0.0846748	0.150769	0.043931	3.23374	0.212789	0.0402125	0.0801731
SFN	0.0380748	0.0844359	0.114219	0.00547807	0.127864	0.0213712	0.0567104	0.132679	0.0369085	0.0649055	0.0389223	0.0988059	0.690195	1.31796	1.12964	4.40578	1.19672	0.504027	0.516614
CSTA	0.0401261	0.269214	1.15456	0.0528583	2.05557	1.96554	0.0608592	0.928575	0.0711883	0.117427	0.0876137	0.319524	0.932015	2.22932	2.00517	7.21276	3.10544	0.760373	0.194045
MAL	0.00238984	0	0.0112377	0.00470449	0.0124151	0.00347099	0.0118538	0	0.0161812	0.508074	0.0159999	0.03549	0.00717045	0.0131779	0.00557974	2.56916	0.00436915	0	2.23726
SERPINB4	0.0732797	0.289194	0.426398	0.0607272	0.395994	0.0342445	0.0819663	0.587719	0.0742001	0.119539	0.0688544	0.462595	0.222014	0.524339	1.22174	4.32554	3.47394	0.653452	0.299385
FAM129B	0.0319181	0.0626941	0.0685376	0.961389	0.208885	0.655649	0.00470765	0.172539	0.0294165	0.0642273	0.0296478	0.0972534	0.628092	1.08005	0.964616	3.29255	0.843817	0.577423	0.528284
SCGB1A1	0.041007	0.0873825	0.0554767	0.0487498	0.133043	0.0153696	0.0149159	0.135085	0.0334186	0.0430369	0.0282204	0.135742	0.470753	0.753394	1.75435	3.44394	2.19168	0.194902	0.124551
NDRG2	0.0293651	0.0741808	0.0756453	0.516066	0.570082	0.246259	0.0254292	1.25202	0.09252	0.102622	0.0830921	0.188936	0.908747	1.75306	1.3664	4.1201	1.09963	1.06643	1.44609
LAMB3	0.00882484	0.0132297	0.448395	0.0612414	0.0813314	0.221692	0.00691829	0.0793304	0.0136489	0.037599	0.00903642	0.0600507	0.355027	0.963094	1.03806	3.12425	0.480632	0.133675	0.0890238
LYPD3	0.00892339	0.0130109	0.0243248	0	0.00870411	0.104419	0.0035008	0.0195435	0.0166836	0.0311136	0.0149765	0.0147493	0.0674695	0.127737	0.116065	2.02372	0.208231	0.0147583	0.0270442
ITGB8	0.0286524	0.0993116	0.057851	0.104915	0.0769138	0.206411	0.0322955	0.162694	0.0318481	0.0503458	0.0479967	0.0849769	1.68937	1.54245	1.3822	3.53048	0.868521	0.985564	1.45582
DUSP5	0.158078	0.110954	0.0827998	0.0117619	0.112576	0.548528	3.05246	0.21614	0.212265	0.193837	0.28336	0.114678	0.206325	0.545603	0.294051	2.52685	0.204564	0.105158	0.0781922
SCEL	0.000750971	0.0794794	0.0296453	0	0.027942	0.0214468	0.00511173	0.0420353	0.00795335	0.0232094	0.00506361	0.00598436	0.175699	0.857942	0.590047	2.42858	0.101089	0.102195	0.195813
S100A10	1.58813	3.0516	0.53875	4.0793	6.41967	13.7283	1.96649	5.64229	2.52323	2.44818	2.02948	4.64268	6.21939	4.20134	4.20838	10.9064	1.58398	6.50698	2.04774
TMPRSS11D	0.00560898	0.0270522	0.019975	0	0.0364803	0.00378423	0.0212463	0.0175847	0.00860268	0.0217418	0.00752092	0.0244785	0.0858624	0.217634	0.206713	2.02569	0.498537	0.0496772	0.0853284
NCCRP1	0	0.00643035	0.0076837	0	0.0288557	0.00477484	0.00528661	0.0110998	0.00743204	0.000793211	0.00443258	0.00655299	0.0519063	0.210203	0.149758	1.85975	0.0351544	0.022903	0.0746617
TMPRSS11E	0.00610438	0.00360887	0.0110259	0	0.00990402	0	0	0.0101361	0.0016411	0.0213518	0.00209999	0.013632	0.0311894	0.0681506	0.0442094	1.83769	0.0260611	0.0170245	6.49294
SPNS2	0.0137124	0.0517849	0.0356325	0.0164004	0.0598857	0.0135387	0.0114751	0.0620938	0.0358355	0.0151932	0.028536	0.0441344	0.216852	0.73648	0.619056	2.26548	0.063311	0.108762	0.185233
SDCBP2	0.0307113	0.0253445	0.064122	0.0164632	0.0762121	0.0440538	0.0134613	0.140514	0.0437139	0.0639576	0.0354089	0.106938	0.60646	1.20159	1.27581	2.82526	0.823408	0.447274	1.08106
CDKN2B	0.00237057	0.0091872	0.0120319	0.0052176	0.0205024	0.031551	0.00362099	0.00492486	0.0291307	0.0197494	0.0221205	0.0328474	0.13125	0.366779	0.277678	1.85645	0.160562	0.103008	0.0409302
SQSTM1	1.84937	1.23893	3.26495	4.93196	2.28478	3.71097	2.41084	1.533	1.36731	1.51777	1.57932	1.56343	4.46728	6.00175	5.59891	10.7652	5.83207	3.96727	4.14468
ECM1	0.0045675	0	0.00425577	0.210307	0.00775715	0.047997	0	0.00215189	0.00289046	0.0104112	0.00555044	0	0.0187308	0.0107899	0.00710828	1.55506	0.00730408	0	0.192256
SRD5A3	0.0854898	0.0675061	0.0387165	0.16383	0.264515	0.0996543	0.22297	0.206557	0.121387	0.104223	0.0753091	0.118084	1.26814	1.34642	1.11995	2.80762	0.574923	0.637263	0.601368
SPRR2F	0	0	0.0188527	0.0116251	0.0304321	0.000602067	0	0.0100041	0.00556037	0.00255546	0.00953161	0.0372486	0.0224923	0.00889773	0.0157815	1.53306	0.00893974	0	0.00198025
TMPRSS2	0.00590738	0.0111584	0.0261579	0.0100645	0.0636314	0.00768958	0.0094883	0.0372741	0.0159576	0.00905173	0.012773	0.0547662	0.604063	0.532265	0.441812	2.02063	0.367562	0.357528	0.699604
FBXO32	0.0684343	0.0481463	0.0273089	0.159271	0.0687049	0.0139843	0.00884086	0.0591644	0.301596	0.208331	0.283333	0.251642	0.260551	0.793505	0.643059	2.25698	0.506864	0.240245	2.64834
BCAT1	0.117754	0.0547447	0.0506756	0.0496124	0.199122	0.551767	0.158757	0.101814	0.0158946	0.0183822	0.0108421	0.072515	0.240534	0.402943	0.272319	1.85252	0.0462142	0.289412	0.31568
SPINK5	0.0279336	0.0200366	0.0285327	0	0.0524329	0.00614187	0	0.0319791	0.0104097	0.0172157	0.0102055	0.05325	0.175643	0.564452	0.614674	2.0366	1.041	0.0692594	0.0689698
LMNA	0.189555	0.22234	0.0827276	3.38468	0.78665	1.6206	0.113568	0.535277	0.0682735	0.262209	0.0714829	0.150048	1.71417	1.62867	1.51256	3.38877	1.53447	1.81715	1.64153
KLK10	0.00396085	0.0282208	0.0167139	0	0.0414563	0.00285535	0	0.00892182	0.0112483	0.0146297	0.0101627	0.0282776	0.0989228	0.290908	0.322764	1.66541	0.250504	0.0156793	0.0135899
JUP	0.136391	0.177358	0.0513603	0.338713	0.151375	0.0927815	0.0680721	0.166172	0.032782	0.0728958	0.0213481	0.154755	0.683714	1.32195	1.18026	2.67519	1.46578	0.653679	2.03174
HSPB8	0	0.018637	0.00551201	0	0.0193558	0	0.00268109	0.00579362	0.00070525	0	0.00100792	0	0.0257748	0.0497483	0.0392263	1.44543	0.0206166	0.0161525	0.00829165
CLDN1	0.00614785	0.0450482	0.0293938	0	0.132147	0.0386483	0.0233798	0.0931321	0.017357	0.0273303	0.0111431	0.047212	0.500438	0.932932	0.847754	2.20181	0.660703	0.31065	0.704139
PITX1	0.0298367	0.0607203	0.03867	0.00724664	0.0588509	0.0131237	0.00404168	0.0830735	0.0334141	0.0494773	0.015456	0.0542806	0.662613	0.813945	0.919226	2.31134	1.46793	0.711174	0.838228
PRSS8	0.0222192	0.0179796	0.0223065	0.0330284	0.107364	0.01065	0.0179518	0.0721467	0.01731	0.0284739	0.00776789	0.0146202	0.234671	0.853704	0.75997	2.03685	0.511038	0.0231513	0.545506
C6orf132	0.0342087	0.0639142	0.0387311	0.0042226	0.123081	0.0191513	0.0211111	0.101355	0.0345714	0.0597383	0.0332134	0.115351	1.29298	1.47902	1.30506	2.6831	0.746395	1.42779	1.39191
PPL	0.0209408	0.0495377	0.0552886	0.0532091	0.0586395	0.0185488	0.00775065	0.0873312	0.0279882	0.0466857	0.0144938	0.0510141	0.744046	1.40236	1.3414	2.52607	0.924428	0.395993	0.58917
MYO6	0.0414159	0.0853043	0.0721923	0.342426	0.12413	0.0316238	0	0.129621	0.0942	0.129177	0.248789	0.143165	1.60887	1.86909	1.7002	3.15731	1.65434	1.26871	4.06014
HMGA1	1.45165	1.59665	0.226051	0.430423	0.887135	1.30467	0.852951	0.952375	0.778226	0.69317	0.585257	1.01397	0.652879	1.58112	1.42216	3.43858	1.24166	0.865203	0.608568
DEFB4A	0.00151136	0.0181513	0.0420499	0.0131179	0.066394	0.00958049	0.00551739	0.0514265	0.00678458	0.0112297	0.00684443	0.0491594	0.343844	0.607575	0.381959	1.75263	0.0898694	0.175693	0
C9orf169	0.0064112	0.00844811	0.0124135	0.0189986	0.0126245	0.00607261	0	0.0212416	0.0105591	0.0138176	0.00818554	0.0306174	0.157158	0.216762	0.21323	1.50188	0.0703125	0.0714958	0.357983
ANKRD36	0.73103	0.100118	0.0565576	0.615534	0.0856985	0.192213	1.14927	0.0872475	1.35327	1.4255	1.32462	0.104776	1.35037	1.94211	2.06373	3.59587	1.77124	2.7174	0.753326
PDLIM5	0.135149	0.159808	0.293728	1.11436	0.267638	0.54726	0.141887	0.45803	0.21295	0.23519	0.256064	0.272968	0.916648	1.6634	1.27578	2.8745	1.01669	0.774067	0.993793
EPS8L1	0.0422797	0.0883268	0.0566118	0.101423	0.117355	0.0144098	0.058969	0.0850093	0.0834914	0.0732484	0.0737847	0.167417	0.504831	1.05723	0.944964	2.11268	0.542684	0.353953	0.180241
PARD6B	0.0595685	0.00903498	0.0326825	0.00852036	0.0784912	0.0131021	0.081697	0.0697617	0.104198	0.0705567	0.0790568	0.0865411	0.546565	0.712884	0.609538	1.80495	0.364941	0.621354	0.430964
PRSS27	0.00440587	0	0.0113165	0	0.0206266	0.00266624	0.0518742	0.00122415	0.0136445	0.0305655	0.0130922	0.0086953	0.0273164	0.0386328	0.0260481	1.23537	0.0143187	0.0021562	0.067951
ALDH1A3	0.00964411	0.0486146	0.0263461	0.0026358	0.0493189	0.00408308	0	0.0284261	0.0104903	0.0186355	0.00402742	0.0725107	0.129878	0.47308	0.514291	1.55159	0.215785	0.10575	0.0881509
RAB11FIP1	2.04923	0.941869	4.29567	0.213194	0.685164	1.00414	6.66613	0.769289	1.1785	1.12236	1.26235	1.01572	4.41761	4.28354	4.1723	7.80317	2.43726	4.53666	2.81001
KLF4	0.0143	0.0498905	0.231051	0.195206	0.121507	1.57239	0.910634	0.120231	0.0262647	0.032659	0.0189508	0.0874511	0.55342	1.28575	1.02024	2.29272	0.901506	0.271784	0.514015
H1F0	0.0422571	0.139235	0.093824	0.938043	0.526468	0.228389	0.337297	0.32391	0.17054	0.0822057	0.0943284	0.221542	0.89096	1.55234	1.29527	2.55101	1.1758	0.803162	2.95752
PVRL4	0.00394406	0.0247084	0.0246513	0	0.065175	0.0265656	0.0131298	0.0515108	0.00993986	0.0404055	0.00870913	0.0481789	0.506376	1.17369	0.977979	2.01035	0.910982	0.230269	0.116398
KRT80	0	0.00542609	0.0118088	0	0.0182169	0.00338417	0	0.0278107	0.00187457	0.00165852	0.00892667	0.0174323	0.194179	0.250706	0.167417	1.32755	0.0416074	0.189235	0.0824479
ITGA2	0.00790581	0.0152516	0.0196172	0.0440598	0.030032	0.0115094	0	0.0190971	0.0747735	0.048625	0.156362	0.0586294	0.97719	0.423344	0.440315	1.68561	0.719514	0.563843	0.306345
GIPC1	0.185423	0.170475	0.0522309	0.248262	0.340283	0.0681802	0.0928334	0.273047	0.321173	0.287774	0.315193	0.521294	0.912849	1.47507	1.31481	2.4244	0.792711	1.0531	0.483258
TMBIM1	0.237164	0.114279	0.276694	0.521909	0.169279	0.486372	0.0588373	0.154787	0.271468	0.226827	0.237945	0.119371	0.360552	0.753194	0.648416	1.92697	0.427281	0.153453	0.332284
PHLDA2	0.00895393	0.0526567	0.137522	0.806771	0.259381	1.09622	0.0117009	0.30115	0.0335873	0.0525671	0.018812	0.109787	0.514713	1.03558	0.911239	2.06761	0.954726	0.450135	0.388313
CLCA4	0.00214626	0.0182909	0.0169096	0	0.0123314	0.000300516	0	0.0169999	0.00620834	0.0123821	0.00626405	0.0158	0.0435799	0.0923225	0.0862001	1.29113	0.81971	0.0492765	0.0798901
CLTB	0.418914	0.651518	0.677373	0.858565	0.918233	0.74307	0.546753	1.36514	0.943431	0.722647	0.830189	1.27368	1.01659	1.42647	1.54336	3.29913	1.10296	1.14343	1.54638
PLAT	0.0717025	0.0083497	0.0113015	2.42433	0.0126453	0.0137338	0.0391817	0.015921	0.14844	0.180734	0.0371192	0.0144107	0.0300691	0.0153978	0.0157542	1.19723	0.0991977	0.0299187	0
EPHA2	0.00502295	0.0135735	0.0208184	0.00324214	0.0366778	0.0589161	0.530356	0.0498477	0.0149136	0.0119278	0.00916315	0.0467277	0.452597	0.578682	0.385352	1.48403	0.278942	0.219877	0.122083
TMEM106B	0.284395	0.0704914	0.118562	0.400943	0.182317	0.111411	0.103792	0.178631	0.632829	0.587401	0.640121	0.257551	0.761739	1.2062	0.940807	2.22503	0.862254	0.531264	0.953267
HIST1H1C	0.470605	0.919266	0.618301	0.277255	0.50104	0.166995	1.27856	0.480525	1.73378	0.809578	1.33183	1.67772	1.29966	0.93838	1.01239	3.0051	0.643667	3.08811	1.3888
BZW1	1.56286	2.11908	1.48321	1.88914	1.62582	3.04714	2.02793	1.69224	2.36261	2.24963	2.25299	3.70581	1.99885	3.85854	3.40075	6.09872	3.04501	2.5311	2.05129
SERPINB2	0.00386667	0.0133292	0.0351602	0	0.0377651	0.518884	0	0.0375258	0.0144835	0.0504837	0.0138649	0.0622326	0.58225	0.56819	0.462703	1.46188	0.0767661	0.426764	0.0620029
ANXA11	0.841536	1.02228	1.9202	1.9319	1.31365	1.00745	1.70116	1.25023	1.25628	1.29414	1.29171	1.48034	3.36677	4.07257	3.73377	5.83179	2.74596	3.84828	0.973722
AC159540.1	0.296948	0.00526267	0.0259864	0.193453	0.0407896	0.0413029	0.400659	0.0289942	0.464607	0.581733	0.516755	0.0263493	0.987387	1.08845	1.26431	2.07279	0.89738	1.38276	0.305066
KYNU	0.386954	0.523244	0.062018	0.0656302	0.561546	1.67176	0.447128	0.469396	0.0226885	0.0374674	0.0122529	0.074412	0.365187	1.07512	1.06734	1.93718	0.550474	0.24603	0.559986
FHL2	0.0271962	0.0167565	0.0432965	0.0525716	0.127854	0.0110547	0.00276756	0.0941793	0.0281392	0.0206985	0.0232814	0.0629095	0.214948	0.653161	0.759524	1.53833	0.64118	0.18363	0.526301
CYR61	0	0.0128849	0.0124843	0.0467196	0.0188597	0.00630001	0.0188233	0.0190059	0.00293876	0.00736497	0.00450706	0.0347235	0.291763	0.700254	0.397374	1.3769	0.117541	0.0520202	0.00605686
EMP2	0.0174695	0.0784966	0.0620281	0.0131109	0.20181	0.0563928	0.00706079	0.14096	0.0351215	0.0451428	0.0268692	0.148364	1.59589	1.34106	1.40192	2.22554	1.75252	0.797235	0.646879
ARHGAP5	0.314784	0.176878	0.0804622	0.072019	0.274149	0.482487	1.03577	0.582886	0.225964	0.418031	0.139873	0.202203	1.44843	1.55063	1.48704	2.4959	1.8036	1.5706	1.23317
CST6	0.00106949	0.00239524	0.00427681	0.358095	0.0263653	0.0862896	0	0.00504089	0.000753034	0.000421311	0	0.00704477	0.110327	0.0305495	0.0214198	1.02911	0.0120324	0.0275785	0.356252
MALL	0.0161901	0.0196918	0.0126646	0	0.0317736	0.00155483	0	0.0148066	0.0118644	0.0116182	0.0104129	0.019833	0.150128	0.492787	0.381894	1.27695	0.305795	0.0809574	0.131766
DSP	0.0654686	0.123148	0.0803362	0.00799866	0.226966	0.0304908	0.0449743	0.16964	0.0456471	0.0980164	0.0439908	0.19797	2.71279	2.07017	1.9693	3.05408	3.87823	1.64515	8.26883
NMU	0.005961	0.0112152	0.0176883	0	0.0233646	0.00159851	0.00216858	0.034603	0.0181923	0.0329748	0.00120641	0.0267929	0.347012	0.169182	0.180158	1.14734	0.115463	0.463729	0
SMIM5	0.0108921	0.0432212	0.0257129	0	0.0578328	0.0114021	0.375716	0.0530432	0.0191324	0.0232883	0.0133975	0.0383712	0.439545	0.594862	0.418731	1.36262	0.0865198	0.412785	1.48449
TRIP10	0.0331349	0.0761041	0.0329903	0.0894621	0.0944277	0.220383	0.172934	0.0949844	0.0199603	0.0335806	0.021591	0.0402814	0.17672	0.578107	0.467047	1.37085	0.403758	0.126562	0.0832813
WASL	0.146116	0.132333	0.0801002	0.126083	0.190938	0.188248	0.210023	0.125384	0.266474	0.255692	0.254404	0.248083	1.05467	1.38425	1.30439	2.12329	1.04628	1.11463	1.11327
AKR1B10	0.00809153	0.0297201	0.0353946	0	0.0446624	0.0104052	0.0137443	0.0665089	0.0149584	0.0209339	0.0074159	0.0724872	0.369405	0.797581	0.764079	1.47637	0.191169	0.447033	0.0545352
TTC9	0.197986	0.133507	0.120222	0.163194	0.12465	0.024355	0	0.106014	0.100157	0.189198	0.045908	0.174779	0.899792	1.35738	1.17984	1.95957	0.666526	0.994035	0.412332
TRIM16	0.0823391	0.0616931	0.0421314	0.138099	0.0964367	0.0229099	0.035494	0.104256	0.0777637	0.117573	0.0888426	0.0572402	0.620987	1.06596	0.992111	1.6829	0.408896	0.535269	0.210876
TIMP3	0	0.004733	0.00351013	1.5849	0.0330779	0.053843	0.0058417	0.011909	0.000321089	0.00190789	0.00049817	0	0.0354227	0.0688549	0.075927	1.01665	0.117877	0	0.921851
UPK1B	0.00988879	0.056173	0.0490241	0	0.119663	0.0150201	0.00470527	0.089283	0.0213309	0.0262422	0.0216135	0.0951736	0.172032	0.613269	0.989287	1.50476	1.01966	0.101721	0.0343326
LRRC8A	0.0751296	0.0422991	0.0583838	0.19213	0.064768	0.0773059	0.0985112	0.04743	0.160139	0.121383	0.157329	0.0528528	0.193014	0.698983	0.553153	1.4212	0.537411	0.0794282	0.237403
H2AFJ	0.300835	0.544887	0.326386	1.08251	1.01355	0.646498	0.374319	0.815706	0.863094	0.874701	0.853003	1.14916	3.67919	1.89301	2.04758	3.45624	2.01136	4.41504	4.2939
MUC21	0.00326595	0.03264	0.0102442	0	0.0297577	0.00183277	0.00319119	0.0125139	0.00479383	0.0197282	0.00466527	0.0106175	0.124412	0.450898	0.424367	1.16705	0.12357	0.00766052	0.0279127
PTTG1IP	0.201605	0.187523	1.02837	1.18094	0.853468	1.12507	0.757306	0.500777	0.398383	0.427707	0.316443	0.173541	1.47166	2.34986	2.38021	3.26596	1.73556	0.741184	2.42322
KRT78	0.00475729	0.00485396	0.00618204	0	0.00222489	0	0	0.0151861	0.00120375	0	0	0	0.0202363	0.0302287	0.0209122	0.927059	0.00448355	0.00639686	0.0367092
CLIC3	0.0925188	0.0831034	0.0264246	0.0146231	0.0420742	0.0463325	4.19094	0.138041	0.629174	0.413291	0.857293	0.879605	0.119455	0.468879	0.30116	1.46167	0.0687931	0.100767	0.00433413
PVRL2	0.0139992	0.0274558	0.0700418	0.198244	0.238956	0.981773	0.0101332	0.261707	0.021629	0.0237325	0.0185525	0.0667678	0.444418	0.741778	0.813178	1.52386	0.513653	0.173029	0.431667
TXNRD1	0.468031	0.601697	1.09171	0.693164	0.855401	0.88307	0.820959	0.509505	0.470453	0.422752	0.415401	0.586054	3.50228	2.05146	1.9169	3.43265	0.963097	4.27091	1.87994
SLK	0.377746	0.316247	0.690476	0.453538	0.393557	0.572009	0.72434	0.344753	1.80677	1.21748	1.62816	0.970172	1.11713	1.97265	1.97251	3.28339	2.47937	0.96418	1.26461
DUSP10	0.362981	0.216131	0.026912	1.06448	0.125919	0.23112	0.0679845	0.0718541	0.14726	0.16314	0.168624	0.148691	0.242717	0.568824	0.462945	1.33007	0.207819	0.246918	0.16132
APP	0.0813615	0.0431616	0.0992848	0.0737886	0.229025	0.614922	6.80408	0.222634	0.0719364	0.135795	0.046108	0.0700222	1.04713	1.49028	1.50291	2.23816	2.23409	0.485205	2.24852
PLIN3	0.445751	0.472789	0.580676	0.553243	0.509003	1.03215	0.465919	0.400619	0.231523	0.229584	0.23489	0.224663	0.584282	0.641934	0.56262	1.83316	0.436436	0.578059	0.318275
VAMP5	0.659284	1.00428	0.34076	1.01978	1.41591	0.66175	0.35702	0.583435	0.552765	0.657247	0.540578	0.967566	0.668858	1.54321	1.30808	2.40507	0.407671	0.504716	0.22018
GDPD3	0.0325533	0.0296277	0.0402983	0.010626	0.0414728	0.0128276	0.00372123	0.0313346	0.0331058	0.023914	0.0421609	0.0247704	0.234812	0.62661	0.654986	1.27889	0.161982	0.0521219	0.0253303
FABP5	1.11556	2.56634	0.410717	0.632412	8.32478	4.23158	0.83106	3.461	1.71849	1.00095	1.44914	3.06651	1.40489	3.43441	4.06955	4.30676	10.6598	1.62166	1.98126
ADAM28	1.26953	0.10656	0.121976	0.536293	0.456372	0.606318	0.0906648	0.265723	0.086314	0.202983	0.632671	0.0795063	0.355059	1.24077	1.46115	0.510434	3.36107	0.207411	0.836726
TFCP2L1	0.0201086	0.118426	0.0574506	0.0274055	0.209989	0.0272868	0.0233809	0.103453	0.0290466	0.0407033	0.0209464	0.0866339	0.331978	1.64198	1.56992	0.599943	3.34915	0.210385	9.32523
FMO2	0.0176371	0.020576	0.0344608	0.00848853	0.0637764	0.0231529	0.0157311	0.0604046	0.0116329	0.027968	0.00810853	0.0486702	0.149962	0.248834	0.310267	0.849682	2.13793	0.0430737	0.11409
TSHZ2	0.1895	0.0843075	0.0352984	0.0527774	0.0347574	0.00846048	0.0128353	0.0574099	0.0299517	0.166651	0.0361595	0.0591264	0.752774	1.27515	1.40175	0.905142	2.503	0.553412	0.181324
PTN	0.0325187	0.114864	0.0336001	0.0192035	0.12647	0.00540024	0.067943	0.0746138	0.0225514	0.0360681	0.01794	0.0702898	1.54648	0.953956	0.547923	0.383635	2.25147	0.799726	0.326622
CHL1	0.0534473	0.0665732	0.044232	0.0026358	0.118925	0.0179977	0.00927106	0.0736936	0.021216	0.0306299	0.0204224	0.0797931	1.03754	1.08141	1.36797	0.628802	2.11098	0.581706	0.0234127
MIR205HG	0.0086026	0.0494643	0.0721347	0.0284258	0.0912471	0.0235735	0.00900839	0.089489	0.0274957	0.0566719	0.0227571	0.110452	2.11369	1.31856	1.22202	1.45788	2.42052	0.881266	0.436008
MT1X	0.527436	0.630559	0.40357	1.6005	1.54654	1.12359	0.167066	0.36855	1.04485	0.678748	0.736475	1.64366	0.754032	0.906723	0.840719	0.344215	2.72214	0.712412	3.78979
ATP1A1	0.585547	0.26266	0.520292	0.691999	0.578554	2.28225	0.734012	0.515906	1.64607	0.946835	1.03428	0.532773	3.15563	2.98292	3.2435	2.65627	4.47915	1.45927	11.4399
MPV17L	0.139165	0.203401	0.0918431	0.175874	0.16498	0.0429265	0.134785	0.142352	0.148166	0.258636	0.203991	0.0827431	2.00999	0.964056	1.1507	0.523041	2.16971	2.03523	0.212995
FMO3	0.0209933	0.0672927	0.0714722	0.0359349	0.156348	0.0372737	0.0570161	0.0950874	0.0325374	0.0885092	0.0189903	0.116534	1.63907	0.778134	0.805148	0.748274	1.92479	1.75907	0.0295755
PTPN13	0.0339306	0.0801513	0.0380771	0.0138071	0.101598	0.0271055	0.0226079	0.0951881	0.184232	0.19045	0.0197699	0.130624	0.422718	0.985592	1.01732	1.57138	1.90599	0.443082	0.323168
POR	0.208807	0.110761	0.446743	0.163011	0.255032	0.798933	0.0858484	0.298936	0.307666	0.37043	0.323936	0.185705	2.0522	2.29293	2.33256	1.73483	3.21233	1.19854	1.47944
ANK3	0.138281	0.0289734	0.0396748	0.0321922	0.0886057	0.0348087	0.0244715	0.0838681	0.0825691	0.206314	0.0574392	0.092211	1.86518	1.04732	1.15501	0.460167	2.07189	1.47995	1.37411
STATH	0.0194774	0.0155818	0.0456078	0.0294108	0.0286982	0.0302007	0.0315356	0.0793673	0.0270965	0.0361782	0.0187304	0.0627111	0.186419	0.404103	0.602743	0.839534	1.44489	0.155714	0.0859549
MKL2	0.13359	0.0533105	0.0222517	0.0575626	0.0525825	0.0590892	0.0905159	0.0635039	0.124061	0.222786	0.123973	0.109016	0.385431	0.397503	0.468219	0.205334	1.41739	0.394865	0.489142
C8orf4	0.00654569	0.0800026	0.0484251	0.0233425	0.11258	0.00689961	0.0294574	0.0859954	0.0174929	0.0343759	0.0168591	0.0922915	0.242276	1.06344	1.01531	1.59209	1.79835	0.0492313	0.132876
NFIB	0.0118832	0.096003	0.0475885	0.0177379	0.0670595	0.0139518	0.0035872	0.0753606	0.0196961	0.0511005	0.0157526	0.0462173	1.08092	1.11753	1.19629	0.658539	1.89855	0.942854	1.47616
SOX2	0.036842	0.050453	0.0433416	0	0.156949	0.00647408	0.0213121	0.0873505	0.0304739	0.0494886	0.0320616	0.0856347	1.74987	1.38298	1.58631	0.756033	2.16874	1.67463	0.69849
CA12	0.0155237	0.00886871	0.0106746	0	0.0129153	0.0186271	0.0035008	0.0194464	0.0104097	0.0154921	0.00893029	0.00907697	0.120862	0.171704	0.320484	0.0623744	1.13924	0.0655251	0.633348
SLC26A2	0.127088	0.0412231	0.0345747	2.02609	0.081239	0.24397	0.224097	0.0754965	0.303688	0.298459	0.279861	0.102869	0.534935	0.442709	0.75761	0.192479	1.48803	0.245484	0.332774
PLEKHA5	0.019027	0.0293338	0.0297034	0.49327	0.0713346	0.161051	0.189012	0.124965	0.13785	0.224452	0.0987318	0.157345	1.19969	0.722944	0.768251	0.562769	1.6625	1.07955	0.917477
CAPN13	0.0319478	0.0159702	0.0239918	0	0.0508405	0.00639756	0.00276756	0.0455792	0.0158117	0.0397638	0.0133072	0.0520263	0.176088	0.467457	0.849862	0.208881	1.28974	0.0947396	0.0834673
MECOM	0.0195013	0.0496442	0.0415641	0	0.0842676	0.0326432	0.0132679	0.0809754	0.030356	0.0288588	0.01594	0.0646433	0.942578	1.16332	1.10538	0.671832	1.67383	0.584275	0.399536
CMYA5	0.0138178	0.0175991	0.0189507	0.0199377	0.0297657	0.0171745	0.0417568	0.0203733	0.0110413	0.0329917	0.0127384	0.0234716	0.224303	0.624695	0.711678	0.374576	1.26693	0.256662	0.352592
TCN1	0.00953423	0.0501913	0.0416092	0	0.0716349	0.0271397	0.00470527	0.0637724	0.0176256	0.014578	0.0100657	0.0688389	0.218716	0.625325	0.650725	1.3923	1.34526	0.0959604	0.00799535
KIAA1324	0.0218892	0.0231264	0.404606	0	0.0842834	0.0241293	0.0355888	0.0414095	0.050506	0.093195	0.0455829	0.0450707	0.154831	0.314748	0.499813	0.122289	1.28389	0.0883054	0.193685
NFAT5	1.00058	0.155391	0.831404	0.962519	0.131209	1.38195	1.0013	0.133655	1.04438	1.00071	1.0694	0.182793	0.670823	1.23695	1.32384	1.05351	2.43204	0.527372	1.09831
SIX3	0.014778	0.0230466	0.0379445	0	0.0470235	0.00670953	0.0232831	0.0816924	0.0241356	0.0215585	0.0284417	0.0723455	0.999637	0.79596	0.961806	0.60267	1.48196	0.789524	1.09941
NOS2	0.0088006	0.0497814	0.0342994	0	0.0394343	0.00923672	0.0111977	0.0763872	0.0143009	0.0225126	0.009572	0.0548102	0.144205	0.60185	0.733733	0.476412	1.23046	0.138962	0.00822034
HS3ST1	0.0552758	0.0899252	0.050208	2.38525	0.160776	0.221955	0.201447	0.115735	0.0365479	0.0522236	0.0531231	0.0762939	0.751598	1.47012	1.40104	1.4765	1.81243	0.347437	0.758795
RIMS1	0.00489609	0.0186167	0.00491285	0	0.0383642	0.00256105	0.0220539	0.038933	0.0102332	0.019523	0.00773114	0.0201328	0.143485	0.578968	0.633785	0.274375	1.15668	0.126169	0.0215445
PTPRZ1	0.00885548	0.0617385	0.0172414	0	0.0649277	0.00843674	0	0.0349411	0.0111037	0.0134949	0.00696795	0.0222396	0.210465	0.46758	0.570535	0.163117	1.1203	0.187169	0.0115056
CNN3	0.0393477	0.0555939	0.0709545	0.0390295	0.151027	0.0496892	0	0.163195	0.0305378	0.0540719	0.0284419	0.102608	0.790577	0.976636	1.09401	1.50149	1.65116	0.931002	5.18673
NET1	0.129643	0.16209	0.0389167	0.0733916	0.115971	0.12678	0.184927	0.537634	0.0548282	0.0560608	0.0534131	0.182919	0.633596	0.984359	0.782865	1.27017	1.54899	0.740883	0.564904
GLTP	0.43756	0.324429	0.291831	0.288546	0.508442	0.597206	0.210926	0.449204	0.604056	0.443093	0.651071	0.604839	0.676843	1.70784	1.63928	2.31927	2.31628	0.670693	1.48802
TMEM213	0.0153682	0.0195105	0.00845691	0.00787985	0.0204186	0.00293552	0	0.0021944	0.00617897	0.0167519	0.00542236	0.0147354	0.265384	0.209575	0.395367	0.0293684	0.951006	0.181	0.0815596
PBX1	0.0266788	0.0368402	0.019813	2.85626	0.105813	0.00611042	0.0148032	0.0287232	0.0167952	0.0428627	0.0186956	0.0465112	0.826457	0.745917	0.677016	0.504205	1.31851	0.827845	2.11851
TSC22D1	0.0888403	0.160585	0.0808783	2.86381	0.299547	0.230119	0.420185	0.171527	0.208063	0.349738	0.291992	0.330197	1.07957	1.49992	1.46197	1.5388	1.93339	1.12977	1.15988
RBP1	0.0182877	0.0475811	0.0212141	0.00244472	0.124087	0.0287705	0	0.0426836	0.0135119	0.0128105	0.0110064	0.0377731	0.605175	0.141932	0.24074	0.234894	1.0167	0.681995	3.75382
ALDH3A2	0.0845993	0.0914149	0.0478847	0.268672	0.282813	0.108715	0.0234053	0.167145	0.135221	0.185287	0.158265	0.136496	0.579202	0.910306	0.985739	0.79341	1.46621	0.622899	0.901299
SYNE2	1.08036	0.389052	1.54788	0.197524	0.235691	0.0405737	0.106881	0.221897	3.01955	2.92817	2.51071	0.922794	3.54237	2.35327	2.5377	2.30095	4.15044	2.57434	9.45485
B4GALT5	0.212992	0.199033	1.18086	0.464725	0.230114	0.634448	0.156879	0.219219	0.451855	0.222203	0.38335	0.258673	1.1226	2.48084	1.89309	1.80117	2.78772	0.539123	0.530155
EXPH5	0.0120142	0.0680882	0.0395974	0.0261134	0.0956394	0.0163513	0.0310743	0.12419	0.00932638	0.0519789	0.00882285	0.0197406	1.45657	0.986116	1.01621	0.708103	1.50251	1.04962	0.486153
TPD52L1	0.0122426	0.0519415	0.0304232	0	0.0889941	0.0202942	0.00907831	0.0829794	0.0127547	0.0295548	0.0133626	0.0733783	0.283135	0.746438	0.781891	0.762055	1.22695	0.31416	0.626484
CCDC64B	0.0149208	0.026467	0.0458928	0.0150746	0.0787981	0.0159252	0.035753	0.0802859	0.0266016	0.0356704	0.0256797	0.0851984	0.779626	1.29775	1.37953	1.40301	1.59901	0.727693	0.543917
USP53	0.182756	0.0597976	0.0740429	1.06596	0.121972	0.20755	0.156676	0.118715	0.095384	0.264377	0.0602844	0.0793849	0.513272	1.03365	1.02869	1.22741	1.48232	0.480532	1.13933
NFIA	0.0331168	0.0940752	0.0418937	1.0513	0.193819	0.0385272	0.0139994	0.106394	0.17376	0.162843	0.266463	0.130513	0.989273	0.859851	0.912606	0.397497	1.41604	0.936176	0.836516
DAPL1	0.0117487	0.128605	0.0320004	0.614409	0.154348	0.0361891	0.0688687	0.097005	0.0457589	0.0461344	0.028934	0.0451297	0.300653	0.46139	0.482606	0.241552	1.05756	0.167268	0.0882254
MEIS2	0.0185532	0.026448	0.0175009	0.821982	0.0889548	0.00563038	0.00425697	0.0413262	0.0198493	0.0315407	0.0103099	0.0347217	1.01066	0.819079	0.965624	0.651167	1.3395	0.781751	1.66356
PTPRF	0.0222946	0.0573158	0.0404325	0	0.106476	0.0177677	0.0175885	0.0951916	0.0290801	0.0341226	0.0225941	0.0659645	1.55022	0.773802	0.760142	0.549005	1.3574	0.728468	0.959551
AKR1C3	0.0246827	0.0692314	0.0527194	0.00509155	0.14564	0.0267698	0.130413	0.1322	0.0399388	0.101896	0.0173224	0.0998693	1.17707	0.914499	1.10513	0.72798	1.45383	1.54417	0.240195
SLC15A2	0.158543	0.0516523	0.0289972	0.0339548	0.0677475	0.0198158	0.114211	0.0817005	0.0279327	0.0314902	0.0247263	0.0723988	0.414358	1.01447	1.09647	0.720689	1.32926	0.179456	0.0773725
LINC00657	0.633209	0.32891	0.341801	1.92662	0.663752	0.873372	1.31792	0.528223	0.927173	1.05516	0.91797	0.802941	1.74821	2.1862	2.06333	1.62482	2.68531	2.34501	2.39854
FAM107A	0.00682205	0.0224637	0.00985183	0	0.0106864	0.0032417	0.0127165	0.0246674	0.00535427	0.00720077	0.00578449	0.0243786	0.0619619	0.14901	0.201461	0.0586516	0.806191	0.15138	0.0653627
KLF3	0.130131	0.147842	0.939303	0.536664	0.475011	0.604833	0.699054	0.32152	0.0550946	0.28482	0.0754145	0.160453	0.996869	2.40887	2.14545	2.85256	2.61023	0.810449	1.60405
ZKSCAN1	0.612667	0.15248	0.287498	0.748641	0.166691	0.324062	0.785747	0.219622	0.897485	0.913408	0.891092	0.329055	2.35625	1.68288	1.70771	1.16779	2.29524	2.00218	1.93412
RNF145	0.624231	0.43739	0.895636	1.26617	0.343531	1.18775	0.750274	0.491697	0.824653	0.691577	0.713363	0.44876	1.16084	1.98771	1.95452	1.91782	2.59217	0.616837	0.486423
PARP14	5.30651	0.624564	2.20709	0.696041	0.469878	1.73284	1.28003	0.472696	2.32457	2.36683	2.27728	0.492368	2.73474	4.06083	4.28575	2.75247	4.8758	1.89706	1.70308
NFIC	0.204215	0.182806	0.330964	0.666479	0.517197	0.435087	0.125292	0.302163	0.417627	0.404355	0.458639	0.369579	1.08678	1.0645	1.26197	0.695691	1.76745	1.32888	1.93404
UNC5B-AS1	0.00293198	0.0656209	0.0447227	0.0157307	0.0562733	0.0149526	0.00879889	0.065821	0.0274608	0.0368933	0.0154642	0.072142	0.470785	0.625046	0.628311	0.724441	1.11869	0.322833	1.18593
MT1E	0.281045	0.372794	0.146962	1.10079	0.683905	0.160267	0.0470489	0.260361	0.918673	0.345618	0.517626	1.6032	2.05128	1.76983	1.81004	0.63794	2.23075	2.21206	1.51596
GOLGA4	1.97808	0.413748	0.541948	1.71857	0.583724	1.26223	2.9061	0.437824	3.87376	3.41977	3.36913	0.63847	1.58629	3.28185	3.39425	2.82092	3.88469	1.06722	3.80524
LINC00969	0.834123	0.0578501	0.152431	0.449304	0.0954229	0.602955	0.708342	0.0966704	0.966227	1.34165	1.23445	0.0613489	1.71043	1.95155	1.47764	1.78731	2.23447	1.19124	7.19521
PLEKHH1	0.00969618	0.0336233	0.0179807	0.00587794	0.0487791	0.0118454	0.00470527	0.0200081	0.0155082	0.0220862	0.0155288	0.0218085	0.148233	0.35452	0.462388	0.161651	0.878737	0.0678509	0.404107
ERN2	0.021392	0.061564	0.0396106	0.0175463	0.0739552	0.0116477	0.0641826	0.070117	0.0239103	0.0445447	0.0172435	0.0632701	0.534039	1.26272	1.19873	0.762151	1.35095	0.270629	0.0683414
PTPN3	0.00993965	0.012782	0.0308096	0.0221356	0.0418735	0.0054761	0.0155401	0.0545866	0.0312796	0.0190798	0.00972039	0.0821558	0.576367	0.871541	0.774274	1.21818	1.19233	0.425098	0.622688
CDH1	0.0309479	0.0606275	0.0719723	0.0372284	0.140349	0.108595	0.573892	0.115949	0.0396881	0.0696165	0.0286559	0.132441	1.92103	1.70192	1.71304	1.76587	1.79059	0.729079	1.5316
ZNF428	0.548522	0.809044	0.110393	1.47279	0.749491	0.265315	0.690605	0.663235	0.857172	0.812408	0.807583	1.40358	1.87536	1.89019	2.27687	1.18542	2.38422	2.54822	1.31558
TCEA3	0.0131728	0.0473183	0.0495374	0.0117805	0.0521751	0.0161812	0.0323337	0.0748597	0.0206748	0.0674425	0.00986006	0.0715316	0.232185	0.755725	0.808219	0.219377	1.05071	0.115408	0.208336
STIM2	0.683125	0.104255	0.284051	0.773269	0.182163	0.336125	0.402901	0.165184	0.970885	0.834479	0.92615	0.163414	1.59974	1.41402	1.53362	0.899986	1.9235	1.1474	0.879032
SGK1	0.430298	0.26794	3.00837	1.51691	0.779196	5.65677	0.499452	0.482638	0.0928283	0.351844	0.133286	0.291412	1.41072	4.26434	3.6612	4.712	4.41359	1.04007	0.435412
YBX3	0.188508	0.179234	0.811846	0.52618	0.929606	3.70962	0.0952355	0.572949	0.100754	0.216054	0.0986067	0.273946	2.56683	1.5092	1.5858	2.2797	2.39724	2.57913	1.84017
PER2	0.189752	0.13115	0.0621013	0.200386	0.107494	0.173141	0.152969	0.104385	0.245307	0.21606	0.231543	0.172215	0.622557	0.825713	0.807261	0.593272	1.21928	0.44247	0.600026
ATP1B3	0.42627	0.288087	0.167295	1.0566	0.881046	3.84411	1.89376	0.602674	0.692308	0.501197	0.602641	0.323173	0.486198	1.11104	1.32381	2.05927	1.81929	0.339877	1.09833
RNF152	0.00851812	0.0506568	0.0182666	0.0653512	0.0634574	0.0351402	0.0392793	0.0467233	0.0245253	0.0357249	0.0127601	0.0447118	0.205051	0.717808	0.740183	0.438644	1.03916	0.14631	5.01895
EGFR	0.0138764	0.0427662	0.015167	0	0.0382721	0.00267963	0.00495332	0.0306396	0.0116285	0.013093	0.00320757	0.0160188	0.34868	0.424958	0.419856	0.382614	0.903786	0.148001	4.06531
DSG2	0.0195977	0.0492462	0.0307167	0	0.0488874	0.00899886	0.207555	0.0530988	0.0161002	0.0446927	0.0201859	0.0534598	0.476482	0.814205	0.674752	0.977445	1.0991	0.175231	1.96401
ERBB2	0.0434213	0.0185684	0.0418972	0.0201659	0.136315	0.0177085	0.0369547	0.0684779	0.0337782	0.0587567	0.0245057	0.0966434	0.801061	1.17984	1.05092	0.961451	1.29632	0.329741	0.646322
MAOA	0.0081347	0.0677461	0.0317653	0.0226178	0.14642	0.0441424	0.00826287	0.130737	0.0280509	0.0397302	0.0122731	0.0451785	0.236798	0.571677	0.57035	0.859444	0.999116	0.253086	1.59856
CD36	0.00930922	0.0545606	0.028012	0.0413278	0.32044	0.554692	0.830133	0.169342	0.0196037	0.0304334	0.0364603	0.0522812	0.281346	1.2378	1.18981	0.51906	1.2738	0.104073	0.00571473
KIAA1217	0.0471729	0.0534531	0.0306779	0.0149965	0.12637	0.00938294	0.0195108	0.0488309	0.0289591	0.0506306	0.0153458	0.0489652	0.894341	0.997036	0.921371	0.820153	1.22993	0.868039	0.968356
SLC12A2	0.374396	0.0790434	0.0405348	0.0754344	0.113012	0.0926788	0.564524	0.0761074	0.404026	0.329397	0.400518	0.161336	0.472522	1.06473	1.22127	0.794785	1.36718	0.335495	3.93859
SIX1	0.00372314	0.0247004	0.0367264	0.0350766	0.101086	0.0103798	0.00887	0.0617056	0.0267292	0.0375331	0.0116819	0.072678	1.2011	0.859313	0.909594	0.67292	1.21911	1.23632	0.703162
KIF5B	1.00103	0.778688	0.762898	1.35516	1.33074	1.46938	2.66838	1.16598	1.6691	1.39587	1.47792	1.23049	2.70934	2.86221	3.03487	2.30603	3.46568	3.41665	3.40601
CAST	1.77656	1.66011	1.1982	4.15132	1.78996	2.15317	1.02983	1.10897	1.94537	2.25748	1.54876	2.38003	9.47219	5.75796	5.24039	7.07241	6.15608	9.00657	4.65278
PLCE1	0.192332	0.00816308	0.0165089	0.0283407	0.0420384	0.0188299	0.0452877	0.0394722	0.0689863	0.0867392	0.0564189	0.0197844	0.566566	0.349163	0.384492	0.257464	0.888455	0.895759	0.271029
GK5	0.0857379	0.0200286	0.0568067	0.115977	0.0545873	0.134597	0.0230205	0.0619593	0.130483	0.186566	0.127934	0.0602389	0.350361	0.491766	0.603299	0.284743	0.963017	0.302133	0.284349
UAP1	0.0829159	0.0907317	0.0848524	0.205263	0.223171	0.260058	0.177972	0.205722	0.117089	0.154204	0.135982	0.17618	0.70792	1.23383	1.27443	0.783953	1.40002	0.942003	0.610896
PLEKHS1	0.0418362	0.0374276	0.0705849	0.0168511	0.133133	0.0149905	0.00387177	0.11337	0.0392208	0.0782742	0.0457801	0.125134	2.03094	1.19446	1.26734	0.400202	1.47276	2.24527	0.456649
ASCL3	0.00319603	0.00829017	0.00288216	0	0.00703196	0.000570532	0	0.00613976	0	0.0119562	0	0	0.0335933	0.0171539	0.0292673	0.00937201	0.0367565	0.0245278	14.7573
CFTR	0.00346682	0.00121507	0.0068886	0	0.0253892	0.00105174	0	0.003389	0.00263725	0.00729166	0.00119007	0.00818567	0.0360657	0.0804253	0.0892013	0.0567826	0.146285	0.0189983	12.1442
IGFBP5	0	0.0133842	0.013534	0	0.01909	0.00699407	0	0.0239079	0.00713835	0.0443402	0.00890597	0.0600196	1.43711	0.0216627	0.0339806	0.0220111	0.651363	0.745624	13.1024
TMEM61	0	0	0.00790287	0	0.00732826	0	0	0.0118624	0.00418955	0.00830776	0.00173859	0.0110055	0.134366	0.0454686	0.058788	0.0367728	0.0757572	0.055931	8.37899
STAP1	0.438209	0.377406	0.00386916	0.967954	0	0.00421043	0.304346	0.0051076	0.00619087	0.0416221	0.0027921	0.00789178	0.0289765	0.00695884	0.0145899	0.0102142	0.0255138	0.0531442	7.13113
GPR116	0	0	0.00132262	0.0233941	0	0	0	0	0	0.0113486	0	0	0.0154749	0.00977182	0.0108193	0.00299295	0.0153551	0.000134655	5.42411
HEPACAM2	0	0	0.00316332	0	0	0	0	0.00182961	0.00122674	0.00223469	0.00104813	0	0.0229386	0.0333045	0.0511545	0.00344729	0.0179974	0.00478954	4.94882
ITPR2	0.86401	0.0952832	0.340085	0.615923	0.29667	0.822395	1.44736	0.277307	0.63832	0.770205	0.550342	0.0933768	0.0288177	0.0416937	0.0380178	0.0665455	0.0803131	0.0354109	6.36357
IGF1	0.00280953	0.0658193	0.0190186	0.037518	1.19369	0.0854152	0	0.227308	0.0106984	0.019948	0.0130257	0.0281255	0.062402	0.160044	0.114214	0.0685439	0.0497971	0.0159106	5.1251
CEL	0.0050181	0	0.00138191	0	0.01224	0.00166689	0	0	0.00200011	0.0124689	0.00372753	0	0.0558304	0.00719594	0.0110236	0.0165849	0.0212283	0.0186563	4.02617
ITIH5	0.00211069	0.00115111	0.0086948	0	0	0.00554046	0.036944	0.00258164	0.0082029	0.00594053	0.0109319	0.00168742	0.0114029	0.00944936	0.00770825	0.0102434	0.0106812	0.035088	4.00965
BSND	0	0.00334303	0.000679684	0	0	0	0	0	0	0.00268211	0	0	0.0122045	0.00404159	0.00526748	0.00118594	0.012789	0.0100265	3.95302
CLCNKB	0	0	0.00249457	0	0	0	0	0.00283713	0	0.00304902	0.000833886	0.00256766	0.0112535	0.00540264	0.00584551	0.00506419	0.0131005	0.00918518	3.84339
FOXI1	0.0029652	0	0.00948252	0.00838856	0.00383903	0.00116862	0.00826459	0	0.00129766	0.00343525	0.00340439	0	0.00948969	0.00412794	0.00361765	0.00231905	0.0115665	0.01766	3.73544
ATP6V1B1	0	0.00490034	0.00440073	0	0	0.000701194	0	0.0148289	0.00330174	0.00691002	0.00314103	0	0.0179126	0.0498724	0.0923952	0.0224539	0.0624954	0.0200384	3.6776
CTB-27N1.1	0	0	0.00356881	0	0	0	0	0.00438338	0.00244634	0.0020962	0	0	0.00408257	0.0037289	0.00324967	0.000199268	0.00540825	0.0130751	3.39749
DMRT2	0.000841772	0	0.00825612	0	0.0120134	0.00111009	0	0.0115285	0.00296917	0.0024948	0.00926221	0.00503529	0.141277	0.0459084	0.0510028	0.0307753	0.0910927	0.130572	3.19339
GNG11	0.0372883	0.0152622	0.0011422	0.0105432	0.017751	0.0187596	0.155647	0.0268116	0.00278771	0.00345266	0.000893112	0.00985625	0.0138783	0.0426647	0.0473373	0.0143044	0.0248897	0.00978215	3.03755
PDE1C	0	0.0117216	0.0101154	0	0	0	0	0.00308262	0	0.00634631	0.00633785	0	0.00609561	0.00245674	0.003356	0.00122488	0.00783783	0	2.92766
DGKI	0	0	0.00153444	0	0	0	0	0	0	0.0056692	0.00128482	0	0.00555476	0.00653889	0.00739101	0.00754244	0.00857964	0	2.73788
ANK2	0.0298702	0	0.000886095	0.0160156	0	0.000692589	0	0.00170255	0	0.000952817	0	0.00534499	0.00530597	0.0023539	0.00334243	0.00156983	0.00424122	0	2.18068
SLC14A1	0.0491329	0.00657041	0.000737903	0	0	0.00155719	0	0.00121619	0.0651673	0.0174785	0.0765731	0.0163978	0.00332912	0.0034157	0.0030872	0.00306416	0.00637459	0.000490811	1.99945
ATP6V0D2	0.00281425	0	0	0	0.12987	0.0469274	0.00371825	0.00290128	0	0.00570084	0	0.00694172	0.00440604	0.00224168	0.0028252	0.00230951	0.00737072	0	1.96279
SCUBE2	0	0	0.00246225	0	0	0.00467645	0	0.00174261	0	0.000952817	0	0	0.00826543	0.00733668	0.00533842	0.00686235	0.0141888	0.00320499	1.89708
CLCNKA	0	0	0.000817711	0	0	0	0	0.00128802	0.00111252	0.000952817	0	0.00667592	0.00891365	0.00358174	0.0031533	0.00342327	0.00554786	0	1.85806
POSTN	0	0	0.000830725	0	0.00467057	0	0	0.00258352	0.00147468	0.00152451	0	0	0.00212883	0.00169406	0.00538812	0.0116628	0.041309	0	1.83684
SFTPB	0	0	0.000894973	0	0	0	0	0	0.00103805	0.00221062	0	0	0.00308663	0.00193397	0.0023947	0.00159564	0.00517981	0	1.78941
FOLR1	0	0	0.00127764	0	0	0	0	0	0	0.0100505	0	0.0153898	0.0911851	0.0398017	0.106239	0.0119506	0.0401316	0.028174	1.81075
RCAN2	0	0	0.000151041	0	0.00215914	0.00122954	0	0	0.00944539	0.00577717	0.00890728	0.00221164	0.010763	0.00564584	0.00710847	0.00395724	0.0137279	0	1.73435
LTBP2	0	0	0.0152241	0	0.00800351	0.0397158	0.00375366	0.00690276	0.0104807	0.00143101	0.00200579	0.00311901	0.00744846	0.00484209	0.00437802	0.01721	0.0180713	0	1.72246
PTGER3	0	0.00468329	0.00334889	0.063359	0	0.00144985	0	0	0.00120355	0.00353836	0.00208104	0.00154849	0.00448609	0.00163008	0.00206096	0.00499331	0.00517562	0	1.61954
KLHL23	0.0237743	0.00294894	0.00223821	0.0100645	0.00483195	0.00846396	0.0412235	0.00570296	0.00669592	0.0226179	0.0118782	0.00714212	0.0267339	0.0240316	0.0414488	0.0114594	0.0564495	0.0269324	1.56333
MFSD6L	0.0121187	0	0.00394227	0.0464695	0	0.00552756	0	0.00717924	0.000497583	0.00241457	0.0039057	0.00719019	0.0830577	0.0527752	0.083791	0.0308823	0.0580821	0.0433472	1.4673
KCNMA1	0.0718965	0.0509873	0.0132353	0.049606	0.668918	0.109683	0	0.0402977	0.004749	0.012578	0.00392022	0.00412465	0.00462793	0.00351134	0.00379445	0.00409612	0.00848036	0.0112795	1.47652
FAM13C	0	0	0.00102382	0	0	0	0	0.00501628	0	0.00114338	0	0.0220485	0.0684698	0.00220273	0.00195556	0.00190712	0.0047365	0.0848581	1.37616
RERG	0	0.00679465	0.00601184	0	0.00373076	0.00125415	0	0.004309	0.0019175	0.00353457	0.00184596	0.00925874	0.0203083	0.0601912	0.0965563	0.0290225	0.231714	0.0249648	1.42285
FAM153B	0.0102557	0.000295021	0.00199875	0	0	0.00314372	0.0090316	0	0.00294157	0.0113802	0.0043054	0.00341949	0.0555217	0.0117014	0.0165484	0.00414373	0.0419666	0.0161543	1.33255
FAM131C	0	0	0	0	0.00431827	0	0	0.00576163	0	0.00057169	0.00219301	0.00752287	0.00670975	0.00525574	0.00639326	0.00627147	0.00590895	0.00480653	1.31239
SCNN1G	0	0	0	0	0.00502542	0	0	0.00234339	0.00166482	0.000762254	0.0010587	0	0.0126415	0.0161138	0.0266269	0.0229006	0.024809	0.0226411	1.28131
MARCH10	0.00582623	0.0441558	0.00491429	0	0.0272241	0	0	0.0214452	0.0119021	0.0103405	0.00165609	0.0184939	0.591816	0.00478621	0.00704781	0.00380633	0.0076615	0.445616	1.37487
C1orf115	0.0407448	0.0342575	0.00640077	0.00509965	0.00976745	0.00835553	0	0.0424391	0.000661221	0.00176891	0.0008052	0	0.0256193	0.0424634	0.0490389	0.0215396	0.0810094	0.0197883	1.29403
LAMA4	0	0	0.00186973	0.0111888	0.0112506	0	0	0	0	0.00133394	0	0	0.0119378	0.0341568	0.0267123	0.172045	0.022892	0.000723871	1.23863
FOXI2	0	0	0.000226561	0	0	0	0	0	0.00173624	0	0	0	0.00402567	0.000900865	0.00148594	0.0024671	0.00380689	0	1.17786
GNGT1	0	0	7.55205e-05	0	0	0	0	0.000645177	0.001205	0	0	0	0.0135493	0.0112425	0.0183777	0.013082	0.0142287	0.0214421	1.18405
NRP1	0	0.000590042	0.00553738	0.0141455	0.389889	0.437	0.961391	0.0170958	0.000583984	0.0198457	0	0.00586084	0.00709063	0.0258747	0.0427007	0.0264132	0.0354578	0.000834859	1.1845
NEURL1	0.0184347	0.0278683	0.00299456	0.0190767	0.0449337	0.0578634	0.0416197	0.0788551	0.0452665	0.039755	0.0519668	0.065128	0.0160929	0.00828071	0.0115631	0.0101822	0.0116724	0.00494586	1.10559
CLDN25	0.00551727	0	0.000622775	0	0	0	0	0	0	0.000381127	0.00113684	0	0.00282678	0.000569094	0.000723974	0.000261767	0.00543052	0	0.89324
DDX4	0	0	7.55205e-05	0	0	0.00149152	0.00298515	0	0	0.000952817	0.0016971	0	0.00212614	0.00600059	0.00349589	0.00311764	0.0113101	0.00359643	0.86043
EFHD1	0	0	0.000151041	0.00587794	0	0.000303733	0	0	0	0.00193273	0.00144547	0	0.00172531	0.00301755	0.00341288	0.00400971	0.00769243	0.000361936	0.855864
AC012499.1	0	0	0	0	0	0	0	0	0	0.00190563	0	0	0.00132662	0.00142696	0.000608904	0.000199268	0.00249954	0	0.840002
PROX1	0.00155327	0	0	0	0.00405531	0.000550414	0	0	0.000492951	0.00152451	0	0	0.000823014	0.000876953	0.00126806	0.000425766	0.00208005	0.0178504	0.818781
STAC2	0	0	0	0.013183	0	0	0.00553908	0	0.0105365	0.00126442	0.00165175	0	0.00424148	0.00270547	0.00341351	0.00280259	0.0037506	0	0.740041
TMEM211	0	0	7.55205e-05	0	0.0187539	0	0	0.0068102	0	0.000190563	0	0.00267675	0.00717486	0.0131753	0.0121604	0.00456645	0.0304903	0.00535754	0.727383
PPARGC1A	0	0.0026339	0.0014479	0	0	0	0	0.00312109	0.00126751	0.00057169	0	0	0.0579275	0.00559894	0.00822068	0.00308354	0.0129429	0.0218315	0.717464
DPY19L2	0.00372646	0	0.00309958	0	0.0069726	0	0	0.00763676	0.0172026	0.0403316	0.0343964	0.00927976	0.0721747	0.00436951	0.00465095	0.00262539	0.0102064	0.0368323	0.716737
ADCY5	0	0	0	0.00324214	0	0.000766651	0	0	0.000501883	0.00755105	0.000909256	0	0.00173013	0.000775759	0.00111752	0.00184577	0.00360542	0.000697107	0.670954
SPOCK1	0	0	0.000151041	0.0459429	0	0.00189601	0	0	0	0.00398513	0	0	0.0100626	0.00214787	0.00210893	0.011324	0.00747469	0	0.648867
ANGPTL1	0.0960893	0	0.0023067	0.0115241	0	0	0.0109879	0	0	0.00455572	0	0	0.00788308	0.0177229	0.0232993	0.0118308	0.0129161	0.00149865	0.638848
CYP3A4	0	0.00352818	0	0	0.00457454	0	0	0	0	0.000190563	0	0	0.00110534	0.00218335	0.00241499	0.00685733	0.00345595	0.000610342	0.612678
NCKAP5	0	0.00377768	0.00238964	0.0157565	0.0620142	0.036996	0	0.0873064	0.00147341	0.000190563	0	0	0.00931647	0.00846694	0.00842405	0.014591	0.0201143	0.0151401	0.627848
ENAM	0	0	0	0	0	0	0.0421059	0	0.000987389	0.000381127	0	0	0.00440242	0.000983868	0.000424314	0	0.00796665	0	0.596208
C1orf64	0	0	0.00123299	0	0	0	0.00300424	0	0	0.000381127	0	0	0.00276673	0.00419425	0.00473361	0.00194862	0.00682478	0	0.54871
CALML3	0	0	0	0	0	0	0	0	0	0	0	0	0.0018468	0.00074574	0.00169621	0.0520972	0.0106	0.00273565	0.533764
PDE11A	0	0	0.0011781	0	0	0	0.0186569	0	0	0.00057169	0	0	0.00282301	0.00183912	0.00181741	0.000578026	0.0063121	0	0.479791
BEST3	0	0	0	0	0	0	0	0	0.00122943	0.00057169	0	0	0.00123012	0.000867216	0.00115747	0.000636084	0.00666246	0.00211257	0.47682
JAM3	0.0308867	0.00656806	0.00114469	0.00874759	0	0.00456612	0	0	0.0370776	0.0347984	0.0337087	0.00379257	0.000791849	0.000635119	0.00074216	0.00102561	0.00218557	0.00739844	0.457034
GABRB2	0	0	0.000884616	0.045377	0	0	0	0	0	0.00230928	0	0	0.00215253	0.00195258	0.00358473	0.000706607	0.00600103	0	0.447774
RAMP2	0	0	0.00178202	0.00286119	0.00961251	0	0.0164923	0.00538234	0	0	0	0	0.00627336	0.00471498	0.00668588	0.00218871	0.0213602	0.00338959	0.419275
CDH22	0	0	0.000563481	0	0	0	0	0	0.00139791	0	0	0.00310365	0.000810092	0.000433635	2.85717e-05	0	0.000297852	0	0.409096
PXDN	0.00902305	0	0.000786747	0	0	0	0.019943	0	0.0124114	0.0322128	0.0318678	0.00115471	0.00686773	0.00719724	0.0125198	0.0336264	0.0177005	0.00236857	0.417746
NAV3	0	0	0.00517984	0	0	0	0	0	0.00156513	0	0.00373568	0	0.00602262	0.000353777	0.000630438	0.00329796	0.00176323	0.00213179	0.386506
WNT11	0.00339421	0.00283797	0	0	0	0	0	0	0	0.000769671	0.0015548	0	0.000973358	0.000299127	0.000316637	0.000441271	0.00196007	0.00624559	0.369821
SYT13	0	0	0	0	0.00383903	0	0	0	0	0	0	0	0.00101435	0.000210444	0.000695089	0.000199268	0.00157511	0	0.343951
CSPG5	0.00201934	0	0.00153736	0	0	0.0021407	0.00302436	0	0.000752876	0.000987619	0.000753487	0	0.00374543	0.00235116	0.00199635	0.00415326	0.00264642	0	0.337014
TDRP	0	0.000295021	0	0.00734028	0	0	0	0	0	0.000190563	0	0	0.00710484	0.00201502	0.00342007	0.00351168	0.00644889	0.00811552	0.329691
ASB5	0	0	0	0	0.00361237	0	0	0	0	0.000381127	0	0	0.000328194	0.000360823	0.000587893	0.000169449	0.000792292	0	0.316929
LMO3	0	0	0	0	0	0	0	0	0	0	0	0	0.0013884	0.00487768	0.00280023	0.00194488	0.00537382	0.000360027	0.317274
C19orf77	0.00332639	0	0	0.0921455	0.00456176	0.00687138	0.0102449	0	0.00747905	0.108693	0.0131645	0.0195522	0.00366523	0.00038933	0.00102039	0.00035542	0.000668019	0	0.321039
FZD7	0	0	0	0.0350754	0	0.00238379	0	0.00249468	0.00045791	0.0014765	0.00168741	0.00166567	0.00329339	0.00219484	0.00306031	0.0319835	0.00622115	0	0.302476
THRSP	0	0	0	0	0	0	0	0	0	0	0	0	0.00131028	0.000881213	0.000502896	0.000142188	0.000723317	0	0.288372
BNC2	0	0	0.000706433	0.117441	0.00793121	0.0165269	0	0.00388549	0.00333831	0.00817304	0.0356082	0.00281425	0.0168548	0.000641824	0.000442816	0.000175508	0.00650942	0.0019546	0.288858
SDK2	0.0460449	0	0	0.0546417	0	0.00718393	0.217017	0	0.0108178	0.0405582	0.0268795	0.00153434	0.00757679	0.000659681	0.000686914	0.000410474	0.00427128	0.00250284	0.284656
RASL12	0	0	0	0	0	0	0	0	0	0.000762254	0	0	0.000517132	0.00141959	0.00085354	0.00190871	0.00112667	0.00301903	0.277568
PRLR	0	0	0	0	0.00685463	0.0402402	0	0	0	0	0	0	0.000104523	0.000502222	0.000875892	0.000377383	0.00208383	0.000869667	0.265626
FAM110B	0.00127544	0	0.0407616	0.169237	0.0192576	0.0264026	0	0.00436723	0.0132228	0.0154986	0.00686537	0.00341488	0.0109938	0.00590697	0.00780574	0.00622292	0.0136349	0.00675262	0.282777
ARNT2	0.00274417	0	0.00477833	0	0	0.00757218	0	0	0.00103567	0.00175952	0.00282783	0	0.00459249	0.00269007	0.00349243	0.0214353	0.0065268	0.00616909	0.25245
RET	0	0	0.000282696	0.204955	0.00298279	0.00461297	0.126719	0	0	0.00256902	0	0	0.00703447	0.000342352	0.000484202	0.000801761	0.00109365	0	0.242265
NREP	0.0100065	0.00474834	0.00256226	0.148177	0.0764773	0.0508132	0.369467	0.0802542	0.00449016	0.0358965	0.00298173	0.0165745	0.00259005	0.00277066	0.00298551	0.00113133	0.00675157	0.00374082	0.246822
KCNH1	0	0	0.000518256	0	0	0	0	0	0	0.000381127	0	0	0.000151854	0.000212669	0.000172083	0	0.00392182	0	0.224651
MAMDC2	0	0	0	0	0.00348382	0	0	0	0.000522643	0.000190563	0	0	0.0255153	0.00166648	0.00104101	0.0014762	0.00207429	0.00925768	0.226789
CLEC3B	0	0	0	0	0.00143457	0	0	0	0	0.000190563	0	0	0	0.000637756	0.000599483	0.000525564	0.000742549	0	0.199392
PDZRN3	0	0	0.000301958	0	0	0	0.0303089	0	0	0.000381127	0	0	0	0.000444669	0.000945222	0.00224478	0.000359051	0	0.19641
ZFAT	0.069231	0.0524617	0.0425202	0.0514426	0.013272	0.029859	2.47722	0.0168063	0.0708743	0.10677	0.192278	0.0567122	0.0459289	0.0612858	0.0746901	0.0621849	0.0814895	0.0289897	0.0315344
LRRC10B	0	0	0.014269	0.0073274	0.0340641	0.00206131	0	0.0550011	0.0146451	0.0285206	0.00837796	0.0759703	1.48668	0.00613086	0.0081196	0.00565529	0.0067072	2.13194	0.0807656
FAM153C	0.0101109	0.000295021	0.000355715	0	0	0	0.0336067	0	0	0.00197374	0	0	0.00633033	0.00335845	0.00514635	0.000782736	0.00881265	0.00146145	0.202384
IL27RA	0.656156	0.126149	0.00282177	0.113139	0.0611905	0.216747	0.141508	0.0657474	0.480918	0.80217	0.470404	0.0871657	0.0761293	0.00289128	0.00499258	0.00257068	0.00925126	0.0292603	0.0160607
DAB2	0.0101287	0.0273105	0.0241431	0.397079	2.71373	0.876498	2.22315	0.306493	0.0203238	0.0278929	0.0199997	0.0242337	0.0154626	0.0405152	0.0353784	0.0612867	0.0147601	0.0295468	0.361211
CMKLR1	0	0	0.000377354	0	0.138855	0.136772	0.245796	0.0139253	0	0.000446414	0.0010758	0	0.000182214	0.000231377	0.000304685	0	8.75571e-05	0.00234924	0
INPP5D	1.12245	0.495736	0.329323	0.216699	0.132948	0.248792	0.451713	0.259588	0.518498	0.604985	0.55866	0.23582	0.031528	0.00636004	0.00450432	0.0255162	0.0116214	0.0285472	0.00349305
RASGRP2	0.789912	0.587671	0.594471	0.110978	0.0751049	0.202601	0.986573	0.124615	0.0936817	0.296317	0.0646651	0.0859025	0.00138721	0.00213917	0.0021067	0.00160597	0.000976493	0.00685954	0.00305819
MAB21L3	0.0013528	0	0.0135317	0	0.00383903	0.00169518	0	0	0	0.000648212	0	0	0.00345246	0.00334083	0.00327037	0.00744887	0.00428466	0	0.195339
LIF	0	0.00541235	0.0819228	1.7304	0	0.0352538	0.01518	0	0.00332967	0.0927216	0.0106485	0.000809041	0.0183144	0.0257482	0.0132898	0.0342727	0.0334792	0.00985571	0
MIR142	2.18342	0.00717425	1.69546	0.375662	0.0240246	0.811018	2.02986	0.0255882	1.46031	1.35181	1.16661	0.0198427	0.0148461	0.00912061	0.00332715	0.00339533	0.0109374	0.0174967	0.00574967
CCDC74A	0.0102646	0.024053	0.0150785	0	0.0225422	0.00317966	0.00700144	0.0424369	0.0240578	0.0224854	0.0164678	0.0613953	1.1404	0.0106027	0.0125011	0.0325208	0.016012	2.17942	0.00838398
BCL11A	1.17175	0.238659	0.048264	0.0103239	0.0212018	0.266293	3.85295	0.110208	0.00540708	0.0138071	0.00738973	0.00928016	0.0876222	0.10113	0.0993102	0.115381	0.22896	0.14348	0.0830565
FAM24B	0.0350708	0.018456	0.000533341	0.0600103	0.0175795	0.0100213	0.0705317	0.0222802	0.0653288	0.0224645	0.0496525	0.068379	0.00718529	0.00477357	0.00566498	0.00635047	0.00735697	0.0336137	0.468086
SYNE3	0.310935	0.00444238	0.00897431	0.0908816	0	0.060448	0.1654	0.00485509	0.0833698	0.0923473	0.0621343	0.010135	0.00677823	0.000350046	0	0.000352373	0.000990685	0.00235844	0.00621253
PLVAP	0.000985087	0	0.000572984	0.0424693	0.0283677	0.00940128	0.202972	0.0129622	0.000209776	0.00143287	0.000864533	0	0.00112307	0.00191945	0.00253309	0.00040071	0.00244749	0.00156085	0
CFL1	11.103	16.2946	8.43045	7.57107	12.0696	13.2333	7.71753	14.8244	11.9369	9.65975	9.9525	18.4199	3.21099	5.33292	5.04315	6.96209	4.58356	4.39182	6.52197
ICAM2	0.217263	0.0285207	0.0276714	0.0256856	0.0226063	0.118828	0.0783059	0.047019	0.0478552	0.288943	0.0330871	0.017184	0.00631043	0.0028585	0.00226504	0.0019399	0.000607261	0.000299418	0
BZRAP1-AS1	0.152368	0.0827809	0.0363439	0.166682	0.027476	0.0572624	0.200345	0.0541126	0.162553	0.496831	0.236897	0.0704327	0.0143857	0.00229734	0.00295257	0.00410193	0.00461111	0.0231758	0.00166844
PIK3R6	0.203827	0.0668322	0.0109514	0.491327	0.0276112	0.0453275	0	0.097579	0.00836062	0.0283808	0.136411	0.00151634	0.0013506	0.000194803	0.00041721	0	0.00082031	0	0.00121493
CGNL1	0.00227866	0.00109297	0.000226561	0	0.00434318	0	0	0.0025723	0.00276801	0.000726367	0.00183617	0	0.0188831	0.0310615	0.035615	0.0492889	0.0605364	0.029324	0.725803
ACTG1	24.8618	40.4872	13.227	10.1699	13.5872	17.8211	8.0948	25.9376	15.0045	15.6589	12.2797	24.2989	7.94017	13.1227	12.5555	24.5175	11.457	9.79676	18.6372
TNIK	0.0976305	0.0375872	0.0206988	1.36241	0.00525189	0.0123153	0	0.00136991	0.477944	0.424049	0.203997	0.335615	0.00445295	0.00398043	0.00392572	0.00700246	0.0217844	0.00461005	0.153147
HLA-DMB	5.38915	1.30012	0.0793946	0.0163819	3.54647	2.77735	2.75805	2.40786	0.24568	0.231187	0.368782	0.107624	0.720045	0.815264	0.934788	0.259262	1.05517	0.295477	0.0772331
AMACR	0.0123358	0	0.00525704	0.0206477	0.0151743	0.00236331	0.007274	0.00866258	0.0254983	0.0249366	0.0111456	0.00115366	0.0560521	0.0264148	0.0227716	0.0151724	0.0320522	0.0471782	0.622702
A2M-AS1	0.00972757	0	0.000345387	0.509016	0	0.0035266	0.0337723	0.0086453	0.0284245	0.161094	0.0200089	0	0.0087109	0.00490026	0.00337282	0.00366503	0.00539491	0.00262018	0
KBTBD8	0.434779	0.0865257	0.00964399	0.034258	0.0309813	0.218356	0.110121	0.0365572	0.0783025	0.0632031	0.056938	0.0197867	0.00326555	0.00524687	0.00385228	0.00887295	0.00648688	0.00453717	0.0188393
DBN1	0.0182739	0	0.0377704	0.333677	0.00657809	0.0341822	0.0445299	0.010855	0.276842	0.197672	0.56814	0.151741	0.0194166	0.0151198	0.018602	0.0301964	0.0908209	0.0164203	0.706694
PPA1	1.27245	2.29319	0.240991	0.87017	2.529	3.26718	0.794222	8.09188	1.25762	0.977044	1.11449	2.54939	1.21827	2.31767	2.06526	1.89553	2.98236	1.14678	1.36565
TSPAN33	1.0993	0.661759	0.00764097	0.063682	0.403781	0.28701	0.18463	0.367902	0.0144245	0.0666245	0.0261965	0.0170359	0.0502824	0.0455464	0.0550595	0.0301431	0.0555694	0.0302977	0.0423933
ATP6V0A4	0.00181242	0.013403	0.00859029	0	0.022098	0.00161427	0	0.0129654	0.00363852	0.0124789	0.00348417	0.00766429	0.531435	0.0747551	0.110904	0.0540909	0.13018	0.183398	2.44365
ZBED2	0.308182	0.364412	0.00119234	0	0	0	0	0.000811071	0.0271143	0.0300868	0.0424977	0.0243787	0.00799091	0.00235446	0.00166755	0.00661063	0.0011955	0.00194566	0
NCALD	0.0144086	0.0153697	0.0183196	0	0.0363313	0.0102685	0.00323424	0.0126874	0.0769317	0.204411	0.332745	0.102414	0.447757	0.0588586	0.0522795	0.0161333	0.05855	0.496303	1.86007
TUBA1B	1.4744	3.18304	1.55015	2.97343	10.8592	3.5752	4.59255	9.54198	1.58495	1.69043	1.36809	2.74745	2.23308	1.73887	1.9817	1.1317	1.33875	4.7969	2.03796
PROCR	0	0	0.000810185	0.482762	0.205784	0.0375373	0	0.0774376	0.0126376	0.01214	0.010527	0	0.00073291	0.000656751	0.000661852	0.00238752	0.00465324	0	0.00177181
HLA-DQA2	4.03342	2.35441	0.124834	0.0945509	3.84596	3.67976	1.79229	5.63312	0.230061	0.141216	0.275151	0.25551	0.822309	0.44187	0.641452	0.111186	0.378551	0.449156	0.0602696
FSCN1	0.0380858	0.0875142	0.0223937	0.309617	0.105595	0.239703	0.0367167	0.938068	0.00891741	0.0197659	0.00304237	0.0233222	0.00265778	0.00537217	0.00612426	0.0546534	0.0369795	0.00283135	0.115194
GPR35	0.0178705	0.0217135	0.00727718	1.87586	0.0467458	0.325171	0.0126044	0.05986	0.0358225	0.0265322	0.0285932	0	0.0205489	0.0289011	0.0222776	0.0118566	0.0109	0.0146646	0
BACH2	0.359805	0.0372687	0	0	0	0.0113807	0.00705701	0.00721298	0.0252781	0.421158	0.0782731	0.0210706	0.0112855	0.00960773	0.0110701	0.0223397	0.00461269	0.0125835	0.0459537
NRIP3	0.00226464	0.00452023	0.0699588	0.215472	0.0414271	0.252148	0.0042341	0.029261	0.000763572	0.0108293	0.000464362	0.0041382	0.0118597	0.0320393	0.0198688	0.200848	0.0264414	0.0288009	0.837499
ARHGAP25	1.5839	0.654972	1.09021	0.939623	0.355224	0.411764	0.624828	0.243067	1.01148	0.883033	0.888773	0.527694	0.0136111	0.00805359	0.00498506	0.00311772	0.020127	0.0427115	0.0303734
PHLDA1	0.0113838	0.0102743	0.0210317	0.624748	0.118645	1.15956	0.0251679	0.0474295	0.665499	0.367916	1.1186	0.236023	0.0695905	0.0508934	0.0313444	0.965415	0.0682929	0.0875142	2.06469
ATP5E	13.2132	25.8783	16.9481	12.553	23.3435	15.9164	15.3477	23.0803	11.8248	10.7575	12.1627	24.0759	13.3296	9.5463	7.13626	7.54587	8.00865	15.0544	11.3198
FGF9	0.00154197	0	0	0	0	0.000944682	0.0148032	0.00449421	0.00453779	0.0110997	0.0106547	0	0.000611758	0.00311122	0.00381698	0.00718578	0.0278626	0.00208223	0.224011
SNORD3D	0.0129915	0	0.000639712	0	0	0.0997075	0.407809	0.00531379	0.106504	0.0332037	0.102427	0.00509638	0.0025161	0.00155237	0.00201004	0.00547973	0.00237528	0.00143233	0.0216943
ESPN	0.00400249	0	0.0034783	0	0.016722	0	0	0.00322877	0.00625896	0.0207344	0.00187133	0.00568753	0.167486	0.0193571	0.0201134	0.0179734	0.047431	0.191576	0.687414
CTLA4	0.00121609	0	0.00145868	0	0	0.0176026	0	0.00298667	0.318019	0.640392	0.183311	0.0216392	0.000609474	0.00067387	0.000796238	0	0.00124894	0	0.00305819
CTTNBP2	0	0.00744837	0.00157828	2.53751	0.0295394	0.028002	0.00825846	0.00545212	0.00197087	0.00123979	0.00465326	0.00397189	0.0254122	0.0475198	0.0561827	0.0269925	0.0867254	0.0483313	0.807315
C7orf57	0.00584432	0.0079038	0.0110784	0	0.0426012	0.00417453	0.0027195	0.0176606	0.0051115	0.0298541	0.0110182	0.0220851	1.08498	0.00299512	0.00645091	0.0043251	0.00444315	1.66904	0.00345006
C6orf118	0	0	0.0114769	0.0155306	0.0254123	0	0	0.041258	0.00384654	0.0137807	0.00254891	0.0244402	1.22898	0.00158653	0.00413104	0.000183537	0.00501576	1.48667	0.00215354
CPLX1	0.000750971	0	0	0	0.00708359	0.000990371	0.206677	0.00437338	0.0146468	0.00722789	0.0168536	0.00873097	0.000780055	0.00238298	0.00296915	0.00756049	0.00377804	0	0
CHRM3	0	0	0	0	0	0	0	0	0.00246195	0.00753867	0.00501911	0.00536776	0.0161223	0.0157204	0.0133733	0.0142012	0.0590912	0.00325359	0.429619
P2RY10	0.688504	0.343759	0.0989329	0.0976119	0.0519937	0.106292	0.0600105	0.145595	0.486599	0.539909	0.508299	0.196877	0.000342959	0.00099198	0.000702691	0.00030281	0.00552801	0	0
SYK	2.32003	1.24624	0.928237	0.181402	0.59357	0.9062	1.56131	0.456294	0.0112677	0.0872351	0.0540904	0.0236565	0.0934602	0.157079	0.131894	0.150714	0.153645	0.100175	0.124734
DYDC2	0	0.021627	0.0199832	0.0103461	0.0344382	0.00152185	0.00930032	0.0595506	0.00920559	0.0283542	0.00890505	0.0368652	1.26443	0.00222637	0.00574071	0.00390708	0.00619195	1.69052	0.0375392
SNORD3B-1	0.00530412	0	0.000479032	0	0	0.0715746	0.337835	0	0.0545575	0.0315846	0.049212	0	0.00338526	0.000702442	0.00154679	0.0010669	0.00171826	0	0
KIT	0.00655973	0.0188326	0.00910507	12.5138	0.00762595	0.0241838	0.00751278	0.0586023	0.0568988	0.120015	0.0093037	0.0286389	0.0664905	0.222391	0.210875	0.0902451	0.275769	0.0531136	2.80225
NCR3	0.604611	0.522869	0.00686508	0.0765385	0.019337	0.0128331	0.0059703	0.0575606	0.794416	0.657692	0.500043	0.387184	0.00181847	0.000737282	0.00146672	0.00153148	0.00784435	0	0.00166792
AFF2	0.0413725	0.0136105	0.148815	0.418445	0	0.00332683	0	0.00302547	0	0.00265584	0.000573037	0.00509638	0.000952491	0.000548761	0.000556594	0.00236443	0.00154706	0	0
EEF1D	7.49868	9.31478	3.42776	6.55224	5.13972	5.33824	6.27787	5.6328	7.55711	8.03535	7.88603	12.8103	2.15282	2.90938	3.12518	2.55843	3.35549	2.43496	4.01805
PMEPA1	0.241609	0.0698913	0.00620404	0.807884	0.0355157	0.671025	4.53972	0.0713995	0.252695	0.191943	0.184182	0.090194	0.0386731	0.192233	0.166852	0.624585	0.0986924	0.0474099	0.0194246
HS3ST3B1	0.0427722	0.0119185	0.0519407	0	0.0168461	0.265982	0.883481	0.0167947	0.135404	0.16244	0.184126	0.0396041	0.0119843	0.0335572	0.0278813	0.0257832	0.00286155	0.0114468	0.00255934
CCDC183	0	0	0	0.00549254	0.0101071	0.00313642	0.281748	0	0.00882384	0.00777931	0.00905349	0	0.00915453	0.00330098	0.00428802	0.00186912	0.00943171	0	0.0115151
ORAI2	2.69009	0.814597	0.886954	0.440021	0.417241	0.718421	0.430529	0.437445	0.36213	0.623133	0.326598	0.235657	0.927101	0.132303	0.124975	0.0806665	0.0937706	0.785006	0.0916942
PKIG	1.94018	2.42129	0.0357093	0.69997	0.25747	0.0389164	0.170406	0.2314	0.0370973	0.0633474	0.0150901	0.100752	1.342	0.116762	0.112248	0.0667142	0.109766	2.35584	0.305355
SPATA17	0.0187921	0.0301782	0.0149987	0	0.0251989	0.000579227	0	0.0285804	0.00882821	0.0173432	0.00340327	0.0366876	1.5372	0.0105051	0.0157537	0.00288741	0.0123957	1.90218	0.0129524
CD72	0.87477	0.194591	0.00383828	0.01302	0.46307	0.182788	0.036373	0.27149	0.073415	0.0861181	0.0883603	0.0508179	0.0150487	0.00749999	0.0107439	0.00595889	0.00804973	0.00833871	0.0147727
RARRES2	0.010179	0.0297373	0.0260663	0	0.0653208	0.00676157	0.019165	0.0513528	0.00555125	0.0400093	0.00636421	0.0329837	0.900308	0.248723	0.275711	0.334527	0.177604	0.503789	21.0263
SPEF1	0.00647234	0	0.0147403	0.0158084	0.030254	0.00168121	0.0187106	0.0368363	0.00739888	0.0241041	0.0040396	0.0247163	0.92296	0.00224152	0.00730098	0.00342654	0.00325219	1.40494	0.0285284
ATM	2.52867	0.399022	0.4011	0.502177	0.164813	0.353118	1.03936	0.163552	1.72171	2.90528	1.7595	0.43801	0.299005	0.293802	0.300572	0.12591	0.432912	0.233566	0.343973
PACRG	0.00686687	0.0320036	0.0246825	0	0.0289743	0.00319771	0	0.0478204	0.0120445	0.00723813	0.00738742	0.0233423	1.2875	0.00632493	0.0100087	0.00704438	0.0164684	1.80595	1.04933
CCDC173	0.0018747	0.026876	0.031995	0.00940898	0.065308	0.00332341	0.00280174	0.021899	0.0185781	0.0188171	0.021178	0.0576667	1.59532	0.00443541	0.00659536	0.00261129	0.0121288	1.96463	0.0195522
C11orf16	0.00529819	0.025453	0.0153064	0	0.0411922	0.00727781	0	0.0289413	0.00818885	0.0334747	0.00906702	0.0147074	1.01561	0.00437709	0.00841249	0.00233186	0.0100342	1.1048	1.02359
RNASE6	0.5419	0.471754	0.326703	0.131816	2.2357	0.636736	1.49852	1.28565	0.0108848	0.0291293	0.0160745	0.0143343	0.0134141	0.0296632	0.0278259	0.0266589	0.0369498	0.0282257	0.00491323
C22orf15	0.0223585	0.0136731	0.0121223	0.0141004	0.0427321	0.00412735	0.00276756	0.0237135	0.0236084	0.0135401	0.015897	0.0254709	1.1419	0.00282555	0.00433986	0.00130504	0.0112581	1.52882	0
STAMBPL1	0.669637	0.168885	0.0154195	0.0229485	0.0143131	0.0343516	0.534994	0.0373766	0.271	0.312735	0.353503	0.10652	0.0234253	0.0114328	0.016048	0.00654777	0.0188993	0.0316188	0.00593182
DST	0.00609723	0.0106191	0.0170238	0.313098	0.119624	0.335683	0.491179	0.0733665	0.00749756	0.12092	0.0147574	0.0151479	0.475444	0.186459	0.185198	0.333095	0.478912	0.445675	9.09651
BCL2	0.646858	0.269805	0.0114476	0.139413	0.0762579	0.281534	0.0524963	0.115863	0.555569	0.47997	0.323326	0.293731	0.0311433	0.0450728	0.0532336	0.0198109	0.0532884	0.0853094	1.26392
IRF7	0.406917	0.376434	0.536281	0.174464	0.171986	0.471613	9.68323	0.144293	0.247698	0.305538	0.26926	0.1829	0.126298	0.164977	0.172665	0.299502	0.184699	0.17824	0.156076
ARHGAP15	0.804617	0.459563	0.883867	0.581243	0.299823	0.193521	0.52354	0.293767	0.944672	1.17998	0.857141	0.60025	0.010697	0.00563938	0.00303065	0.00287097	0.0124596	0.0247695	0.0153362
RASSF2	1.36695	1.1215	1.80074	0.349177	0.471748	0.909053	2.25422	0.607304	0.296487	0.335829	0.198126	0.226481	0.00646803	0.0090144	0.00437185	0.016049	0.0128714	0.0231816	0.101401
ARPC2	12.5205	18.4711	8.47631	6.59344	10.7978	8.50213	6.31419	14.0467	8.57318	7.89174	8.59863	11.5366	2.67836	4.04577	3.68365	4.227	3.55628	3.41028	3.65403
SWAP70	3.18726	1.7168	0.0558259	1.81492	0.789471	0.810806	0.192553	0.47704	0.0379531	0.131888	0.0392365	0.114894	0.498006	0.74217	0.657454	0.954524	0.793162	0.58318	0.397014
RALGPS2	3.98068	1.12718	0.248484	0.14665	0.074861	0.0933076	0.416516	0.106201	0.0232542	0.204238	0.0208426	0.0694286	0.672961	0.510166	0.49931	1.15695	0.552251	0.819017	0.25364
SOSTDC1	0	0	0.00313469	0	0.0152122	0.000649365	0	0.00507766	0	0.00285845	0.00254201	0.00142866	0.018817	0.0563341	0.0265734	0.0407924	0.0176456	0.0402908	1.51772
CCDC42B	0.0106615	0.0404821	0.0122891	0.00807168	0.103374	0.0168648	0.0140422	0.210647	0.0156782	0.0426957	0.00971716	0.0590699	1.35784	0.0115822	0.0100245	0.0111785	0.00791279	1.86979	0
CR1	0.632739	0.0708357	0.935914	0.0322848	0.0924576	0.199671	0	0.0211195	0.00260046	0.0226022	0.0261686	0	0.00148094	0.00456857	0.00234039	0.00189439	0.0020989	0.00799382	0
SLC24A3	0	0	0	0.207811	0.00234423	0	0	0.00247385	0.00387535	0	0.0024186	0	0.00132463	0.00136105	0.00253962	0.00210014	0.00498659	0.003185	0
SULF2	0.0896485	0.0184987	0.656684	0	0.0859331	0.643261	2.25825	0.192013	0.0247297	0.084015	0.0233093	0.0127525	0.043535	0.080823	0.0712585	0.129531	0.161414	0.0461703	0.748011
PRKCQ	0	0.00649963	0.00603917	0.0345101	0.00275917	0.0052301	0.0129109	0.00346423	0.408436	0.395492	0.260502	0.193709	0.00105306	0.000704687	0.00107763	0.000114938	0.00224079	0.000516537	0.00989733
PPP1R12B	0.108737	0.00525726	0.451975	0.059136	0.0199121	0.0922581	0.106766	0.0725103	0.178212	0.201395	0.176561	0.0589948	0.250353	0.190839	0.179537	0.142352	0.200599	0.211748	5.17437
FAM150A	0	0	0	0	0	0	0	0.00174775	0	0.000190563	0.00240333	0.00578682	0.00306248	0.00721309	0.0142022	0.0143637	0.00818426	0	0.217203
TNFAIP8L1	0.27742	0.17147	0.0308376	0.495559	0.13191	0.21567	0.0807832	0.0982097	0.131625	0.237454	0.143037	0.126508	1.65006	0.0272337	0.0205903	0.074063	0.0312493	2.49731	0.0102732
ELMO1	0.670612	0.17387	0.360739	0.479079	0.121753	0.326101	0.588381	0.264865	0.288334	0.321198	0.230547	0.0851342	0.0106878	0.00335296	0.00221008	0.00173587	0.00323275	0.0260519	0.00315467
SLC9A2	0.00396178	0.0174931	0	0	0.00378559	0	0	0.00087841	0	0.0019233	0.00158101	0.00476852	0.012592	0.062403	0.0626727	0.0486641	0.0245711	0.00447314	0.645844
P2RX5	0.522676	0.0498522	0.000904682	0.0610898	0	0.014063	0.0160001	0.0017115	0.206309	0.350975	0.258296	0.0292972	0.00119749	0.00110307	0.000599384	0.00429887	0.00540992	0.0138257	0.00349305
TMEM171	0	0	0.00361367	0	0	0.000557323	0	0.0179028	0.00414489	0.00429783	0.00188823	0.00266825	0.0508342	0.0927067	0.0748804	0.143295	0.0742545	0.0287918	1.35742
SCNN1B	0.00519281	0	0.0186649	0	0.0271846	0.0044948	0.00941055	0.0263386	0.0119224	0.0135717	0.0113462	0.00336246	0.117827	0.293437	0.331801	0.276988	0.481093	0.0374741	10.2119
TLR6	0.722126	0.0741251	0.712634	0.032719	0.0540879	0.185095	0.21183	0.0354182	0.00735168	0.0351182	0.0188078	0.0111165	0.0365451	0.016163	0.0110872	0.0113706	0.0118032	0.0201606	0.0278477
RIBC2	0.010782	0.0263542	0.0100861	0	0.0464564	0.0116406	0.00811161	0.0381418	0.0214557	0.0238398	0.036637	0.0175664	1.0049	0.00986083	0.010074	0.00490716	0.014064	1.68583	0
PTPRS	0.122419	0.0121111	0.0173045	0.13632	0	0.0199966	2.73021	0.0446868	0.00967971	0.025536	0.0117509	0.0205119	0.0928513	0.181163	0.189524	0.0732853	0.402715	0.064342	0.266714
SLC25A6	4.77963	6.66318	0.290057	4.11241	5.80648	4.86139	2.64184	7.24087	2.68008	3.21906	2.64111	4.11205	1.22463	1.70921	2.07029	1.6939	2.85989	1.42233	4.40082
SNX29P2	2.19073	0.346106	0.0876803	0.218446	0.0072515	0.301947	0.914911	0.039556	0.523302	0.709205	0.697493	0.0268663	0.341993	0.128402	0.106664	0.101901	0.145067	0.204052	0.0507319
RGS10	1.06101	1.8731	0.246963	2.55305	5.07168	3.00984	1.41303	5.41864	2.19957	1.79099	2.24903	3.15179	0.341072	0.287276	0.244576	0.363673	0.233255	0.324926	0.528537
FAM43A	0.386129	0.112129	0.0130628	0.118903	0.024992	0.0541645	0.189801	0.0307855	0.0482966	0.223668	0.0565363	0.00350097	0.0214519	0.103874	0.0875005	0.089356	0.104062	0.00740916	1.20263
TSPAN32	0.0350188	0.00906233	0.0227788	0.117051	0.0219046	0.0503609	0	0.00263828	0.131687	0.274819	0.161487	0.0229686	0.000520974	0.000626183	0.000138687	7.53887e-05	0.00149848	0	0.00361051
ATP6V1C2	0.0162235	0.0559436	0.00495324	0.0430283	0.0241087	0.0153624	0.00300424	0.0108996	0.0234951	0.0234903	0.0197739	0.00711018	0.0765061	0.095222	0.106625	0.0666401	0.138887	0.0457003	1.27914
NRROS	0.111545	0.00357615	0.00417786	0.186438	0.0033964	0.171059	0.289001	0.0197158	0.0566929	0.072105	0.0318007	0.0147371	0.000287376	0.000455368	0.000428165	0	0.00069444	0.010937	0
CYB561A3	1.89689	0.472334	0.0600211	0.325221	0.293883	0.342404	4.66008	0.141713	0.299076	0.211152	0.228691	0.146466	0.761957	0.133565	0.1405	0.138651	0.136755	0.724712	0.230324
PARVB	0.310888	0.244018	0.0130135	0.777029	0.310935	0.312682	0.685103	0.273979	0.128876	0.137228	0.13574	0.141453	0.0213608	0.0090524	0.00785522	0.00877009	0.00908177	0.018443	0.591419
IL17RB	0	0	0	0.647564	0	0	0	0	0.00100098	0.00620589	0	0.000781567	0.000481437	0.00246491	0.00432251	0.00286361	0.00657138	0.0247389	0.00949581
PTPN21	0	0	0.0038225	0.00851373	0.0104571	0.00181424	0.00289485	0.00792229	0.00650089	0.00114343	0.00271509	0.0128036	0.177147	0.085118	0.0702944	0.0753192	0.0606356	0.181563	1.03929
BLNK	1.36625	0.591852	0.00872822	0.00286119	0.181942	0.0426986	1.38696	0.0660462	0.00591405	0.00886464	0.0117008	0.0260713	0.079456	0.148808	0.11573	0.304633	0.157646	0.0510587	0.331576
SLC15A4	0.450847	0.144721	0.767617	0.137374	0.137265	0.284101	4.32236	0.11693	0.322227	0.201447	0.198579	0.0390258	0.122855	0.143786	0.117993	0.134072	0.138978	0.0607008	0.104593
SERPINF1	0.0406039	0.063752	0.0202509	0.267173	0.52253	0.230733	4.4458	0.392997	0.0134229	0.0243788	0.0140882	0.0564538	0.245556	0.149095	0.189443	0.147422	0.52591	0.0971886	0.951224
CCR2	0.0295182	0.00704114	0.000609128	0.00286119	0.015358	0.129641	0.212485	0.0155807	0.0211812	0.0420272	0.000579357	0	0.000267206	0.00046213	0	0	0.000115957	0	0
SERP2	0.00784844	0.00934951	0.000620668	0.612902	0.00200113	0	0	0.00185636	0.0206921	0.0626016	0.0422101	0.0163628	0.0185365	0.00536057	0.00666112	0.00194833	0.00747247	0.0136198	0.0179647
TMEM38A	0.0340966	0.00161138	0.0106566	0.0157307	0.00483672	0.00360876	0.0185401	0.00596602	0.0041522	0.0106202	0	0	0.0635431	0.052946	0.0617961	0.0405236	0.0692421	0.0611209	0.750606
CCDC68	0.00731088	0.0273738	0.00216598	0.0179664	0.00213559	0.0212983	0	0.00757589	0.000321089	0.00213308	0.0033515	0.0131893	0.0542305	0.146781	0.137569	0.143292	0.0805903	0.0557351	1.70946
NEK2	0.00742416	0.0456919	0.00112165	0	0.0179131	0	0.0100339	0.0232723	0.00921045	0.0112662	0.00883956	0.0415845	0.137443	0.00512491	0.0026561	0.00328424	0.00717527	0.864057	0.0313789
LTA	0.426716	0.314763	0.00664855	0.00968927	0.00778182	0	0.0205429	0.00263932	0.265858	0.349399	0.123876	0.123214	0.00877495	0.00172186	0.000715365	0.00119521	0.00126297	0	0
STX7	3.75914	0.842156	0.937677	0.622845	0.686339	0.795989	2.3148	0.448391	0.302187	0.437566	0.369553	0.174253	0.580789	0.544478	0.45414	0.501941	0.447393	0.712968	0.53308
ZBBX	0.0220148	0.00560153	0.0207136	0.00833674	0.0456289	0.00128965	0.00416472	0.0550721	0.00983348	0.00212975	0.00666789	0.0114642	1.4374	0.00307676	0.00805014	0.00541799	0.00501767	1.41593	0
KIAA0226	0.383103	0.0752783	0.0682397	0.121201	0.100006	0.170495	2.62473	0.139173	0.182501	0.173354	0.152119	0.117391	0.104574	0.156948	0.124411	0.161845	0.152972	0.0349002	0.136735
C1orf168	0	0.000295021	0.00135905	0	0.00870954	0	0	0.00408143	0.00107077	0.00246096	0	0.00306216	0.117416	0.00437793	0.00958059	0.00172837	0.0709332	0.114329	0.400806
FMNL3	0.475219	0.193602	0.00783612	0.676452	0.136623	0.221699	0.846969	0.0968338	0.446523	0.370056	0.386957	0.190932	0.0050794	0.0054154	0.0041554	0.00232934	0.00766271	0.000134655	0.0103164
MTSS1	0.552132	0.19282	0.0116693	0.509735	0.0859286	0.356346	0.0161667	0.0230431	0.0517594	0.0858494	0.0578315	0.0589924	0.676599	0.0778594	0.0730512	0.0914765	0.190096	0.643923	1.94064
ARHGDIB	6.62889	10.6111	4.44043	5.68321	6.16716	3.46759	1.59644	7.06567	7.03628	5.86931	5.6954	11.7629	0.639785	1.70136	1.58617	1.60422	1.13175	0.845947	0.281224
INPP4A	0.119769	0.0395437	0.156194	0.118884	0.044535	0.236642	2.7533	0.0520572	0.995968	0.783517	0.770291	0.14806	0.120924	0.0805817	0.0735198	0.0592735	0.102542	0.0632687	0.168791
MYL12A	6.61182	10.9532	4.89735	5.94992	6.38638	5.83098	9.44791	10.6913	9.27234	7.29513	6.67028	14.1076	3.94719	5.10355	4.77296	7.18034	3.77527	5.18029	3.66384
ARHGAP24	1.60835	0.222505	0.0483959	0.0052176	0.0407967	0.0958299	0.652301	0.0200684	0.00398457	0.0119585	0.00503047	0.0269264	0.201548	0.182407	0.230128	0.14537	0.385942	0.146783	0.0182491
JAK3	0.629781	0.28872	0.884834	0.27277	0.139821	0.487833	0.332772	0.184684	0.935992	1.01198	0.942404	0.520661	0.0114733	0.0124003	0.0125329	0.00807877	0.0184771	0.0180761	0.00305819
CTSH	5.54605	3.2431	0.0945283	0.101219	2.86344	3.81896	0.638273	3.27498	0.745357	0.470715	0.0932408	0.291095	1.53856	0.975994	1.1443	1.1485	0.870486	0.899754	0.197844
STMN1	0.256568	0.985924	0.0275485	2.6246	0.693293	0.122425	2.81904	0.920615	0.292312	0.284061	0.245258	1.32469	0.219515	0.0834356	0.1096	0.160427	0.196788	0.439788	0.364325
AXL	0.0130775	0.0103496	0.0147085	0	1.01065	0.465246	0.296404	0.753724	0.00630293	0.00516569	0.00712651	0.00860077	0.00629295	0.0093721	0.014799	0.00797672	0.0327576	0.00441243	0.0127077
ACP5	1.78186	0.775191	0.0529254	0.449232	3.81051	2.64506	0.179074	1.04719	0.438291	0.294742	0.641994	0.174041	0.0350599	0.0769681	0.0890637	0.050931	0.0968038	0.0607445	0.0469579
CRYM-AS1	0.00306616	0	0.00223805	0.0265981	0	0.00434633	0.27209	0	0.000596095	0.00418649	0.00105633	0	0.00619136	0.00509737	0.00510059	0.00450367	0.00905173	0.00149865	0
CALM1	4.82175	7.58269	4.25505	6.2317	7.29904	5.03169	3.75128	6.24868	12.4306	8.37877	9.36152	17.7759	19.4163	9.93459	10.1341	11.9163	10.4714	28.8495	15.4746
HLA-DRB5	7.09644	2.1587	0.275554	0.317368	10.2701	12.9406	3.29724	11.0773	0.657103	0.318264	0.836601	0.511962	2.1416	1.88575	3.60892	0.68439	1.92101	1.41714	0.500464
HLA-DMA	5.16778	3.41004	0.183988	0.201055	8.39628	4.96758	3.83978	4.58074	0.559845	0.288632	0.676785	0.440964	1.61151	1.71998	1.92713	0.731107	1.66375	1.08967	0.346699
MYBL1	0.119391	0.0122592	0.00428841	0.00791528	0.00865192	0.0392431	0	0.015038	0.404448	0.45499	0.177206	0.0489188	0.00600584	0.00165354	0.00206048	0.00542833	0.00248986	0.00496863	0.0134323
FAM212A	0.244728	0.189451	0.00267693	0.638998	0.0212443	0.00319737	0.0399074	0.00875647	0.028686	0.0290631	0.0381525	0.0276282	0.00793393	0.00239008	0.00150434	0.00320828	0.0232343	0.00556928	0.00496926
TGFB1I1	0.015188	0.0137215	0	0.344161	0	0.00123753	0	0.00120424	0.000584674	0.00600445	0	0.00293725	0.00542082	0.00355633	0.0038149	0.003439	0.00520504	0.0125227	0.00344188
DAW1	0	0.0100652	0.00886533	0.00302585	0.0493766	0.000831808	0.0119047	0.0280063	0.0106775	0.0116869	0.00289894	0.0389266	0.908245	0.00152622	0.00285745	0.00165778	0.00274958	1.19491	0.00396429
PHACTR3	0	0.002393	0.00104321	0	0	0.00143138	0	0.00136256	0.00145444	0.00478086	0.00225627	0.00358997	0.00790984	0.0290962	0.0425572	0.0562174	0.0109784	0.00509741	0.586719
LINC00341	0.215209	0.0353956	0.011992	0.141991	0	0.0381543	0.0967018	0.00271472	0.0677214	0.0480756	0.0547465	0.0556268	0.0116676	0.000328679	0.0002592	0	8.914e-05	0.011742	0
C9orf9	0.063442	0.136254	0.0237418	0.0407269	0.0577829	0.00488421	0	0.0599867	0.0271873	0.0311812	0.0305756	0.0408025	1.27138	0.0348318	0.0349945	0.028202	0.0394765	2.10168	0.162434
SVOPL	0	0.000295021	0.00148548	1.17358	0	0	0	0.00939042	0.00079265	0.013323	0.00233719	0.00441746	0.0927269	0.0106343	0.0178034	0.00568248	0.0976397	0.0345065	0.0584063
ARMC4	0.00460809	0.00882651	0.0111698	0	0.0475478	0	0	0.0267988	0.00679187	0.00931846	0.00948656	0.0533392	1.31587	0.00335947	0.00357028	0.000356824	0.00354569	1.44106	0.0182639
EFHB	0.0106935	0.0179684	0.0170822	0.0271393	0.0406685	0.0071056	0.00741716	0.0239843	0.0187576	0.0199463	0.0197082	0.0372281	1.58099	0.011822	0.0137556	0.0101065	0.0207566	1.864	0.0545351
N4BP2L1	0.35976	0.107296	0.0667778	0.166153	0.165927	0.289792	2.15167	0.106065	0.413256	0.419819	0.500159	0.319838	0.151669	0.0884733	0.0807374	0.0526243	0.135071	0.108569	0.201686
FAM134B	0.0202751	0	0.0305631	0.0026358	0.0143981	0.0367393	0	0.00867336	0.390228	0.424652	0.240943	0.0449219	0.264558	0.0303977	0.0300078	0.0198043	0.0556794	0.0715002	0.918563
CDC20B	0.00459791	0.000295021	0.00821978	0	0.00963536	0.00403002	0	0.00643469	0	0.000571739	0.00300262	0.00473847	0.564657	0.137642	0.180264	0.0104509	0.113145	2.53061	0.0110939
STMND1	0.00454406	0	0.00874478	0	0.0361372	0	0.00323447	0.00811127	0.00691417	0.00602313	0.00866132	0.0349405	0.766059	0.00132399	0.00282702	0.00330906	0.00365359	1.23924	0.0122731
BTF3	6.01645	9.48629	0.876131	5.00512	6.68908	6.0572	4.70051	8.9412	4.9634	5.14056	4.7203	8.69088	4.04625	3.81766	4.05151	4.51067	4.7004	4.92434	4.71009
AKAP12	0.00785392	0.0058242	0.0112757	4.60559	0.0507759	0.360155	0.156079	0.0171212	0.00475244	0.00801919	0.00344368	0.022787	0.0890241	0.169756	0.192952	0.205056	0.441562	0.033558	0.157907
SGPP1	0.341013	0.0413736	0.0253862	0.160826	0.057132	0.0796649	0.0284983	0.0399555	0.152764	0.116374	0.0810341	0.0164379	0.0054223	0.00520159	0.00371902	0.0175946	0.00460934	0	0.0681023
CTD-2020K17.1	0.18911	0.0220052	0.344665	0.160092	0.0104368	0.254165	0.375757	0.0415368	0.453175	0.703633	0.524564	0.0848988	0.0103453	0.00537671	0.00718353	0.00543795	0.0121676	0.0267681	0
SLC25A5	2.40558	3.73147	0.560996	2.3285	5.72958	3.25334	3.4627	7.04167	1.78182	2.13328	1.92037	3.01152	2.42615	2.65088	2.97197	2.87366	3.42143	2.99137	6.1594
PKIB	0.0085415	0.220082	0.0569051	0.2491	0.586327	0.580182	0.0157123	3.95154	0.0380596	0.0502116	0.0323218	0.0766785	0.836734	0.254167	0.296439	0.129513	0.689068	1.28166	0.463504
ZEB2-AS1	0.0683474	0.0388354	0.0109681	0.00598949	0.0290929	0.223106	0.327988	0.0191025	0.0226076	0	0.0223854	0	0	0.00209836	0.000562549	0	0.000219671	0	0
COX7A1	0.00859437	0	0.0114938	0.310436	0.0648375	0.00254547	0	0.0414669	0.00644501	0.0020962	0.00310434	0.0273255	0.534271	0.0408354	0.0403626	0.0855018	0.0453812	0.747882	2.17522
PROC	0.00497745	0.0182426	0.00478854	0	0.00987762	0.0192827	0.763642	0.00429746	0.00126493	0.00589645	0	0.00178166	0.156016	0.0278201	0.0373801	0.0106371	0.0611837	0.151677	0.0115894
IQUB	0.00578334	0.00640625	0.0128665	0	0.02692	0.00170524	0.00300424	0.0252804	0.0108022	0.0130878	0.00250259	0.0287201	1.0597	0.00358191	0.00571055	0.00265704	0.00499747	1.22522	0
ZC3H12D	0.368626	0.0535594	0.00249529	0.0295528	0.042918	0.0508553	0.0472153	0.0316175	0.12115	0.238917	0.0853238	0.0105822	0.0474279	0.00297329	0.00346649	0.00456097	0.00351545	0.0572723	0
NPM1	6.81983	10.0767	0.505866	4.30057	6.61054	3.8304	5.3639	8.72441	5.74206	5.43266	4.91664	9.47173	3.29339	3.15068	3.58191	2.68057	3.70873	5.21413	4.21276
P2RY8	0.318595	0.0225103	0.045904	0.0263887	0.0134201	0.10531	0.0242793	0.0438287	0.0663507	0.186432	0.0146211	0.00589518	0.000848998	0.000486032	7.01379e-05	0.000646956	0.00179123	0	0
CCDC67	0.00319603	0.010916	0.00282656	0	0.00567502	0	0	0.0204403	0.000502373	0.0122941	0.00241997	0.0114798	0.437057	0.00732429	0.00843122	0.00111361	0.00973746	1.11121	0.00215354
EGLN3	0.00878907	0	0.00816895	0.00374322	0.0298927	0.0422403	2.98917	0.105397	0.00647762	0.0247333	0.004832	0.0265693	0.579699	0.08811	0.155993	0.230483	0.167631	0.557512	0.23239
UBXN10	0	0.0331911	0.0171524	0.0850158	0.0419438	0.00806825	0.0145391	0.051575	0.0188055	0.0237642	0.009332	0.0676108	1.21571	0.0110081	0.0170166	0.00968831	0.00804879	1.40399	0.00304899
ABHD15	0.117221	0.0901212	0.0107661	0.0589376	0.0923307	0.096556	1.2233	0.0588561	0.280923	0.175684	0.274765	0.108407	0.0758641	0.0637071	0.0703405	0.0598906	0.0694861	0.0336785	0.0499325
DNAAF3	0.00834355	0.0135309	0.00627064	0	0.0291647	0.00948957	0	0.0252643	0.00947149	0.00804305	0.00105562	0.0338313	0.702943	0.00806559	0.00551148	0.00318902	0.00384897	1.13462	0
FAM153A	0	0	0.000839293	0	0	0.0015925	0	0.00602853	0.000559771	0.00153958	0	0.00535066	0.0213458	0.0137835	0.0135272	0.00422722	0.0237484	0.0204439	0.244536
APOBEC4	0.00922166	0.0140402	0.00539976	0	0.0229855	0	0	0.00830367	0.00812601	0.0206316	0.00558187	0.0223754	0.93998	0.0013472	0.00212358	0.000607445	0.00506603	1.10516	0.00535166
RASSF6	0.0937624	0.0460395	0.0069229	0	0.0179597	0	0	0.00346303	0.00803421	0.0100316	0.0162702	0.00863274	0.328376	0.18106	0.204852	0.144029	0.387054	0.280127	2.34358
DOCK2	1.28729	0.890555	0.734814	0.886593	0.64602	0.897276	0.994308	0.550053	1.31317	1.16492	1.2301	0.984187	0.00423188	0.0129752	0.00475342	0.00732674	0.012249	0.0711166	0.0101861
MICAL3	0.90506	0.101389	0.00980637	0.158535	0.0256183	0.0165071	0.0910724	0.00116555	0.0333539	0.153095	0.0796089	0.0104721	0.223145	0.0735763	0.0792681	0.0688617	0.10641	0.152064	0.233984
CCDC50	3.46246	3.25738	0.0395699	0.271177	0.68804	0.330274	7.07387	0.739102	0.188265	0.378586	0.252364	0.226287	0.367126	0.468608	0.489025	0.455643	0.60067	0.320301	1.30481
TOMM7	6.33859	10.7892	1.39118	5.49141	6.39986	4.45185	4.96378	8.71339	6.65467	5.7402	6.37187	11.1984	5.57928	3.49089	3.00427	2.59282	3.5778	6.3993	4.15687
PLP2	0.730674	0.731906	0.424328	0.953276	0.266665	1.12935	4.20373	0.415815	0.706013	0.656406	0.546033	0.525272	0.492664	0.101932	0.129168	0.206997	0.323659	0.456832	0.620116
SLC45A3	0.00229741	0	0.00526818	1.99802	0	0.0186475	0.00996393	0.00476413	0.00149902	0.000858664	0	0.00190273	0.0718049	0.064423	0.0459985	0.0218395	0.090328	0.00393745	0.000997132
PDGFB	0	0	0.00226844	0	0.0487729	0.117648	0.242015	0.00745767	0.00312518	0.0013725	0.00173765	0	0.00108608	0.00283373	0.00132192	0.0100309	0.00171458	0.000480241	0.0230922
RENBP	0.0564951	0.0578238	0.0660187	0.65507	0.543884	0.173837	0.0757696	0.113555	0.0347525	0.0498104	0.0337967	0.0169143	0.00876341	0.00488252	0.00542521	0.0056713	0.00365342	0.000283056	0.0172235
GPR34	0.729826	0.732845	0.0113872	0.923912	1.28006	0.108442	0	0.337136	0.714158	0.149388	0.317214	0.319317	0.00173122	0.00210468	0.00258616	0.000574173	0.00544482	0.0444708	0.0112217
COL21A1	0	0	0.00208738	0	0.00935159	0.00115642	0	0	0.00268526	0.00232472	0	0.00733464	0.460812	0.0134911	0.014821	0.00635331	0.0989578	0.204922	0.820308
KCNA3	0.0528269	0	0.000833194	0.0200283	0	0.0352169	0.0503469	0.000942951	0.309095	0.305089	0.28944	0.00977183	0.000393483	5.08345e-05	0.000177142	0	0.000983157	0.000350111	0
ARPC3	9.48915	15.5007	9.92923	7.70456	11.2144	9.492	6.19052	12.6043	5.4769	4.75471	5.0265	9.89215	4.12479	4.88802	5.02028	5.26622	4.5316	5.47993	4.55871
ITM2C	0.19448	0.137602	0.0199246	2.72848	0.73058	0.142019	7.24478	0.655539	1.25514	1.3807	1.21706	0.535333	0.217561	0.198309	0.211483	0.14108	0.257841	0.2178	0.508664
IGF2BP3	0.213017	0.0220299	0.0143644	0.0123362	0.0241212	0.0152326	0.00430225	0.00805457	0.00340908	0.00530076	0.00109119	0.00568885	0.0107217	0.00350762	0.00333082	0.00250522	0.00380903	0.0110166	0.0428137
TESC	0.686069	1.54612	0.0866494	1.16205	0.0861546	0.296746	0.00616211	0.0771092	0.581647	0.184762	0.337719	0.844237	0.00330161	0.00526077	0.00989178	0.00678301	0.00947394	0.0265728	0
ERN1	0.0481413	0.010859	0.573624	0.476352	0.0465479	0.334461	2.62818	0.0448097	0.720529	0.441048	0.286477	0.161083	0.0672398	0.0652948	0.0790832	0.123858	0.10304	0.0363379	0.156353
KLF12	0.605332	0.160021	0.00493483	0.117735	0.00846285	0.0343172	0.282405	0.0242887	0.437435	0.634347	0.465196	0.214822	0.0512993	0.00779003	0.00897635	0.00850843	0.0227972	0.0675539	0.0512452
NT5DC3	0.0210118	0.0104369	0.0113641	0.0052176	0.00889957	0.00570755	0.203791	0.0154463	0.00369177	0.0211785	0.00992921	0.00115181	0.0440877	0.0190087	0.0174398	0.0127348	0.0345115	0.0640908	0.36755
TBC1D4	0.08666	0.0615589	0.00967222	0.309423	0.196906	0.147494	0.508838	0.261977	0.238562	0.411718	0.159942	0.227669	0.0540603	0.101392	0.0970972	0.0633252	0.0853743	0.053215	1.1372
C1orf54	0.0378427	0.051968	0.0152446	0.0148071	1.18921	0.341095	0.013566	1.09145	0.0207805	0.0221508	0.019215	0.0202645	0.0155417	0.0137773	0.0150752	0.017382	0.0196017	0.0605462	0.0144775
PTPN6	2.77663	2.44221	1.46061	1.63054	0.720364	1.35922	0.75273	1.00994	1.22679	1.0813	1.67031	0.960464	0.2054	0.182993	0.155681	0.15411	0.195404	0.238394	0.140397
EGR2	0.768317	0.201238	0.470362	0.247123	0.0288721	0.485249	0.0204267	0.0221057	0.193925	0.166291	0.36029	0.0375088	0.00854334	0.00440571	0.00197891	0.0182971	0.0106094	0.00732579	0.00873263
SMPD3	0.0439512	0.0529521	0.00861364	0.0220726	0.0359257	0.00921386	3.53878	0.0522169	0.178682	0.148692	0.175074	0.143942	0.385503	0.20113	0.168786	0.0894998	0.216768	0.144116	0.00860578
MT-CO3	99.8303	120.959	105.131	76.7768	137.475	72.2474	63.4641	124.443	87.4703	112.552	101.067	127.106	71.6072	82.7614	87.9221	76.0385	125.91	98.7943	122.738
CDK5R1	0.369924	0.0522666	0.00840556	0.0330284	0	0.00406843	0.148841	0	0.14141	0.103962	0.0791198	0.0322175	0.0177032	0.00805988	0.00881045	0.0163894	0.0132415	0.00564942	0.00841247
DNAH9	0.00996051	0	0.00840431	0	0.020256	0	0.0155479	0.0116003	0.00882948	0.00813959	0.00471472	0.0261113	1.48199	0.00636966	0.00593604	0.0033858	0.00340366	1.39774	0
WDR63	0.0126572	0	0.0090206	0	0.0362137	0.00373834	0.00314587	0.0202671	0.0407984	0.0254225	0.0432077	0.0206484	1.13424	0.00261467	0.00700907	0.000989217	0.00521718	1.31642	0.00524861
PXK	1.4196	0.887452	0.349094	0.173609	0.0844865	0.295336	0.588737	0.15424	0.196263	0.20576	0.177182	0.19914	0.102658	0.124442	0.129023	0.0850816	0.16376	0.0962064	0.514231
ESRRG	0	0	0.0127436	0	0.0168811	0.00256491	0	0.00773228	0.00415803	0.00411467	0.00257351	0.00342879	0.267867	0.0955599	0.0833106	0.0980498	0.0874334	0.186272	1.20437
BRCA2	0.243785	0.0341734	0.0707852	0.0832148	0.0543012	0.159795	1.22943	0.0794231	0.307801	0.203259	0.349204	0.0515653	0.0679646	0.0436696	0.0632674	0.0296793	0.0808169	0.285959	0.0401958
IMPA2	0.0731878	0.11987	0.539049	0.0160389	0.106551	0.156153	0.183215	0.319491	0.0279702	0.0581098	0.0330345	0.0619579	0.234581	0.313993	0.327181	0.274	0.371929	0.177852	3.5431
LRRC34	0.0359563	0.0145498	0.00851259	0.0045066	0.0372743	0.00724112	0.0678782	0.0596973	0.0537257	0.0556771	0.0449049	0.0471402	0.84543	0.0042781	0.00800839	0.0028403	0.00924591	1.37574	0.0440675
TNFAIP8	2.65503	1.98571	0.278015	1.35339	0.681892	2.42137	0.618355	0.928199	1.41734	1.49398	1.01268	1.59183	0.523714	0.301547	0.328937	0.230469	0.522521	0.602584	0.0295119
GIMAP2	0.12883	0.151886	0.079688	0.186045	0.27321	0.104497	0.031505	0.214714	0.492764	0.491296	0.363419	0.519727	0.00572978	0.00405478	0.00452143	0.00255728	0.00984884	0.00149865	0.00820408
PIH1D2	0.0158664	0	0.0142853	0.00470449	0.065676	0.00183159	0.0230616	0.0732523	0.0148038	0.0141051	0.0197572	0.0264688	1.31755	0.0206225	0.0207205	0.023899	0.0296903	1.6117	0.0411852
SMIM6	0.00429829	0.0092833	0.00744079	0	0.0171162	0.00243082	0.124264	0.0219584	0.00128332	0.00152697	0.00537905	0.0396878	0.403155	0.0153805	0.0116122	0.0508303	0.00383056	0.797502	0.526545
ENPP3	0.00336692	0	0.00431845	0.753878	0.0216434	0.000557323	0.0520264	0.00932305	0.00342498	0.0125778	0.00801616	0	0.132878	0.0057774	0.0197725	0.00315991	0.0560188	0.0828156	0
CDC20	0.00419079	0.0398614	0.000224437	0.00714921	0.0445402	0.00250703	0.0238094	0.060518	0.00656039	0.00732164	0.00321261	0.0382576	0.0365044	0.00775716	0.00809673	0.0172391	0.0136988	0.393635	0.00414361
QPCT	0.0992171	0.0303792	0.913906	0.827202	0.049382	0.363085	0	0.141407	0.0297961	0.0129843	0.0287818	0.0278702	0.0216226	0.0399885	0.0399428	0.11727	0.0226972	0.0192477	0.925382
LONRF2	0.00163802	0	0.00423555	0	0	0.00900336	0.051242	0.0066157	0.00284329	0.00827158	0.00465654	0.0108865	0.137981	0.0459836	0.0682415	0.0139761	0.211269	0.0559856	0.733353
CHAF1A	0.177312	0.200992	0.0189551	0.0429632	0.0897571	0.158222	1.47522	0.222883	0.099837	0.148242	0.122357	0.104135	0.0948731	0.101868	0.117927	0.0993148	0.138193	0.273104	0.147747
SH2D3C	0.320211	0.0827927	0.181452	0.0977752	0.0175931	0.174651	0.508611	0.0795786	0.387424	0.333116	0.37664	0.188496	0.00215323	0.00282361	0.00203333	0.00746239	0.00332293	0	0
FCHSD2	1.5585	0.592057	0.413706	0.206022	0.199599	0.36451	4.23847	0.287498	0.19538	0.30182	0.245245	0.119674	0.184865	0.343882	0.439943	0.165351	0.431356	0.239872	0.0313752
ATP5L	5.82043	10.337	2.60341	5.5277	7.9324	5.36331	5.91653	10.0374	6.55754	5.08257	6.10341	11.779	6.56993	4.4803	4.33952	4.52935	4.48111	7.92538	7.73503
PDE9A	0.00287462	0	0.00526684	0	0.00268059	0.000758419	0	0.0107046	0.0130338	0.0567034	0.0059046	0.0149344	0.00764239	0.0304528	0.0314094	0.0490872	0.0411219	0.00878334	0.333686
SNTB1	0.0545853	0.0467772	0.0306942	0	0.0628355	0.0614323	0.0215034	0.0266965	0.153112	0.11613	0.132812	0.0750205	0.298918	0.140096	0.141087	0.0727774	0.153272	0.226691	1.40926
IQCD	0.0159138	0.0069535	0.0364015	0.0229743	0.0617322	0.0202243	0.0339581	0.0571009	0.0120578	0.0259404	0.029431	0.0364358	1.22686	0.0318569	0.0437641	0.0792755	0.0210247	1.79974	0.0213169
PLK2	0.0166755	0.0188313	0.0978782	0.0327649	0.0133369	0.113885	0.363317	0.0393451	0.0107254	0.0619514	0.00792786	0.00927787	0.0926377	0.254085	0.303392	0.615039	0.318416	0.0974501	2.65607
HES6	0.0335574	0.0145563	0.00951839	0.162314	0.0252285	0.0208428	0.0711578	0.0774697	0.0847875	0.0874491	0.140873	0.0665714	0.230979	0.103942	0.124056	0.0880314	0.0966014	0.781994	1.40709
MB21D1	0.396599	0.155667	0.134757	0.0885062	0.169406	0.344322	1.02168	0.114773	0.473683	0.293957	0.428664	0.203607	0.0571902	0.032983	0.0312235	0.0460692	0.0431124	0.0943224	0.028991
PRRC2C	4.6869	1.93708	2.28224	3.12828	1.21939	3.77457	4.74367	1.55591	5.95301	6.32608	5.79754	2.87635	2.74752	3.41679	3.30836	3.59692	4.16988	2.56649	4.56827
AKR1B1	0.303969	0.451958	0.0271506	0.478424	1.91407	0.347748	0.103866	0.823689	0.326985	0.391039	0.346014	0.434267	0.223218	0.166248	0.165642	0.789105	0.105319	0.438136	2.6568
EPPIN	0.0104659	0.017094	0.0157957	0	0.0405797	0.000809751	0.0274243	0.0213081	0.0109079	0.0230572	0.00577052	0.0282444	1.03348	0.00297745	0.0083278	0.00686704	0.00337245	1.09498	0.0859549
TTC29	0.0101555	0.0104808	0.0173897	0	0.0260825	0.00266756	0	0.0468414	0.00714099	0.00723598	0.00619475	0.0379527	1.047	0.00074801	0.00699799	0.000316238	0.00223338	1.34834	0.00586432
MFNG	0.243334	0.13134	0.0986861	0.205222	0.240803	0.155167	0.0604014	0.26075	0.343937	0.403025	0.334912	0.346136	0.00235406	0.00133459	0.00219226	0.00108793	0.000876113	0.00540636	0.0164494
CCDC181	0.00380432	0.0425047	0.0129689	0	0.0603942	0.000856147	0.00295518	0.0146585	0.00700835	0.0437129	0.0116061	0.054594	1.14264	0.0267633	0.0514501	0.0100397	0.0585353	1.84355	0.153548
PABPC1	8.16419	4.14594	5.66085	4.57798	4.50484	9.21237	9.93297	5.75146	5.59279	9.06911	8.07238	3.93249	2.81261	3.83437	3.55643	4.23839	4.98651	3.53273	3.01937
ZNF667-AS1	0.0511926	0.00317634	0.00554613	0.37736	0.00547513	0.018134	0.0671557	0.0619594	0.00175045	0.167874	0.00677108	0.0152321	0.0131249	0.00617337	0.0070173	0.0010438	0.00707145	0.0112624	0.0100502
ACTR3B	0.045287	0.000295021	0.00930727	0.0322126	0.0139421	0.0107689	0.0433108	0.0282622	0.0443805	0.0655588	0.0681618	0.0460703	0.0915677	0.0332711	0.0347455	0.0227541	0.0405485	0.0965759	0.741242
MAP6	0.00152304	0.00484937	0.013019	0.00648429	0.0348647	0.00119509	0	0.00516908	0.00869756	0.00333157	0.00284484	0.00840404	0.921664	0.00629642	0.00997423	0.0037189	0.00813247	1.06243	0.015707
MSRB3	0	0	0.0324816	0.289375	0	0.00775335	0.209679	0.00637742	0.0023257	0.00824934	0.00357025	0	0.025101	0.0017022	0.0033461	0.00154368	0.0022234	0.00320845	0.00373307
HERPUD1	2.69361	0.550835	1.20687	1.26824	1.54456	2.67094	19.2352	1.60864	0.920966	0.908936	1.02895	0.473749	0.826124	1.42624	1.21675	0.969767	1.1706	0.415812	3.75373
HMHA1	0.932298	0.415328	0.678768	0.108924	0.235019	0.46382	0.45081	0.372309	1.32392	1.04229	1.0711	0.70976	0.0253474	0.0100123	0.00988507	0.0130051	0.0195136	0.0173944	0.0355975
SNORD3A	0.0629661	0	0.00484369	0.0212799	0	0.0648454	0.658781	0	0.112	0.0753483	0.121353	0	0.00647482	0.00612344	0.00404974	0.0180314	0.0082205	0.0360485	0.00626237
LFNG	0.251325	0.050814	0.133408	0.566836	0.0536129	0.381812	0.210927	0.0932979	0.117253	0.177651	0.0643562	0.0333595	0.0278378	0.0377446	0.0482265	0.0240506	0.155306	0.0379045	0.617123
ADAM12	0.00531826	0	0.00185806	1.36647	0.0329629	0.0196039	0	0.0144155	0.331048	0.201767	0.00919293	0.0127297	0.291011	0.0185151	0.0227088	0.0193109	0.0123883	0.143402	0.0268646
CCDC96	0.0146713	0.010575	0.0164528	0.0600208	0.0685827	0.0123551	0.0343219	0.0664945	0.0391857	0.0488356	0.0278486	0.0851741	1.22153	0.0360137	0.0464152	0.0501318	0.035646	1.55593	0.032861
VWF	0	0	0.00524367	0.00598949	0.0124736	0.00401292	0	0.00651455	0.000321089	0.00128575	0.000693681	0.0053056	0.0275661	0.0251335	0.0200683	0.178436	0.0192452	0.00601059	0.301988
HMGB1	9.16172	12.0397	4.42798	10.4456	6.85449	5.56024	9.52519	7.95496	11.096	9.61562	11.1204	15.1181	5.10738	5.43176	5.27929	5.45038	7.46222	6.61037	9.22239
ANKRD66	0.00397177	0.00503506	0.0164004	0	0.0725432	0.00612128	0	0.0458546	0.00350668	0.00972268	0.00641203	0.0394928	1.42796	0.000445424	0.00401184	0.000200417	0.0031968	1.57623	0.00273547
EPCAM	0.0389886	0.100864	0.0614903	0.0149631	0.105146	0.0255301	0.0118392	0.118584	0.0416075	0.0638558	0.0329838	0.0666922	2.4053	0.741176	1.13732	0.461698	1.10677	1.5674	7.92345
TTC24	0.131318	0.0325196	0	0	0.0139503	0.00244857	0.296455	0.00187345	0.192559	0.126033	0.176756	0.0763305	0.000710943	0.000280959	0.000190401	0	0.00197392	0	0
C2orf73	0	0	0.00894939	0	0.0217349	0.00201441	0	0.0109085	0.00740518	0.00904996	0.00314907	0.0183573	0.709619	0.00161765	0.00234076	0.000677888	0.00199708	0.894345	0.00804545
CTD-3203P2.2	0.0178199	0	0.189267	1.15234	0.0350763	0.0127758	0.0685897	0.0255069	0.0158506	0.0306433	0.0358037	0	0.0397578	0.00942392	0.0140262	0.00902162	0.017884	0.0141271	0.00631569
PSAP	1.51281	0.469696	2.64397	4.00344	14.9683	15.5552	3.79278	2.08369	1.20166	0.983534	1.11221	0.475047	2.25932	2.57709	2.24106	2.42751	2.3467	1.14279	4.7043
CCDC74B	0.00495904	0.0123865	0.00500694	0	0.00699252	0	0	0.0150401	0.00472879	0.0136906	0.0058941	0.0136538	0.606202	0.000458402	0.0032189	0.000384599	0.00441681	0.915317	0.00646208
ITGA6	0.0039916	0.0388093	0.0157374	0.0279447	0.0398556	0.0593064	0.00560786	0.0087709	0.0177517	0.149775	0.01312	0	0.228785	0.0666331	0.0887977	0.240663	0.673101	0.0933211	1.0126
CENPW	0.0553111	0.246	0.0238185	0.0920805	0.261522	0.135454	0.0959728	0.288073	0.070537	0.028763	0.0454118	0.170045	0.0740183	0.0496118	0.0678255	0.096562	0.0925645	0.252269	1.33911
MUC12	0.00907421	0.00649963	0.00673474	0.00734028	0.00972487	0.00469695	0	0.0171075	0.0185376	0.0094177	0.0206919	0.0505549	0.400558	0.00344197	0.00530332	0.0162564	0.00262872	0.682683	0
SELPLG	0.014661	0.033829	1.41174	0.179961	0.130668	0.26817	1.96564	0.147878	0.88186	0.727133	0.812419	0.167827	0.0453556	0.0132865	0.0171932	0.0191387	0.0215483	0.0230889	0.00790093
CHST3	0.00858	0.0102155	0	0.0113081	0.0169329	0.000639799	0	0.00472729	0	0	0	0	0.0333148	0.0316197	0.0403128	0.0274923	0.0778218	0.0293268	0.347103
SLC43A2	0.13329	0.0320239	1.69114	0.102916	0.293844	2.59046	0.31316	0.131959	0.0401046	0.0493421	0.0684162	0.0338322	0.436292	0.304143	0.391827	0.195164	0.356108	0.250204	5.3123
HNRNPA1	4.50121	6.10905	0.348329	4.18454	4.8686	5.2004	6.28015	6.71001	4.18956	5.09446	3.93681	6.67912	1.665	1.56298	1.79914	1.64473	2.4824	2.89521	2.89491
SRGAP3-AS2	0	0	0.00817741	0	0.00951284	0.000840405	0	0.0132646	0.00822016	0.00730177	0.00293473	0.0215419	0.737369	0.00095407	0.00157314	0.00130713	0.00302718	1.25828	0
TEKT2	0	0	0.0112343	0	0.0298885	0.00342544	0.0040689	0.0308772	0.00629674	0.0167169	0.00187105	0.0101129	0.692939	0.00117737	0.00507962	0.000456729	0.00388614	0.843876	0
CHI3L2	0.336344	0.991042	0.0125985	0.0310355	0.0147767	0.269065	0	0.0180954	0.180781	0.338912	0.313559	0.432192	0.0016368	0.00175456	0.00370733	0.00889726	0.00540442	0	0
SAMD15	0.00225454	0.00326845	0.0124957	0	0.0319856	0.00319279	0	0.0314483	0.0113903	0.017452	0.0160626	0.0263462	1.10514	0.0192187	0.0261582	0.0111612	0.03263	1.48632	0.0303713
S100A4	2.28276	6.62868	21.5388	31.8531	8.35571	18.6407	3.13478	6.58714	22.1751	11.931	13.243	34.4489	14.5318	34.1804	32.9672	49.5634	24.8336	8.7717	11.3879
PPP1R14B	0.621488	1.26412	0.285143	1.80934	1.21735	0.907103	14.6386	1.70232	0.360499	0.531927	0.398423	0.949599	0.525296	1.08436	1.17547	1.57365	0.864464	0.582303	2.12877
TNNI2	0.0838451	0.106171	0.318655	0.0189939	0.356093	0.180345	0.31711	1.11361	0.0154463	0.0177679	0.022726	0.0111144	0.0789694	0.0450384	0.033122	0.102993	0.027507	0.0212947	0.0323456
E2F7	0.0694935	0.0341318	0.000959596	0.0121034	0	0.0128513	0.0103143	0.0173879	0.00862972	0.00461689	0.0160246	0.0186075	0.127133	0.0137685	0.0161572	0.0132053	0.0243181	0.611136	0
MT-CYB	67.2897	78.7202	79.1231	58.9675	92.5559	41.6949	45.1773	81.4382	60.9894	77.1219	67.4351	85.6669	62.6456	49.3751	64.0707	45.3653	74.7541	72.5512	101.292
AKAP7	0.0789804	0.027548	0.0138133	0.26309	0.132861	0.0707533	0.00879196	0.113911	0.358222	0.239246	0.511174	0.451169	0.083611	0.0431668	0.0461382	0.0252283	0.0877855	0.0911529	0.846682
COX4I1	7.76489	11.9568	2.44399	7.52646	11.3937	7.2377	7.18326	10.9403	6.56985	6.56147	6.053	11.3511	5.82129	6.24603	6.56654	6.28721	7.32023	6.71464	10.2689
UBASH3A	0.00566439	0	0.00295183	0.0123989	0.00420151	0.00215435	0	0.00534528	0.644761	0.435692	0.46988	0.272402	0.00291501	0.000841411	0.00195985	0.00265603	0.00175426	0.0231236	0.00174653
ATOH8	0	0	0.00105975	0	0	0.0159006	0.0185019	0	0.00330698	0.000381127	0.000713788	0	0.00551256	0.0486275	0.0415292	0.0309174	0.0295937	0.00839526	0.429833
PHEX	0.0126314	0	0.00820262	0	0	0.00135547	1.25594	0.00445172	0.00539434	0.0308444	0.00225635	0	0.217639	0.0804898	0.069476	0.0523683	0.0415882	0.270782	0.0270788
MMP23B	0.00503772	0.0145895	0.000664744	0	0.00335488	0	0.262933	0.00480026	0.0351843	0.0233448	0.040509	0.0190918	0.00568176	0.00322337	0.00375496	0.00917606	0.00354186	0.0120814	0
TMPRSS13	0.00798019	0.0159915	0.00676854	0	0.0193155	0.00543242	0.0507739	0.0118052	0.00750971	0.00837261	0.00521631	0	0.0696585	0.173557	0.172316	0.282051	0.186501	0.0549346	1.02771
GLTSCR2	3.86899	4.76371	0.134177	2.49458	2.50536	1.48971	2.29806	3.47599	3.19287	3.66371	3.06035	5.3807	0.750381	0.750583	0.909691	0.689525	1.34732	1.31948	1.17573
LDLRAD1	0.00805546	0.0233003	0.0218997	0	0.0949246	0.000535002	0	0.0471986	0.00778367	0.0286722	0.012049	0.0497111	1.34571	0.0198435	0.0185676	0.0151488	0.0200657	1.42402	0.00471103
WDR16	0.0093242	0.00539243	0.0134836	0.0116251	0.0155904	0	0.0238094	0.0295061	0.0108341	0.0260917	0.00444501	0.0597214	1.01761	0.00272013	0.00523437	0.0026461	0.00310804	1.05714	0
ADC	0.00684218	0	0.00164046	0.164098	0.0263573	0.0177025	0.521658	0.00949631	0.135012	0.063454	0.121122	0.0399028	0.0669323	0.0121986	0.0178515	0.0228543	0.0158723	0.0740644	0.0269815
SLC20A1	0.440784	0.0977003	0.836691	0.12988	0.0910461	0.835203	4.89329	0.238555	0.70306	0.523191	0.72854	0.155539	0.68949	0.37099	0.272923	0.42378	0.427004	0.54694	0.294915
NEK8	0.2354	0.0474951	0.0193069	0.117919	0.0141531	0.0232736	2.14964	0.0259352	0.0689906	0.0964507	0.0794191	0.0213366	0.289406	0.105565	0.0989757	0.0877988	0.12155	0.257992	0.0802531
HPGD	0.0409692	0.0369372	0.0845612	38.1748	0.187544	0.0560466	0.22395	0.217681	0.221948	0.257475	0.356301	0.453459	0.178338	0.927558	1.00799	1.2195	0.698108	0.174617	0.0905744
PIH1D3	0.0022827	0.0163434	0.0159519	0.00588457	0.0224259	0.00431887	0	0.0383005	0.00675624	0.00496068	0.00926454	0.0430088	0.770673	0.000681467	0.00179591	0.00358579	0.00188321	1.18188	0.0859549
TTLL7	0	0	0.0113148	1.74705	0.0149156	0.00887406	0.0151943	0.00691763	0.00523773	0.0177668	0.00561274	0.0203253	0.496985	0.0145225	0.0177562	0.0163243	0.0362793	0.634059	0.119887
NEDD4L	0.0949249	0.0942441	0.0206341	0.0717849	0.0567654	0.025315	0.0080943	0.0525753	0.013061	0.036466	0.0155905	0.0290088	0.476083	0.524672	0.525817	0.47985	0.360377	0.531531	2.76246
ATP5G2	5.97122	9.34325	1.14037	6.37237	5.45164	4.32862	3.68135	7.45796	4.50938	4.19061	4.40466	8.15621	4.80085	2.72452	2.62204	2.18077	3.34301	5.73088	4.91819
HADHA	1.56743	1.42867	0.223688	1.17876	1.29927	1.29015	1.37347	1.50285	1.28398	1.33227	1.20934	1.26335	1.02773	1.00832	1.01651	0.749509	1.26051	0.984508	2.15115
ENPP2	0.00712084	0	0.00690722	0.0534607	0.387357	0.324637	0.324086	0.318887	0.0105595	0.00479231	0.00185173	0.00422138	0.0350151	0.000645685	0.000906433	0.000598499	0.00465002	0.0305812	0.0033907
ATP6V1F	1.5243	2.39439	0.606891	4.42081	9.15116	3.86213	1.07848	4.18779	1.26358	1.17571	1.20591	2.24903	1.97949	1.70098	1.73907	1.9461	1.27958	2.51949	5.47573
ATP6V1A	0.267708	0.228692	1.30434	0.427701	0.699668	0.66102	0.515524	0.331885	0.252021	0.232591	0.20688	0.189198	0.669883	0.599743	0.549146	0.627689	0.589387	0.540722	7.82143
TPM2	0.0143595	0.0525518	0.0273393	0	0.0573798	0.0497646	1.83263	0.395883	0.0198325	0.0179033	0.00828434	0.0615903	0.799746	0.0811935	0.126967	0.0630368	0.192918	0.906584	0.0158961
ARHGEF6	0.423839	0.278753	0.174448	3.9255	0.284639	0.337851	0.322005	0.247704	0.860022	0.76175	0.796739	0.615393	0.104837	0.0805868	0.0855965	0.0294023	0.157651	0.0704042	0.0260306
SSFA2	0.113694	0.0480918	0.41842	0.443905	0.304985	0.445405	0.321117	0.318805	0.202022	0.330529	0.249726	0.138257	0.548477	1.05411	1.09972	1.21074	1.49664	0.440712	8.53981
CCDC153	0.0161576	0.0301172	0.0755391	0.00324214	0.0712095	0.0279954	0.00232245	0.0848383	0.0154181	0.0181061	0.0219504	0.0631092	1.59948	0.0341778	0.0403818	0.0294709	0.0377894	1.80952	0.00791506
DPP4	0.000750971	0	0.000473519	0.130565	0.00396337	0.0110442	0.274402	0.0277065	0.235941	0.0842768	0.0435559	0.0335122	0.0021639	0.00354381	0.00465035	0.00372206	0.0214628	0	0.00339409
ARPC1B	6.42833	9.06038	4.3754	3.59899	8.29545	6.04354	3.75554	7.69836	3.96727	4.19989	3.4099	5.84709	1.52098	1.29934	1.40481	1.00493	1.51417	1.90207	1.13463
CLGN	0.00869442	0	7.55205e-05	0	0.00489476	0.002306	0.0178435	0.0167574	0	0.00264331	0	0	0.0782413	0.00323364	0.0034123	0.00062588	0.00495935	0.00924735	0.218429
PIK3CG	0.397883	0.127541	0.440246	0.327813	0.0950895	0.22054	0.861129	0.176194	0.358939	0.389675	0.398664	0.13331	0.00644804	0.0182563	0.0246864	0.023292	0.00960809	0.00051495	0
VEGFB	0.470116	0.7579	0.058061	0.934473	2.10192	0.400045	2.80732	1.0109	0.317747	0.271035	0.330289	0.506535	0.300838	0.231391	0.242953	0.213805	0.272449	0.364637	0.958676
PTRF	0	0	0.00172851	0.566553	0.0038971	0.00831447	0	0.00664782	0.000557432	0.00173918	0	0	0.00324885	0.0096814	0.0130836	0.0917266	0.0510257	0.00439845	0.00198
UGCG	1.76041	0.423592	0.490192	0.365008	0.389909	0.712244	8.64519	0.258975	0.383019	0.58184	0.297507	0.195569	1.44476	2.14958	1.64678	2.22439	1.74771	0.617403	0.22526
GPX4	2.48974	4.38482	1.1263	7.53065	9.99287	4.56943	2.38672	7.03932	1.91247	2.23733	2.10711	3.83957	6.95045	2.89212	3.04946	2.59163	2.44203	10.1857	7.79524
PROS1	0	0	0.00780781	0.770858	0.0824236	0.0652654	0.00314587	0.0147155	0.00426418	0.000429332	0.000411822	0.0107851	0.376284	0.00419736	0.00437961	0.00385499	0.00606636	0.10716	0.00180082
C4orf22	0.00110091	0.00553685	0.0178139	0	0.0362345	0	0.00347465	0.0388597	0.00353506	0.0107988	0.00572808	0.0249848	0.832424	0.00190716	0.00386137	0.0037567	0.00569173	1.06416	0
WLS	0.00869066	0.00144613	0.476466	0.105247	0.135341	0.0568436	0.00941055	0.0385935	0.00430943	0.017602	0.0100502	0.0366961	0.978415	0.608551	0.471515	0.347853	0.444972	0.506027	3.90849
LINC00948	0.0123959	0.0110284	0.0211526	0	0.0361235	0.00149152	0	0.0348667	0.0105688	0.00183435	0.00813946	0.0328889	1.50956	0.00153404	0.00339748	0.00222598	0.00301041	1.37953	0.0495515
SUB1	5.35458	10.8442	2.94512	4.56335	4.10933	4.29424	7.02307	5.92121	3.55001	2.87142	4.89474	6.9703	2.30416	1.57339	1.67655	2.33489	1.53413	3.07837	3.46108
DCK	0.538816	0.534654	0.0690874	0.218451	0.393949	0.184862	1.83354	0.488282	0.388574	0.409301	0.415029	0.469407	0.0979406	0.12844	0.102517	0.0824555	0.108711	0.241452	0.147245
PHPT1	0.588782	1.13601	0.131536	1.18941	1.21493	0.891383	1.18225	1.45531	0.771805	0.671419	0.819002	1.44159	1.34734	1.09929	1.17153	0.6411	1.04906	1.19588	1.43088
CYSLTR1	0.728934	0.222845	0.446282	0.75046	0.283876	0.140538	0.93692	0.283477	0.0131679	0.221723	0.065622	0.0513214	0.0251571	0.0443549	0.0562647	0.0160339	0.078438	0.0449045	0.0124889
LPCAT2	0.00084351	0.00848338	1.24246	3.0665	0.535781	0.687035	0.0615055	0.539175	0.00489161	0.00648408	0.0229205	0.0391907	0.109956	0.121485	0.104237	0.114851	0.119783	0.0815454	0.515284
CEP68	0.138011	0.0156303	0.123344	0.079252	0.0578563	0.119922	0.296047	0.0829236	0.136795	0.241698	0.178317	0.0699513	0.0766756	0.07282	0.0855231	0.0607715	0.209445	0.0333085	0.718254
MAATS1	0	0.00854341	0.012095	0.0103004	0.018372	0.0027096	0	0.0145856	0.00910863	0.0189862	0.00500872	0.00239218	1.27424	0.00482755	0.00721215	0.00367477	0.0146024	0.981379	0.186288
CDC14A	0.0652758	0.015587	0.0817416	0.152037	0.0146205	0.0643157	0.413953	0.0372609	0.219826	0.350225	0.200133	0.0519786	0.366962	0.0342939	0.0453103	0.0379853	0.089931	0.43582	0.643743
MCF2L	0.0136253	0.0117754	0.0100348	0	0.0147861	0.00109232	0.00658898	0.00611177	0.0177146	0.0361683	0.00524044	0.0027245	0.076092	0.14139	0.131498	0.0714366	0.191703	0.00995168	0.97579
MCFD2	0.376335	0.225428	0.0967021	0.737698	0.695757	0.418991	0.413838	0.388893	0.384565	0.337325	0.332369	0.199018	0.737124	0.62407	0.724324	0.619676	0.538258	0.62406	0.57783
MDH1	0.838459	1.42662	0.11971	0.907997	1.30255	0.49261	0.761938	1.06677	0.970727	0.817343	0.881746	1.67386	1.45618	1.12813	1.2294	1.00078	1.45686	1.80363	2.27671
SMIM15	0.38129	0.519978	0.10081	0.36199	0.781978	0.395595	0.417302	0.359761	0.530182	0.410815	0.488171	0.660067	0.558737	0.652803	0.697877	0.654457	0.751589	0.636227	0.697044
SYCP2L	0.0150087	0	0	0.215663	0	0.00742416	0.0700908	0.00304172	0.00193154	0.00412539	0	0	0.00374993	0.00245498	0.00196681	0.00127335	0.00303053	0	0.00809437
TRPM2	0.0619898	0.0302985	0.040376	0	0.162865	0.141839	0.414343	0.0382066	0.171081	0.0835603	0.208623	0.0503137	0.000745837	0.000974882	0.000178347	0.00428854	0.00629442	0.000350111	0.0857161
SLC12A7	0.0109338	0.0276923	0.0069339	0.0152462	0.0689061	0.221487	0.315238	0.0691877	0.0131978	0.0754198	0.00745603	0.0281091	0.337534	0.096273	0.10305	0.0608821	0.130114	0.168729	0.953779
NOTCH4	0.0821578	0.0526035	0.0373131	0.0717532	0.0405186	0.0598672	0.271623	0.0283774	0.00694419	0.0253096	0.0194017	0.0170762	0.0256647	0.00521907	0.00806678	0.00850518	0.0112068	0.0155483	0.00487977
PPP1R42	0	0.0139836	0.0212937	0.0451089	0.065175	0.00251457	0	0.0361208	0.00907797	0.0156882	0.00337965	0.0801549	0.961373	0.00178118	0.00311827	0.00141301	0.00164216	0.974976	0.00542083
ENY2	1.01713	1.40948	0.862322	1.42224	1.60719	1.8796	2.20133	2.03083	1.11195	1.2093	1.17694	1.43422	1.12446	1.08417	1.1033	0.865138	1.05053	1.31523	1.39456
OPN3	0.250937	0.141446	0.0179235	0.120616	0.157026	0.308992	2.02654	0.26565	0.0632236	0.0738659	0.0413453	0.0558154	0.0720932	0.134742	0.139249	0.142006	0.131018	0.052456	0.107214
C20orf96	0.0278193	0.0288869	0.0174132	0.0436234	0.118532	0.0273432	0.0416582	0.0628031	0.0165104	0.0458877	0.0115263	0.0502545	1.24012	0.0367834	0.0375337	0.023989	0.0486653	1.6228	0.147205
RIBC1	0.00380502	0.00350527	0.00869521	0	0.0466511	0.00114592	0	0.0213407	0.00978932	0.0145214	0.00940426	0.0323751	0.608955	0.00568717	0.00705529	0.00575715	0.00886903	0.956589	0.0216885
MGLL	0.141681	0.107251	0.0437669	0.0483507	0.716212	0.191749	0.356144	0.177381	0.170246	0.172933	0.298275	0.13963	0.994131	0.133106	0.170665	0.212971	0.467758	0.989009	2.15844
JADE1	0.229566	0.045391	0.464707	0.220554	0.0381896	0.134593	0.246961	0.0525044	0.558053	0.471256	0.507872	0.144604	0.312342	0.12165	0.108071	0.065866	0.173646	0.191044	1.19493
MRPS15	0.550342	0.948717	0.106432	0.497948	0.934235	0.40381	0.442963	0.990775	0.556364	0.542939	0.464524	0.872778	0.728336	0.866609	0.951697	0.947567	0.747107	0.82862	0.782252
GGCT	0.411701	0.522343	0.0599414	0.534184	0.762733	0.191337	0.131551	0.75511	0.368695	0.340433	0.359629	0.605456	0.826519	0.669467	0.662596	0.62982	0.664032	0.975318	0.52549
LAMB2	0	0.00138059	0.0047632	0.0558319	0.0069726	0.0125797	0	0.0196859	0.00336129	0.000381127	0.00145213	0.0119522	0.0790857	0.127234	0.131833	0.140141	0.240135	0.0672568	0.880858
TCTEX1D1	0.0119699	0.00425048	0.0106602	0.18475	0.0309737	0.00900178	0.0101399	0.0264483	0.00412326	0.00883293	0.00767703	0.0172501	1.17761	0.00177762	0.00337296	0.000265686	0.00279079	0.908258	0
ANLN	0.00463953	0.00365999	0.0045593	0.019854	0.0116045	0.0022729	0	0.0069581	0.00524773	0.0046417	0.0131961	0.00494086	0.0587737	0.0175937	0.019994	0.063503	0.0150724	0.649411	0.0955553
UQCC2	0.427066	0.725108	0.0810506	0.730193	0.97492	0.222087	0.360857	0.660847	0.40607	0.414887	0.366016	0.775059	1.10615	1.04695	1.04548	0.813859	1.17317	1.37438	1.28192
SDHC	0.464763	0.636332	0.181615	0.557209	0.924405	0.509419	0.620374	0.768489	0.634124	0.535827	0.489317	0.953524	1.06598	0.733827	0.761941	0.625358	0.754392	1.60487	1.00825
CHCHD1	0.653918	0.999133	0.213952	0.736566	1.1639	0.427366	0.655527	1.01955	0.696961	0.696373	0.611582	1.14041	1.20611	0.774095	0.890985	0.832571	0.795952	1.68654	1.03807
AIMP1	0.799606	0.884352	0.102009	0.896973	0.653613	0.576029	0.767623	0.724172	0.972488	0.777705	0.946725	1.20277	1.25859	1.24555	1.02041	1.19453	1.10604	1.37165	1.10922
TMEM147	0.558126	0.433985	0.0618856	0.704618	0.948069	0.463871	0.511301	0.684094	0.679034	0.559358	0.70566	0.386412	0.752372	0.796805	0.817643	0.7347	0.667962	0.243552	0.966472
NDUFS8	0.61728	0.982528	0.169279	0.965116	1.51756	0.714693	0.510821	1.86556	1.01807	1.12287	1.06547	1.50866	1.4581	1.4899	1.57511	1.37381	1.40439	1.73069	2.32042
GPM6B	0.19279	0.010557	0.00903145	0.0660696	0.0122233	0.0145811	0.935863	0.00370302	0.187822	0.264369	0.224416	0.00893749	0.166141	0.105772	0.126194	0.10249	0.170896	0.120229	0.986595
OSCP1	0.0219759	0.0112636	0.0240425	0.0173831	0.0878335	0.0208857	0.00867155	0.0721063	0.0200343	0.0336616	0.0230707	0.0444171	1.60525	0.0656147	0.0682502	0.0922157	0.0584488	1.87276	0.0772806
MRPL13	0.496083	0.87162	0.117541	0.513552	0.938244	0.319092	0.44207	0.802744	0.491829	0.466663	0.475223	0.766216	0.938254	0.727715	0.749429	0.619298	0.709418	1.10099	0.811997
EIF3M	1.27879	1.83144	0.138457	1.62528	1.38267	1.10756	1.42767	1.9885	1.28818	1.263	1.2004	1.92311	0.850118	0.958361	0.973454	1.05202	1.0189	1.09711	1.56543
EFHC2	0.0231586	0.0190134	0.0283989	0.233161	0.030269	0.00379544	0	0.030184	0.00742799	0.0104102	0.00623481	0.0193044	0.828896	0.00887001	0.0133855	0.00607305	0.0829754	1.04507	0.0062044
ZCRB1	0.999711	1.66012	0.235727	1.28007	1.59562	0.610114	0.64366	1.38894	1.3463	0.967274	1.35139	2.04755	1.8615	1.13811	1.18421	0.841826	1.1403	2.65988	1.3869
MRPL40	0.460901	0.883029	0.0878125	0.504207	0.882661	0.258769	0.402218	0.557981	0.331148	0.387833	0.470603	0.646899	1.84751	0.675961	0.77541	0.525003	0.740716	1.98226	1.21158
PSMC2	0.3794	0.574482	0.0682126	0.432909	0.805688	0.387393	0.512333	0.573342	0.527387	0.540359	0.50336	0.709293	0.600138	0.680227	0.721199	0.707493	0.682871	0.720779	0.760633
ENC1	0.0854833	0.0569499	0.0353421	0.0491013	0.0298354	0.0773504	0.0326749	0.0321156	0.015448	0.0363516	0.0118527	0.0442657	0.383401	0.454641	0.435543	0.253266	0.693062	0.474887	2.01902
FUCA1	0.132679	0.0930398	0.063862	0.110941	0.730481	0.225066	0.104441	0.239112	0.194646	0.167767	0.313186	0.127272	0.865425	0.787245	0.809723	0.746883	0.699679	0.390705	0.508371
PSMG2	0.712368	0.889564	0.118536	0.721141	1.00496	0.546049	0.847098	1.06853	0.774817	0.628876	0.682367	1.22098	0.688268	0.650321	0.706634	0.680739	0.678213	1.002	0.575412
AC007405.6	0	0.0224762	0.0298543	0	0.0342094	0.00189077	0	0.035934	0.00791796	0.00408555	0.00885028	0.0520021	0.96468	0.00256594	0.00641523	0.00136121	0.00724306	1.00676	0.0121042
CYC1	0.608558	0.70349	0.0870703	0.769148	0.932038	0.717612	0.8877	0.830714	0.675258	0.59415	0.643843	0.7764	0.723339	0.687712	0.790841	0.710383	0.92647	0.813314	1.52272
LRRC73	0	0.0172389	0.00838037	0	0.04891	0.000918682	0.00300424	0.0194889	0.00533515	0.0023077	0.00632064	0.00803896	0.555473	0.0117499	0.0120028	0.00818706	0.00571816	0.839636	0.0825052
MT-ND1	51.8214	58.2532	50.9447	49.024	67.8661	42.0744	38.3478	58.7708	46.3376	58.0862	52.8923	61.8277	42.9841	45.0308	52.1564	36.2804	60.4181	52.6747	54.0286
CCDC81	0.0136064	0.0218734	0.00975174	0	0.0541636	0.005835	0	0.0175473	0.00943321	0.0198651	0.00674292	0.0192145	1.39147	0.00430531	0.00389845	0.0114847	0.00435248	1.21025	0.0038803
RFC1	0.927064	0.634293	0.137134	0.907379	0.511791	0.315911	0.929979	0.426463	1.14864	1.08886	1.20062	1.07972	0.701713	0.806675	0.748821	0.59313	1.00769	0.748987	1.33969
YWHAE	1.07098	1.19816	0.629948	2.31107	2.36254	2.22731	1.97725	2.24922	1.13862	1.07935	1.12855	1.61128	6.47421	3.11434	2.60629	3.17118	2.94857	9.36171	5.76071
LSM5	0.76734	1.45037	0.120477	0.914472	1.18726	0.640416	1.01253	1.5324	1.01728	0.911441	1.03185	1.70373	1.13521	0.648994	0.686903	0.527628	0.635213	1.52414	0.685058
POLR2J	0.856517	1.60717	1.07714	1.06333	1.46258	0.726434	0.76668	1.30561	0.969051	0.755029	0.93518	1.74925	1.15105	0.874113	0.92043	0.843759	0.938945	1.32969	1.30656
MRPL41	0.936039	1.59234	0.163667	1.41112	1.63844	0.617829	0.909207	1.16623	1.29669	1.05208	1.2507	2.00792	2.43301	1.24417	1.29897	1.07847	1.2087	2.5681	2.52966
PDCD5	0.642331	1.40177	0.152455	0.881791	1.12651	0.683703	0.536559	1.23748	0.898563	0.858164	0.873545	1.66462	1.04412	0.775919	0.800375	0.572638	0.819537	1.52441	1.10327
TAF9	0.726683	0.927644	0.110543	1.13444	0.884502	0.621165	0.616594	0.730985	0.859751	0.614133	0.794491	1.04196	0.780199	0.595964	0.674119	0.526143	0.66301	1.38144	0.80065
APPL1	0.947386	0.73391	0.110193	0.603718	0.760571	0.607947	1.52473	0.753038	0.603277	0.65582	0.59475	0.462079	0.340767	0.547147	0.545434	0.372244	0.713224	0.342437	1.02629
MRFAP1	0.60951	0.585711	0.4787	1.08189	1.23449	0.847011	0.802845	0.780874	1.09163	0.943225	1.00729	1.35029	1.01179	0.809051	0.941384	0.988774	0.96891	1.83359	2.11326
ACSL4	0.456373	0.26447	1.15295	11.4106	0.324926	1.26977	0.476457	0.413323	0.448928	0.295921	0.540319	0.384871	0.125709	0.323454	0.249268	0.138708	0.337366	0.0718947	0.354796
SMIM10	0.00950648	0	0.00160938	0.30396	0.0114581	0.00245562	0.0119047	0.00775172	0.00435586	0.0797054	0.0351249	0.0190831	0.00563434	0.00564809	0.00613844	0.00183147	0.0104883	0.00820113	0
NDUFS7	0.747435	1.00205	0.233474	0.905953	1.37264	0.748715	0.752024	1.03587	0.951046	0.864448	0.901763	1.34128	0.963702	1.06274	1.14052	0.9255	1.14382	0.854694	2.22409
CWC15	0.913142	1.42923	0.355566	1.09076	1.49027	0.602462	0.745406	1.14622	1.09507	0.925624	1.09145	1.64386	0.954406	0.908379	0.872264	0.886957	0.924864	1.38527	1.05336
RAB36	0.00707799	0.0101897	0.0222459	0.00648429	0.0378003	0.000391141	0	0.00939913	0.0091553	0.0109748	0.00696854	0.012225	0.730272	0.0124588	0.0102974	0.00368728	0.00942649	0.889425	0.0468311
RTCB	0.479188	0.64191	0.0340049	0.492511	0.692827	0.374702	0.504968	0.578389	0.403802	0.382212	0.423575	0.486406	0.434945	0.592925	0.595039	0.650437	0.547647	0.616639	0.667129
B9D1	0.0246849	0.0280783	0.0171471	0.0201505	0.0581912	0	0.00551739	0.0570154	0.0236258	0.0294448	0.0166356	0.0588459	1.44096	0.106723	0.0959039	0.0381161	0.0718621	1.94834	0.116745
EIF3J	1.04593	0.850315	0.293224	1.09646	0.786729	0.987871	1.22293	0.872098	1.15341	1.16323	1.04381	1.22168	0.863365	1.21243	0.822063	1.09315	0.972229	1.09289	0.888545
HIST1H4C	1.73748	2.63361	0.185225	2.65212	1.42504	0.558178	2.26995	1.89308	2.14213	1.8373	2.12086	2.93778	1.4602	1.55897	1.07234	1.21665	1.0071	1.22335	2.2004
RWDD1	1.14612	1.68828	0.205115	1.97313	1.66987	0.72315	1.29605	1.64655	1.50604	1.36512	1.54755	2.30659	1.03887	1.06123	1.00354	0.828582	1.04759	1.03321	1.56629
ATRAID	0.563696	0.457557	0.124574	1.52392	1.04331	0.468578	0.653007	0.687261	1.28771	0.792971	1.21922	0.922484	1.0855	0.624798	0.741677	0.520924	0.742521	0.665474	1.50399
KIAA1598	0.0334767	0.0780471	0.0355904	0.186114	0.564781	0.685409	0.744007	0.621653	0.0165008	0.0425538	0.0235717	0.0296051	0.526172	0.637463	0.556667	0.318158	0.803912	0.843727	1.2549
UQCRFS1	0.742044	1.2408	0.242897	1.12081	1.42528	0.843674	0.845112	1.18019	0.887017	0.79786	0.911202	1.26236	1.28813	1.1988	1.30087	1.21565	1.30894	1.93655	2.12599
EIF1B	1.58005	1.75245	1.51278	1.655	1.70815	2.06344	1.53274	1.97293	1.5426	1.39978	1.58424	1.66099	1.07568	0.645815	0.642108	0.827487	0.729108	1.21169	1.70099
PRPF6	0.874954	0.63376	0.394831	0.937451	0.418692	0.504401	0.668353	0.461393	1.01816	1.09747	1.10352	1.07661	1.18948	0.808055	0.712753	0.694814	0.889605	1.44176	0.981201
EFCAB2	0.0256267	0.0441508	0.0641835	0.186693	0.117406	0.0469003	0.189595	0.0876671	0.101004	0.0954157	0.0960877	0.0917924	1.37961	0.0620404	0.0686932	0.0403986	0.0855118	1.75447	0.162485
MPC1	0.2703	0.517262	0.319351	1.05122	1.35231	0.619055	0.439111	1.00761	1.20694	0.768302	1.03294	1.86798	1.52692	1.20761	1.2103	0.862359	0.934027	1.6286	2.33704
HADHB	0.506974	0.692142	0.26015	0.426159	0.878922	0.553565	0.418012	0.690935	0.423249	0.481585	0.434372	0.479835	0.581442	0.61392	0.649365	0.530326	0.781128	0.761749	1.06625
DDT	1.21221	2.0514	0.549884	1.50062	1.35715	0.974019	1.26734	1.77611	0.828673	0.8979	0.814659	1.46213	1.18453	0.816053	1.03627	0.790972	1.04204	1.16029	2.33435
C17orf72	0	0	0.00456394	0.00470449	0.0247191	0.00346263	0	0.023287	0.00761531	0.012062	0.00490352	0.0101834	0.756401	0.0113483	0.00843928	0.00344073	0.00449095	0.850731	0.00452652
PFDN1	0.73667	0.984633	0.0503229	0.699616	0.970313	0.90889	0.333315	0.780861	0.68163	0.699029	0.629775	0.951644	0.496673	0.571357	0.447513	0.587291	0.551069	0.613987	0.692001
NDUFA12	1.08366	1.86146	0.175062	1.23251	1.37409	0.804418	0.864815	1.64094	1.37011	1.07488	1.40354	2.22305	1.25021	0.90616	0.985154	0.840561	0.994243	1.51084	1.61834
SMIM19	0.555146	0.932392	0.108584	0.708911	1.0246	0.296221	0.668755	0.891537	0.705558	0.578772	0.638767	1.03413	1.66468	0.706524	0.711721	0.536805	0.781122	1.60427	0.714414
UQCRC2	0.619762	0.724944	0.2337	0.915636	1.08304	0.616426	0.653459	0.868904	0.711176	0.704696	0.652832	0.895505	0.752583	0.793568	0.891302	0.808997	1.03939	0.819473	1.1727
DNAJC8	1.57033	2.35844	0.416418	1.65862	1.64834	1.22731	1.56803	1.70875	1.74663	1.54835	1.7398	2.75625	0.883308	0.78002	0.751602	0.948997	0.920141	1.23692	1.17897
ARL8B	0.462513	0.258636	0.297746	0.788504	0.75363	1.47253	0.709886	0.47074	0.418291	0.46227	0.513588	0.445249	0.369011	0.502913	0.471478	0.805001	0.521025	0.385581	0.830481
FAM166B	0.0345477	0.0183849	0.0137561	0	0.0213296	0.00138435	0.00818434	0.0129824	0.0073933	0.0356637	0.00781538	0.0537123	1.13119	0.00368491	0.00372957	0.00142447	0.00407566	1.15096	0
NDUFS4	0.444574	0.702905	0.0653415	0.549224	1.01574	0.506569	0.533569	1.11386	0.427423	0.475076	0.410162	0.618988	0.811468	0.78811	0.871844	0.688547	0.924933	1.06742	1.61956
RASGRP4	0	0	0.623076	0.50907	0.0372125	0.116287	0.0482911	0.0208369	0.0031312	0.00430905	0.0189078	0.00599325	0.00141179	0.00128568	0.000538928	0.00126582	0.000509429	0	0
MRPL51	1.15446	2.14026	0.278591	2.13163	1.77633	0.663572	1.03016	1.79144	1.30885	1.07937	1.1792	2.30214	1.92687	1.43627	1.56018	1.42975	1.51512	2.24836	1.62339
TRAPPC2L	0.539529	1.04694	0.112279	0.55933	1.0378	0.441981	0.584992	0.787988	0.68811	0.650299	0.670967	1.37463	1.1603	0.798336	0.776709	0.699666	0.676439	1.2861	1.02224
SAT2	0.493393	0.442132	0.116937	0.880224	0.861553	1.05858	0.342073	0.569709	0.500833	0.473127	0.551488	0.483862	0.894277	0.533228	0.630316	0.548239	0.595541	1.03479	0.952308
RAB32	0.0323753	0.0333932	0.341533	2.65237	3.08718	0.780571	0.0742228	1.80164	0.0320325	0.117455	0.0329803	0.0564316	0.0540813	0.114991	0.109889	0.0972488	0.103821	0.0761934	0.155718
CAMTA1	0.471474	0.559178	0.154761	0.704695	1.12212	0.662961	0.521058	1.23973	0.562552	0.479544	0.541303	0.858851	0.781798	0.798134	0.769691	0.835619	0.723238	0.804565	1.5342
CCDC25	0.516407	0.917315	0.098581	0.614329	0.884526	0.275886	0.655089	0.496909	0.689235	0.598923	0.694194	0.992342	1.11034	0.839354	0.822602	0.775945	0.827824	1.50928	0.889224
VAMP8	1.65711	2.96264	0.529936	3.60848	9.6595	2.8999	5.98283	8.3484	2.12881	2.22716	1.94791	3.93308	5.48673	7.72537	7.58784	9.17096	4.41845	5.38493	4.92515
MRPL20	1.48691	2.05666	0.451997	1.84464	2.12127	1.26813	1.36221	2.1428	1.60695	1.58034	1.53616	2.46985	2.60048	2.05239	1.87761	1.70804	1.82433	3.12117	2.24535
SNF8	0.726767	0.90346	0.210255	0.747204	1.09423	0.734944	0.873388	1.05488	0.901035	0.878123	0.814874	1.27177	0.787641	0.736745	0.839165	0.681076	0.777437	1.1783	1.07619
[truncated: 361 more rows]
