# Supplementary material for: Network analyses of upper and lower airway transcriptomes identify shared mechanisms among children with recurrent wheezing and school-age asthma
Source: Front Immunol. 2023 Jan 27;14:1087551. doi: 10.3389/fimmu.2023.1087551 (PMC9911682; doi:10.3389/fimmu.2023.1087551)
Supplement: Supplementary file 3 [file Table_5.xlsx]

## Sheet: Nasal consensus modules
Gene	ModuleLabel	ModuleColor
STPG1	2	blue
ENPP4	2	blue
CYP51A1	2	blue
KLHL13	2	blue
KDM1A	2	blue
ZMYND10	2	blue
PRSS22	2	blue
RPAP3	2	blue
AC004381.6	2	blue
CREBBP	2	blue
GCFC2	2	blue
WDR54	2	blue
ZNF195	2	blue
GGNBP2	2	blue
OSBPL7	2	blue
YBX2	2	blue
MAP3K14	2	blue
AP2B1	2	blue
PROM1	2	blue
GAS7	2	blue
CRAMP1L	2	blue
FMO3	2	blue
CDK11A	2	blue
REV3L	2	blue
ZNF207	2	blue
NISCH	2	blue
IDS	2	blue
LRRC23	2	blue
APBA3	2	blue
AKAP8L	2	blue
PTBP1	2	blue
ERCC1	2	blue
SEMA3B	2	blue
SLC25A39	2	blue
RNF14	2	blue
MATR3	2	blue
GLT8D1	2	blue
AGPS	2	blue
VSIG2	2	blue
MNAT1	2	blue
SAMD4A	2	blue
PLEKHB1	2	blue
RB1CC1	2	blue
AKAP11	2	blue
ABCC2	2	blue
DEF6	2	blue
NCAPH2	2	blue
MIPEP	2	blue
TBPL1	2	blue
TFB1M	2	blue
ARID4A	2	blue
ATP6V0A1	2	blue
EFCAB1	2	blue
PEX3	2	blue
DAPK2	2	blue
ZFYVE16	2	blue
FAM65A	2	blue
SPATA7	2	blue
CAPG	2	blue
CNTLN	2	blue
GPM6B	2	blue
WDR37	2	blue
XK	2	blue
GOPC	2	blue
CC2D2A	2	blue
ZNF800	2	blue
SRD5A2	2	blue
NEDD4L	2	blue
ARHGEF5	2	blue
MSMO1	2	blue
AKR7A2	2	blue
GALC	2	blue
CUL1	2	blue
USP36	2	blue
PUM2	2	blue
C4orf27	2	blue
ZFR	2	blue
IL17RB	2	blue
SOAT1	2	blue
UNKL	2	blue
WNK1	2	blue
PIGV	2	blue
HDAC7	2	blue
CS	2	blue
ZNF275	2	blue
ADCK1	2	blue
HAGH	2	blue
RNF4	2	blue
ASUN	2	blue
SPA17	2	blue
TAF2	2	blue
TMEM161A	2	blue
BTBD1	2	blue
TRAM2	2	blue
DGKA	2	blue
ROPN1	2	blue
FOXJ2	2	blue
DIP2B	2	blue
SMARCD1	2	blue
NFYC	2	blue
ZMYND12	2	blue
EML1	2	blue
EVI5	2	blue
METTL22	2	blue
IARS2	2	blue
IDH3G	2	blue
TBC1D25	2	blue
REEP1	2	blue
ATP11A	2	blue
SRBD1	2	blue
KIF2A	2	blue
IFT80	2	blue
VPS35	2	blue
PHRF1	2	blue
NUCB2	2	blue
PFN2	2	blue
GBA2	2	blue
TESK2	2	blue
C16orf80	2	blue
EIF2B3	2	blue
CDC42	2	blue
ARHGAP10	2	blue
RPS6KA2	2	blue
TCF3	2	blue
DAZAP1	2	blue
HLTF	2	blue
CPSF1	2	blue
AFF4	2	blue
CHFR	2	blue
IKBKG	2	blue
CLCN4	2	blue
FRY	2	blue
CLNS1A	2	blue
CA12	2	blue
SLC24A1	2	blue
ACTR6	2	blue
SRI	2	blue
SEMA3C	2	blue
ACAT1	2	blue
SLC25A3	2	blue
KIFAP3	2	blue
BAZ2A	2	blue
PTPN23	2	blue
MLH1	2	blue
MAP2K7	2	blue
DGKD	2	blue
SPAG6	2	blue
LRCH4	2	blue
SIRT6	2	blue
UBE2A	2	blue
GTF2I	2	blue
ARAF	2	blue
TULP3	2	blue
VDAC3	2	blue
PCM1	2	blue
LXN	2	blue
REXO1	2	blue
CIC	2	blue
FDFT1	2	blue
DNM2	2	blue
RIMS1	2	blue
SLC35C2	2	blue
SMARCA2	2	blue
PIH1D3	2	blue
SRCAP	2	blue
CLDND1	2	blue
HSP90AA1	2	blue
CCNT2	2	blue
LYRM2	2	blue
PIBF1	2	blue
SLC27A5	2	blue
ZMPSTE24	2	blue
NOA1	2	blue
SSH1	2	blue
AGBL5	2	blue
CD59	2	blue
SCAMP1	2	blue
WDR47	2	blue
SLC25A24	2	blue
IGSF9	2	blue
CHMP5	2	blue
DIMT1	2	blue
IPO11	2	blue
MTMR2	2	blue
SRRT	2	blue
BAX	2	blue
GMCL1	2	blue
SF3B2	2	blue
KLHL42	2	blue
DNMT3B	2	blue
FER1L4	2	blue
ANKRD10	2	blue
TGDS	2	blue
KIF9	2	blue
XRN2	2	blue
DYNLL1	2	blue
TMEM230	2	blue
TASP1	2	blue
GCN1L1	2	blue
PXN	2	blue
LTBP4	2	blue
SLC9A1	2	blue
PAPOLA	2	blue
PCBP4	2	blue
YPEL3	2	blue
MRPS33	2	blue
ZNF268	2	blue
PABPC4	2	blue
PITPNM2	2	blue
DTX2	2	blue
IL5RA	2	blue
CMTM6	2	blue
MLTK	2	blue
ALKBH5	2	blue
ESR1	2	blue
RNF31	2	blue
SEMA6A	2	blue
SEC22C	2	blue
GABRP	2	blue
CBX5	2	blue
NUP188	2	blue
TBC1D2	2	blue
BRPF3	2	blue
ITPR3	2	blue
IFT74	2	blue
SETD1A	2	blue
MTAP	2	blue
TRMT2A	2	blue
ZDHHC8	2	blue
RNF215	2	blue
SPECC1L	2	blue
PPIL2	2	blue
MAPK1	2	blue
PPM1F	2	blue
TOP3B	2	blue
PIK3IP1	2	blue
TRIOBP	2	blue
MICALL1	2	blue
PICK1	2	blue
CBY1	2	blue
RTDR1	2	blue
TIMP3	2	blue
PPP6R2	2	blue
SBF1	2	blue
SUN2	2	blue
DNAL4	2	blue
LMF2	2	blue
TTLL1	2	blue
AP1B1	2	blue
CHKB	2	blue
BIK	2	blue
HMOX1	2	blue
MCAT	2	blue
ZMAT5	2	blue
FOXRED2	2	blue
ST13	2	blue
EP300	2	blue
L3MBTL2	2	blue
TRMU	2	blue
DESI1	2	blue
KHNYN	2	blue
SDR39U1	2	blue
PRMT5	2	blue
SOS2	2	blue
ATP6V1D	2	blue
KIAA0586	2	blue
SAMD15	2	blue
AHSA1	2	blue
SNW1	2	blue
CEP128	2	blue
ZC3H14	2	blue
TELO2	2	blue
SMEK1	2	blue
ACIN1	2	blue
TRIP11	2	blue
PCK2	2	blue
GMPR2	2	blue
RABGGTA	2	blue
NFATC4	2	blue
PCIF1	2	blue
TRPC4AP	2	blue
IFT52	2	blue
SLCO4A1	2	blue
ARFGAP1	2	blue
SAMHD1	2	blue
KIF3B	2	blue
CDK5RAP1	2	blue
SNTA1	2	blue
VAPA	2	blue
PSMD10	2	blue
ATG4A	2	blue
NKAP	2	blue
MOSPD1	2	blue
NAA10	2	blue
SLC25A14	2	blue
TAZ	2	blue
CDK16	2	blue
PCYT1B	2	blue
GABRE	2	blue
PIN4	2	blue
FNDC3A	2	blue
CDADC1	2	blue
KPNA3	2	blue
GDPD3	2	blue
NUTF2	2	blue
CENPT	2	blue
NFAT5	2	blue
ARL2BP	2	blue
ZNF821	2	blue
CCDC113	2	blue
HAS3	2	blue
WDR59	2	blue
HSDL1	2	blue
TAF1C	2	blue
NAGPA	2	blue
USP10	2	blue
ABCC1	2	blue
NARFL	2	blue
CLCN7	2	blue
PIEZO1	2	blue
CLUAP1	2	blue
EARS2	2	blue
RPGRIP1L	2	blue
SYT17	2	blue
CCP110	2	blue
IQCH	2	blue
TRIP4	2	blue
ACSBG1	2	blue
ZNF106	2	blue
BMF	2	blue
DNAJC17	2	blue
RHOV	2	blue
SGK3	2	blue
CSPP1	2	blue
ZDHHC2	2	blue
TRIM35	2	blue
CPQ	2	blue
PLAT	2	blue
GDAP1	2	blue
EMC2	2	blue
ZC2HC1A	2	blue
SPAG1	2	blue
NCALD	2	blue
SQLE	2	blue
INTS10	2	blue
PPP2CB	2	blue
TUSC3	2	blue
KCNN4	2	blue
HNRNPL	2	blue
SARS2	2	blue
SNRNP70	2	blue
CLASRP	2	blue
DOT1L	2	blue
STX10	2	blue
TBC1D17	2	blue
CCDC130	2	blue
SNAPC2	2	blue
TIMM44	2	blue
VRK3	2	blue
MED26	2	blue
AKAP8	2	blue
ILVBL	2	blue
POLR2I	2	blue
PRKD2	2	blue
TYK2	2	blue
CDC37	2	blue
ARRDC2	2	blue
KMT2B	2	blue
SUGP1	2	blue
GTPBP10	2	blue
WDR91	2	blue
PTN	2	blue
TTC26	2	blue
RNF32	2	blue
TAX1BP1	2	blue
STX1A	2	blue
CASP2	2	blue
BUD31	2	blue
LSM5	2	blue
ZNHIT1	2	blue
CEP41	2	blue
ACTR3C	2	blue
AHR	2	blue
POLD2	2	blue
SLC1A1	2	blue
FSD1L	2	blue
TMEM245	2	blue
PRUNE2	2	blue
RLN2	2	blue
TBC1D13	2	blue
HPS1	2	blue
ACTA2	2	blue
FBXW4	2	blue
BCCIP	2	blue
PITRM1	2	blue
CYP2C18	2	blue
GIT1	2	blue
MLLT6	2	blue
TRIM37	2	blue
DHX40	2	blue
RAI1	2	blue
MED31	2	blue
AKAP10	2	blue
ALDH3A1	2	blue
B9D1	2	blue
C17orf75	2	blue
CYTH1	2	blue
ABCC3	2	blue
EFTUD2	2	blue
PRKAR1A	2	blue
YWHAE	2	blue
AC016292.3	2	blue
DPH1	2	blue
DHRS7B	2	blue
IFT20	2	blue
SUPT6H	2	blue
PHF12	2	blue
SLAIN2	2	blue
OCIAD1	2	blue
INPP4B	2	blue
GAR1	2	blue
CLCN3	2	blue
LRP2BP	2	blue
KLF3	2	blue
CCDC34	2	blue
C11orf63	2	blue
HSPA8	2	blue
SIAE	2	blue
TMEM109	2	blue
PVRL1	2	blue
HIPK3	2	blue
AMBRA1	2	blue
PTPMT1	2	blue
TCIRG1	2	blue
PPFIBP1	2	blue
CLEC2B	2	blue
COQ5	2	blue
SLC11A2	2	blue
PTGES3	2	blue
AKAP3	2	blue
CREBL2	2	blue
RASAL1	2	blue
GTF2H3	2	blue
VDR	2	blue
TBC1D30	2	blue
MDM1	2	blue
CNOT2	2	blue
NOP2	2	blue
CHD4	2	blue
UHRF1BP1L	2	blue
ATN1	2	blue
HCFC2	2	blue
RP11-22B23.1	2	blue
RSPH4A	2	blue
MAK	2	blue
SMIM8	2	blue
FANCE	2	blue
MRPL18	2	blue
RBM24	2	blue
BAG2	2	blue
FBXL4	2	blue
MED23	2	blue
ACOT13	2	blue
SNX3	2	blue
PEX7	2	blue
HECA	2	blue
PHF1	2	blue
CUTA	2	blue
PACRG	2	blue
C6orf118	2	blue
BYSL	2	blue
FAM120B	2	blue
MRPL2	2	blue
VEGFA	2	blue
FBRSL1	2	blue
PAPD7	2	blue
HMGCS1	2	blue
NME5	2	blue
MRPS30	2	blue
IK	2	blue
HMGCR	2	blue
PDE8B	2	blue
MSH3	2	blue
FAM172A	2	blue
SKP1	2	blue
C5orf15	2	blue
TTC33	2	blue
DBN1	2	blue
BCL6	2	blue
ARL6	2	blue
KPNA1	2	blue
CEP70	2	blue
FGF12	2	blue
TUSC2	2	blue
IFT57	2	blue
IQCG	2	blue
GBE1	2	blue
FRMD4B	2	blue
ROPN1B	2	blue
KLHL18	2	blue
KIAA1257	2	blue
NEK11	2	blue
SPCS1	2	blue
NEK4	2	blue
TTL	2	blue
SLC35F5	2	blue
ACVR1	2	blue
TTC31	2	blue
AUP1	2	blue
LANCL1	2	blue
WDR75	2	blue
ST3GAL5	2	blue
HSPE1	2	blue
ZNF142	2	blue
MLPH	2	blue
PPP1R7	2	blue
STK25	2	blue
PROC	2	blue
DCAF17	2	blue
RMDN2	2	blue
SLC1A4	2	blue
ORC4	2	blue
EPHA4	2	blue
PARD3B	2	blue
FARSB	2	blue
TCEANC2	2	blue
PHF13	2	blue
MEF2D	2	blue
FBXO2	2	blue
MIIP	2	blue
PLEKHM2	2	blue
PHTF1	2	blue
ZBTB17	2	blue
MAP7D1	2	blue
OSCP1	2	blue
GNPAT	2	blue
ACADM	2	blue
CTBS	2	blue
KLHL12	2	blue
TXNIP	2	blue
HMGCL	2	blue
ID3	2	blue
EBNA1BP2	2	blue
IPO13	2	blue
ERI3	2	blue
CCDC181	2	blue
MROH9	2	blue
FMO6P	2	blue
DPH5	2	blue
DARS2	2	blue
RCAN3	2	blue
SLC35A3	2	blue
ARID1A	2	blue
STAG1	2	blue
IFT46	2	blue
DDX59	2	blue
CASC1	2	blue
USP35	2	blue
MYB	2	blue
SLC16A7	2	blue
WDR35	2	blue
HIN1L	2	blue
GTF3C3	2	blue
ITGB1BP1	2	blue
FAM206A	2	blue
GLE1	2	blue
TRIM32	2	blue
NDUFA8	2	blue
HDHD3	2	blue
HSDL2	2	blue
FCF1	2	blue
CCDC176	2	blue
IFT43	2	blue
DNAL1	2	blue
TTLL5	2	blue
DNMT3A	2	blue
AFTPH	2	blue
CRIPT	2	blue
TCTN3	2	blue
KANSL1	2	blue
LRP11	2	blue
CCDC170	2	blue
TCP1	2	blue
SNX19	2	blue
TP53AIP1	2	blue
SLC10A7	2	blue
PROSER1	2	blue
UFM1	2	blue
HSPH1	2	blue
PAIP2	2	blue
PDLIM2	2	blue
CRISPLD1	2	blue
SPOP	2	blue
CEP89	2	blue
RNF2	2	blue
TRMT1L	2	blue
CSTA	2	blue
MAPK8IP1	2	blue
CAT	2	blue
CLCC1	2	blue
MTIF3	2	blue
UBL3	2	blue
KIAA1191	2	blue
KLHL7	2	blue
POLM	2	blue
GLIPR2	2	blue
PLAU	2	blue
P4HA1	2	blue
CIT	2	blue
IFT81	2	blue
MED13L	2	blue
CCDC91	2	blue
ORMDL2	2	blue
CDK2	2	blue
TUBA1B	2	blue
KBTBD4	2	blue
USP45	2	blue
MORF4L2	2	blue
LPGAT1	2	blue
VAPB	2	blue
PLCG1	2	blue
PPP4R1L	2	blue
C20orf85	2	blue
MTRR	2	blue
SERPINB6	2	blue
AARS2	2	blue
TCP11	2	blue
SLC35B3	2	blue
RPP40	2	blue
ATXN1	2	blue
MYRF	2	blue
SCGB2A1	2	blue
GGA3	2	blue
TTF1	2	blue
PPP1R12C	2	blue
CHCHD5	2	blue
PAX8	2	blue
POLR1B	2	blue
ATG4C	2	blue
GPR108	2	blue
SDCBP2	2	blue
PANK2	2	blue
ZNF133	2	blue
ID1	2	blue
DYNLRB1	2	blue
HECTD3	2	blue
TUBGCP3	2	blue
PRR12	2	blue
SBDS	2	blue
ZNF384	2	blue
PCNXL4	2	blue
ATG14	2	blue
KTN1	2	blue
OMG	2	blue
RAB3IP	2	blue
EMC1	2	blue
HP1BP3	2	blue
SIN3B	2	blue
CHTF18	2	blue
TUBA4A	2	blue
TNFRSF19	2	blue
RNF6	2	blue
SHFM1	2	blue
DGCR8	2	blue
RIBC2	2	blue
RABL5	2	blue
MTX2	2	blue
TTBK2	2	blue
CLN6	2	blue
CALML4	2	blue
THAP10	2	blue
ANAPC13	2	blue
SUMF2	2	blue
PALLD	2	blue
BBOX1	2	blue
E2F8	2	blue
SOX15	2	blue
PLD2	2	blue
MMP28	2	blue
LRRC6	2	blue
CCNT1	2	blue
SLC44A2	2	blue
RIPK3	2	blue
ADCY4	2	blue
DTD2	2	blue
FOXJ1	2	blue
CHRNA10	2	blue
MAU2	2	blue
LPPR3	2	blue
ABHD17A	2	blue
DOCK6	2	blue
ELOF1	2	blue
XPO7	2	blue
SAFB2	2	blue
GTPBP3	2	blue
COLGALT1	2	blue
RSPH3	2	blue
ACTN4	2	blue
STK33	2	blue
CAMSAP1	2	blue
SAMD10	2	blue
PNPLA7	2	blue
LAMA5	2	blue
ATPIF1	2	blue
HIP1R	2	blue
EPS8L1	2	blue
GSE1	2	blue
HAUS8	2	blue
KIF3A	2	blue
AOC3	2	blue
ACAP3	2	blue
C1orf159	2	blue
THOC6	2	blue
STARD3	2	blue
CLUHP3	2	blue
PDHA1	2	blue
ZSCAN5A	2	blue
THAP1	2	blue
ZSWIM4	2	blue
FBXW9	2	blue
ZNF20	2	blue
SPATA6	2	blue
ACACA	2	blue
DHX30	2	blue
SLX1A	2	blue
IQCA1	2	blue
PER2	2	blue
ANKRD17	2	blue
UTP3	2	blue
REEP2	2	blue
VPS4A	2	blue
ANKEF1	2	blue
POLR3F	2	blue
MTL5	2	blue
MMACHC	2	blue
OSER1	2	blue
FBXO44	2	blue
MYH10	2	blue
PIK3C2B	2	blue
CCNA1	2	blue
STOML3	2	blue
HSPBP1	2	blue
MORC2	2	blue
LRRIQ1	2	blue
TMEM254	2	blue
LRRCC1	2	blue
TMEM66	2	blue
C14orf1	2	blue
MBD2	2	blue
CDK7	2	blue
KIDINS220	2	blue
NARS	2	blue
AGO4	2	blue
HOOK1	2	blue
RNF138	2	blue
ELP2	2	blue
TPGS2	2	blue
BIVM	2	blue
ERCC5	2	blue
ISCA1	2	blue
FBXO21	2	blue
P2RX4	2	blue
CCDC146	2	blue
POM121C	2	blue
RINT1	2	blue
SRPK2	2	blue
KIAA1009	2	blue
SYNCRIP	2	blue
SNX14	2	blue
ORC3	2	blue
LCA5	2	blue
TSPAN31	2	blue
LACE1	2	blue
PKIB	2	blue
CCT7	2	blue
FHOD1	2	blue
ABCB10	2	blue
PIGC	2	blue
CAB39	2	blue
TSGA10	2	blue
GCC2	2	blue
MRPS9	2	blue
PWP1	2	blue
SCEL	2	blue
GPNMB	2	blue
RAPGEF5	2	blue
TBRG4	2	blue
DBNL	2	blue
TTC5	2	blue
TEX2	2	blue
NDUFB5	2	blue
EPRS	2	blue
RPS6KC1	2	blue
SMPD4	2	blue
SAP130	2	blue
LRRC8A	2	blue
ODF2	2	blue
STXBP1	2	blue
PRPF4	2	blue
FPGS	2	blue
WDR38	2	blue
RABEPK	2	blue
CTSV	2	blue
IL11RA	2	blue
APTX	2	blue
PPIL1	2	blue
PIM1	2	blue
TMEM14B	2	blue
TJAP1	2	blue
TAF8	2	blue
FAM8A1	2	blue
CPEB2	2	blue
TTC29	2	blue
ANKRD42	2	blue
NUMA1	2	blue
RNF121	2	blue
TGS1	2	blue
MMP7	2	blue
C11orf70	2	blue
C11orf1	2	blue
NDUFAF1	2	blue
PARP6	2	blue
LRRC49	2	blue
TTLL7	2	blue
DBT	2	blue
RTCA	2	blue
DYNC2LI1	2	blue
SMEK2	2	blue
THUMPD2	2	blue
PREPL	2	blue
FBXO11	2	blue
ARL3	2	blue
ANXA7	2	blue
MSMB	2	blue
SMARCAL1	2	blue
SSB	2	blue
CIR1	2	blue
SLC35A5	2	blue
MNS1	2	blue
USP8	2	blue
SECISBP2L	2	blue
APH1B	2	blue
VWA9	2	blue
G3BP2	2	blue
CCNG2	2	blue
CDKL2	2	blue
MAPK8IP3	2	blue
ETV6	2	blue
GABARAPL1	2	blue
TMEM19	2	blue
DUSP6	2	blue
POC1B	2	blue
RITA1	2	blue
MMAB	2	blue
CCDC65	2	blue
TARBP2	2	blue
SMARCC2	2	blue
LMBR1L	2	blue
C12orf10	2	blue
ANKRD52	2	blue
LPAR6	2	blue
ESD	2	blue
MORN3	2	blue
SETD1B	2	blue
RAB20	2	blue
CDH24	2	blue
RTN1	2	blue
WDR89	2	blue
EFCAB11	2	blue
AK7	2	blue
FAM181A	2	blue
ZSCAN29	2	blue
SLC27A2	2	blue
FGF7	2	blue
BNIP2	2	blue
UBE2Q2	2	blue
BBS4	2	blue
WDR93	2	blue
UNC45A	2	blue
CRTC3	2	blue
EFTUD1	2	blue
GLYR1	2	blue
C16orf58	2	blue
DHX38	2	blue
MBTPS1	2	blue
CDH13	2	blue
RHOT2	2	blue
PDPK1	2	blue
ZNF287	2	blue
GFOD2	2	blue
MYO19	2	blue
C17orf80	2	blue
SGSM2	2	blue
SS18	2	blue
ZMYND15	2	blue
MINK1	2	blue
CSNK1D	2	blue
RPTOR	2	blue
DYM	2	blue
ELAC1	2	blue
FBXO15	2	blue
GRB7	2	blue
BRD4	2	blue
PFKL	2	blue
SH3GL1	2	blue
DUS3L	2	blue
SOD1	2	blue
TMEM50B	2	blue
MMEL1	2	blue
PADI1	2	blue
MAP3K6	2	blue
WDTC1	2	blue
STRIP1	2	blue
ALDH9A1	2	blue
NME7	2	blue
POU2F1	2	blue
MGST3	2	blue
UFC1	2	blue
SDHC	2	blue
CRABP2	2	blue
HDGF	2	blue
XPR1	2	blue
TOR1AIP1	2	blue
C1orf56	2	blue
GOLPH3L	2	blue
SMYD2	2	blue
TP53BP2	2	blue
UBAP2L	2	blue
GATAD2B	2	blue
HCN3	2	blue
TTC13	2	blue
MLK4	2	blue
CALM2	2	blue
WDPCP	2	blue
ANKRD53	2	blue
DQX1	2	blue
NPHP1	2	blue
RALB	2	blue
RP11-395L14.17	2	blue
AMMECR1L	2	blue
SCRN3	2	blue
PHOSPHO2	2	blue
SPAG16	2	blue
CTDSP1	2	blue
GMPPA	2	blue
POMGNT2	2	blue
PTPRG	2	blue
SHQ1	2	blue
TMF1	2	blue
ABHD10	2	blue
TCTA	2	blue
DGKQ	2	blue
METTL14	2	blue
CBR4	2	blue
ROPN1L	2	blue
SKP2	2	blue
GIN1	2	blue
SLC30A5	2	blue
FEM1C	2	blue
N4BP3	2	blue
ZMAT2	2	blue
FAM193B	2	blue
RNF44	2	blue
IRAK1BP1	2	blue
ARHGAP18	2	blue
SLC2A12	2	blue
AIG1	2	blue
DYNLT1	2	blue
AC006014.8	2	blue
GBAS	2	blue
PSPH	2	blue
C7orf43	2	blue
GIGYF1	2	blue
TMEM209	2	blue
TMEM47	2	blue
CCDC120	2	blue
CETN2	2	blue
ERLIN2	2	blue
TATDN1	2	blue
GSDMC	2	blue
SNX30	2	blue
WDR31	2	blue
MED22	2	blue
PTGES2	2	blue
CIZ1	2	blue
SH3GLB2	2	blue
FAM73B	2	blue
MSRB2	2	blue
RSU1	2	blue
C10orf11	2	blue
ADD3	2	blue
ZNF214	2	blue
DGKZ	2	blue
TTC12	2	blue
EML3	2	blue
NUDT22	2	blue
ARID5B	2	blue
N6AMT2	2	blue
SAP18	2	blue
SPATA4	2	blue
MTMR12	2	blue
DLAT	2	blue
PIH1D2	2	blue
C2orf50	2	blue
ABCB9	2	blue
DHX37	2	blue
ENKUR	2	blue
CACNA2D4	2	blue
UEVLD	2	blue
IPMK	2	blue
NUBPL	2	blue
NEK7	2	blue
FAM160B1	2	blue
TEX9	2	blue
ZNF827	2	blue
PIGF	2	blue
MFSD6	2	blue
ADAM17	2	blue
SLC25A4	2	blue
SAV1	2	blue
NBAS	2	blue
TIAL1	2	blue
GEMIN6	2	blue
RPP38	2	blue
TRIM36	2	blue
TMEM123	2	blue
CAPSL	2	blue
WDR78	2	blue
UTRN	2	blue
GGPS1	2	blue
IFLTD1	2	blue
MARVELD2	2	blue
BCL2L11	2	blue
SCOC	2	blue
CLGN	2	blue
CETN3	2	blue
SMARCA5	2	blue
RGPD3	2	blue
RANBP2	2	blue
CCDC148	2	blue
TRAPPC8	2	blue
FAM81B	2	blue
LINC00467	2	blue
LURAP1L	2	blue
CNKSR3	2	blue
FBXO36	2	blue
DDAH1	2	blue
ANKFN1	2	blue
MSI2	2	blue
PPP2R5E	2	blue
C6orf57	2	blue
TBCEL	2	blue
TBRG1	2	blue
CC2D1B	2	blue
NEIL2	2	blue
LONRF1	2	blue
TRIM11	2	blue
ENAH	2	blue
CCDC173	2	blue
CCDC174	2	blue
DPH3	2	blue
MPPE1	2	blue
AGPAT5	2	blue
PI4K2A	2	blue
OXA1L	2	blue
MIER3	2	blue
KCTD18	2	blue
RNF20	2	blue
RRAGA	2	blue
RASA2	2	blue
GRIP1	2	blue
GNA14	2	blue
FAM161B	2	blue
C15orf26	2	blue
ADAMTSL3	2	blue
WHAMM	2	blue
TIAM1	2	blue
SCAF4	2	blue
RPGR	2	blue
FBXO32	2	blue
PRR14	2	blue
HIAT1	2	blue
GALK2	2	blue
C1orf158	2	blue
FAM81A	2	blue
LCA5L	2	blue
TNFRSF14	2	blue
WDR66	2	blue
TPRG1L	2	blue
AAED1	2	blue
WASF2	2	blue
ABHD3	2	blue
FAIM	2	blue
RNF207	2	blue
C2orf62	2	blue
ZFAND2B	2	blue
C21orf59	2	blue
SYNJ1	2	blue
IFNAR2	2	blue
GART	2	blue
DONSON	2	blue
LAD1	2	blue
C2orf81	2	blue
ARHGAP27	2	blue
ADIPOR1	2	blue
CYB5R1	2	blue
PSMD4	2	blue
TMEM69	2	blue
TPPP3	2	blue
DFFA	2	blue
VMA21	2	blue
KALRN	2	blue
RSPH1	2	blue
PKNOX1	2	blue
U2AF1	2	blue
LSS	2	blue
PCNT	2	blue
C9orf116	2	blue
ZNF714	2	blue
TOR2A	2	blue
TMEM190	2	blue
PCSK7	2	blue
ZBTB7B	2	blue
SHC1	2	blue
CRTC2	2	blue
PAQR6	2	blue
PMF1	2	blue
NBEAL2	2	blue
CPSF4	2	blue
SQSTM1	2	blue
MAML1	2	blue
LRWD1	2	blue
FBXL13	2	blue
U2AF1L4	2	blue
BDH1	2	blue
DUSP14	2	blue
SAP30BP	2	blue
PRPSAP1	2	blue
PLCD3	2	blue
LEMD2	2	blue
AMDHD2	2	blue
UBXN1	2	blue
SLC25A45	2	blue
DCP1A	2	blue
SYVN1	2	blue
TPCN2	2	blue
CMPK1	2	blue
PPAP2B	2	blue
LZIC	2	blue
UBXN10	2	blue
MXRA8	2	blue
OMA1	2	blue
MYSM1	2	blue
LRRIQ3	2	blue
FAM102B	2	blue
C1orf52	2	blue
WDR63	2	blue
ATXN7L2	2	blue
KLHDC9	2	blue
SPATA17	2	blue
WDR26	2	blue
KIAA1841	2	blue
DISC1	2	blue
DPY30	2	blue
DUSP19	2	blue
CCDC104	2	blue
CCDC138	2	blue
SGCB	2	blue
SPATA18	2	blue
PCDP1	2	blue
CTSS	2	blue
PACRGL	2	blue
LYSMD1	2	blue
BOLA3	2	blue
PAQR3	2	blue
ANTXR2	2	blue
GPR155	2	blue
HIPK1	2	blue
YY1AP1	2	blue
AZI2	2	blue
FBLN2	2	blue
GLB1L	2	blue
EFHB	2	blue
CDS1	2	blue
ABHD6	2	blue
C3orf67	2	blue
LZTFL1	2	blue
TPRA1	2	blue
SNIP1	2	blue
TMEM41A	2	blue
BAP1	2	blue
SFMBT1	2	blue
PBRM1	2	blue
UBXN7	2	blue
HSPA4L	2	blue
DUSP7	2	blue
C4orf3	2	blue
SAP30	2	blue
MAP9	2	blue
FBXO8	2	blue
ABCE1	2	blue
OTUD4	2	blue
ZNF474	2	blue
CCDC112	2	blue
PRIMPOL	2	blue
KIAA1430	2	blue
GFM2	2	blue
GJB7	2	blue
DAGLB	2	blue
KIAA0895	2	blue
IQUB	2	blue
C7orf57	2	blue
PHAX	2	blue
BAALC	2	blue
INTS8	2	blue
KIAA1429	2	blue
PDP1	2	blue
FAM219A	2	blue
C9orf24	2	blue
PSIP1	2	blue
CCDC171	2	blue
METTL2B	2	blue
KDM1B	2	blue
STRBP	2	blue
ARMC3	2	blue
CCDC67	2	blue
LRRC18	2	blue
SUGT1	2	blue
ZCCHC24	2	blue
PGM2L1	2	blue
INPPL1	2	blue
C10orf25	2	blue
EML5	2	blue
TTC8	2	blue
NUDT5	2	blue
OXGR1	2	blue
PRDX3	2	blue
ENOX2	2	blue
PMPCA	2	blue
C9orf9	2	blue
ZMYND19	2	blue
STOX1	2	blue
BMS1	2	blue
STK32C	2	blue
TMEM55B	2	blue
NSMF	2	blue
PPP1R36	2	blue
ZFYVE1	2	blue
ISCA2	2	blue
TTC7B	2	blue
ABTB2	2	blue
GLB1L3	2	blue
BTRC	2	blue
DPCD	2	blue
SENP8	2	blue
GABRB3	2	blue
CCT2	2	blue
PCBD1	2	blue
C16orf71	2	blue
FAM227B	2	blue
STXBP4	2	blue
CUL5	2	blue
C10orf32	2	blue
TPP1	2	blue
C11orf74	2	blue
SERPINB8	2	blue
MAPK7	2	blue
NDST2	2	blue
ZSCAN21	2	blue
HSBP1P2	2	blue
IQCD	2	blue
C16orf45	2	blue
ANKDD1A	2	blue
DIS3L	2	blue
FAM102A	2	blue
COQ7	2	blue
KATNAL2	2	blue
HDHD2	2	blue
ENTHD2	2	blue
IRGQ	2	blue
ZNF646	2	blue
GPX4	2	blue
SPATA33	2	blue
KMT2D	2	blue
TUBA1A	2	blue
WDR81	2	blue
SRR	2	blue
CD320	2	blue
TEKT1	2	blue
SRP68	2	blue
TMEM99	2	blue
ZNF598	2	blue
BSCL2	2	blue
ATG16L2	2	blue
RAB4A	2	blue
SETD5	2	blue
TTC39C	2	blue
GLYCTK	2	blue
POLR2J3	2	blue
SMIM4	2	blue
BMI1	2	blue
ATG4B	2	blue
COG7	2	blue
ATXN2L	2	blue
DYNLRB2	2	blue
TMUB2	2	blue
VWA3B	2	blue
PKIG	2	blue
SEMA4C	2	blue
CXXC4	2	blue
ZBTB5	2	blue
TNIP2	2	blue
ARMC4	2	blue
TBC1D10B	2	blue
CA5B	2	blue
C22orf15	2	blue
SLC33A1	2	blue
SNUPN	2	blue
CRADD	2	blue
ARL13B	2	blue
NFU1	2	blue
DUS1L	2	blue
RFNG	2	blue
LIMS1	2	blue
TPST1	2	blue
TOR1AIP2	2	blue
TM4SF1	2	blue
GUSB	2	blue
BRD3	2	blue
KLF13	2	blue
TIGD4	2	blue
NLGN2	2	blue
CHD3	2	blue
TMEM154	2	blue
USP47	2	blue
PDCD6IP	2	blue
FAM161A	2	blue
ZNF282	2	blue
C14orf142	2	blue
PRDM10	2	blue
TMED10	2	blue
TMEM182	2	blue
MGMT	2	blue
NUDCD2	2	blue
HSPA4	2	blue
TRABD	2	blue
BOP1	2	blue
AKAP13	2	blue
DYDC1	2	blue
PPM1D	2	blue
MINA	2	blue
KIAA0232	2	blue
NDUFA3	2	blue
FEZ2	2	blue
MTM1	2	blue
TRMT61B	2	blue
JAGN1	2	blue
KRT13	2	blue
PDE7B	2	blue
NAT1	2	blue
PPID	2	blue
MAP6	2	blue
LRRC34	2	blue
QARS	2	blue
KRCC1	2	blue
NME6	2	blue
MTBP	2	blue
TEFM	2	blue
ZNF131	2	blue
SPTLC3	2	blue
COPRS	2	blue
TP53RK	2	blue
BPGM	2	blue
GNG12	2	blue
RSPH9	2	blue
GTPBP2	2	blue
HCFC1	2	blue
NADSYN1	2	blue
OXSR1	2	blue
CCDC96	2	blue
RELA	2	blue
ADCK5	2	blue
NOC3L	2	blue
RAPH1	2	blue
ABCD2	2	blue
RP11-683L23.1	2	blue
NAA20	2	blue
MINOS1	2	blue
AGR3	2	blue
C2orf70	2	blue
CHD2	2	blue
NMNAT1	2	blue
APOBEC4	2	blue
RCE1	2	blue
SWSAP1	2	blue
PIFO	2	blue
CCS	2	blue
CEP19	2	blue
SOCS7	2	blue
SNAPC5	2	blue
SLC26A9	2	blue
IQCK	2	blue
THAP6	2	blue
C19orf70	2	blue
ATR	2	blue
PACS1	2	blue
FAM182B	2	blue
PPM1E	2	blue
CTDSP2	2	blue
APITD1	2	blue
ZNF519	2	blue
CHRNA7	2	blue
NRIP3	2	blue
EIF1AD	2	blue
RFESD	2	blue
SART1	2	blue
UCP2	2	blue
ERCC4	2	blue
GPR156	2	blue
RUVBL1	2	blue
SWI5	2	blue
ORAI3	2	blue
UNC119B	2	blue
AIM1L	2	blue
CSTF3	2	blue
TMEM39A	2	blue
GPX2	2	blue
MYPOP	2	blue
SMIM19	2	blue
ACBD7	2	blue
ANAPC2	2	blue
PRR18	2	blue
LPCAT4	2	blue
MAP3K19	2	blue
CCDC121	2	blue
RUFY1	2	blue
BASP1	2	blue
PNMA1	2	blue
ANKLE2	2	blue
NFATC2IP	2	blue
MTHFR	2	blue
POLE	2	blue
ZBTB34	2	blue
ULK1	2	blue
NAP1L4P1	2	blue
B3GNT8	2	blue
ZBTB38	2	blue
RP11-218M22.1	2	blue
PAWR	2	blue
ZBTB33	2	blue
PIDD	2	blue
CSTF2T	2	blue
CASC2	2	blue
PNPLA2	2	blue
FLII	2	blue
RP11-606P2.1	2	blue
TMEM187	2	blue
ZBTB41	2	blue
ARL6IP6	2	blue
FAM211B	2	blue
MLF1	2	blue
NDUFAF3	2	blue
PPP1R42	2	blue
WDR6	2	blue
PLEKHM3	2	blue
MCMDC2	2	blue
DHFRL1	2	blue
RIIAD1	2	blue
FOXE1	2	blue
GAK	2	blue
TMEM107	2	blue
CCDC89	2	blue
C10orf67	2	blue
TCAIM	2	blue
ZNF664	2	blue
ELMOD2	2	blue
FAM216B	2	blue
C1orf194	2	blue
EXOC3	2	blue
MED14	2	blue
MTURN	2	blue
KCNE1	2	blue
SRP9P1	2	blue
OR2A4	2	blue
SHISA2	2	blue
PIPSL	2	blue
WDFY3-AS2	2	blue
SLC36A4	2	blue
SCRIB	2	blue
LRRC57	2	blue
BBS12	2	blue
LSMEM1	2	blue
NQO1	2	blue
EHMT1	2	blue
ZNF707	2	blue
NME9	2	blue
HSP90AA6P	2	blue
RNF135	2	blue
SGSH	2	blue
GPR135	2	blue
SLX1B	2	blue
YIPF6	2	blue
IBA57	2	blue
PNMAL1	2	blue
TMEM259	2	blue
WRB	2	blue
EXT1	2	blue
MOB2	2	blue
SPACA6P	2	blue
CEP97	2	blue
FAM104B	2	blue
EPHB3	2	blue
NDN	2	blue
TTC3	2	blue
LENG9	2	blue
EWSR1	2	blue
CNOT10	2	blue
C12orf60	2	blue
AP2A2	2	blue
FANCF	2	blue
RP11-49C9.2	2	blue
CHST6	2	blue
RUVBL2	2	blue
DDX41	2	blue
CCDC60	2	blue
CCDC125	2	blue
C10orf107	2	blue
GBP6	2	blue
KIAA2026	2	blue
TNFAIP8L3	2	blue
SFXN4	2	blue
C11orf88	2	blue
TRMT12	2	blue
EFHC2	2	blue
UPP1	2	blue
CMTM4	2	blue
CBX6	2	blue
TBL3	2	blue
ANKRD45	2	blue
SMTN	2	blue
COA3	2	blue
VPS33B	2	blue
LRTOMT	2	blue
KCNJ12	2	blue
SNRNP35	2	blue
ALDH1A3	2	blue
SRPK3	2	blue
C21orf128	2	blue
FOXO4	2	blue
LPAR5	2	blue
XPOT	2	blue
AC004166.6	2	blue
EIF4ENIF1	2	blue
APOO	2	blue
DGAT1	2	blue
F8	2	blue
CIB1	2	blue
EFCAB10	2	blue
ANO9	2	blue
TBC1D3F	2	blue
DDX51	2	blue
PPIL6	2	blue
KIAA0825	2	blue
CCDC137	2	blue
RGPD2	2	blue
TNFAIP8L1	2	blue
C17orf70	2	blue
MRPL40	2	blue
LMLN	2	blue
PMEL	2	blue
MORN5	2	blue
PIGP	2	blue
GNB1L	2	blue
THNSL1	2	blue
POMK	2	blue
CYP4F2	2	blue
AC013271.3	2	blue
CIDECP	2	blue
SLC51B	2	blue
CYP4F12	2	blue
SOWAHB	2	blue
TMEM212	2	blue
KPNA4	2	blue
AKAP14	2	blue
RGS7BP	2	blue
ZNF396	2	blue
UBE2H	2	blue
KIF24	2	blue
SPDYE9P	2	blue
LRRC16B	2	blue
PRR5	2	blue
BCDIN3D	2	blue
LYRM7	2	blue
DTX2P1	2	blue
CCDC42B	2	blue
TPCN1	2	blue
TMEM17	2	blue
TMEM232	2	blue
FAM183A	2	blue
EFCAB6	2	blue
TMEM216	2	blue
MRPS21	2	blue
RNF220	2	blue
ZNF546	2	blue
GCNT1	2	blue
TAF9B	2	blue
SIRT7	2	blue
IFT140	2	blue
PLEKHN1	2	blue
TERF1P2	2	blue
RGPD1	2	blue
MCRS1	2	blue
RNFT1P3	2	blue
KLHL17	2	blue
MORN2	2	blue
ZNF626	2	blue
C15orf62	2	blue
ENO4	2	blue
FAM92A1	2	blue
CERKL	2	blue
WASF4P	2	blue
FAM83G	2	blue
C9orf171	2	blue
HBA2	2	blue
NDOR1	2	blue
FAM154B	2	blue
ZBED6CL	2	blue
NOXA1	2	blue
TBC1D3P2	2	blue
TMEM201	2	blue
SNTN	2	blue
PTPLAD2	2	blue
C1orf192	2	blue
FAM120AOS	2	blue
NOC2L	2	blue
PROSP	2	blue
RNFT1	2	blue
TMEM120A	2	blue
S100A13	2	blue
PAX8-AS1	2	blue
ALG1L	2	blue
GSPT2	2	blue
ZNF681	2	blue
SEMA4A	2	blue
POM121	2	blue
ZNF565	2	blue
ZNF569	2	blue
SULT1A1	2	blue
TCEAL3	2	blue
AFAP1	2	blue
MYO18A	2	blue
MAN2A2	2	blue
TTC30B	2	blue
ZNF431	2	blue
NF1	2	blue
SNHG17	2	blue
PPTC7	2	blue
RGPD4	2	blue
KIAA1211L	2	blue
LAMB3	2	blue
ZNF252P	2	blue
WDR5B	2	blue
CXorf40B	2	blue
ZSCAN25	2	blue
ZMYM1	2	blue
MAFG	2	blue
ZGPAT	2	blue
PCNXL3	2	blue
SULT1A2	2	blue
ENTPD4	2	blue
SHPK	2	blue
IPP	2	blue
GSTK1	2	blue
TTC30A	2	blue
CXorf40A	2	blue
PARVA	2	blue
EME2	2	blue
SLC9A8	2	blue
C4orf22	2	blue
FCHSD1	2	blue
AKAP17A	2	blue
MRPL42	2	blue
ZNF335	2	blue
NUP62CL	2	blue
MB	2	blue
HMGN5	2	blue
QRICH1	2	blue
UCKL1	2	blue
PIM3	2	blue
ZNF69	2	blue
ZNF583	2	blue
HLA-DRB5	2	blue
ATL1	2	blue
ZNF627	2	blue
LRBA	2	blue
COPS8	2	blue
IPO9	2	blue
FAM179B	2	blue
ANKRD13B	2	blue
LDB1	2	blue
PPP1R14C	2	blue
GPATCH3	2	blue
MUC2	2	blue
FOXJ3	2	blue
RUNDC1	2	blue
C9orf114	2	blue
DZIP3	2	blue
TBKBP1	2	blue
RP11-101E5.1	2	blue
RP11-77K12.4	2	blue
INF2	2	blue
TATDN3	2	blue
FAM229B	2	blue
LIME1	2	blue
CCDC160	2	blue
EFCAB7	2	blue
LDLRAD1	2	blue
TCEAL5	2	blue
TCEAL6	2	blue
TRAF3IP1	2	blue
NHSL2	2	blue
RING1	2	blue
RP11-622K12.1	2	blue
ERICH2	2	blue
SKIV2L	2	blue
NELFE	2	blue
EHMT2	2	blue
ABHD16A	2	blue
MICA	2	blue
ZNF805	2	blue
ABCF1	2	blue
GNL1	2	blue
C9orf135	2	blue
TTC25	2	blue
RP11-475I24.1	2	blue
RP11-204M4.2	2	blue
TCTN1	2	blue
ZNF783	2	blue
ARHGEF34P	2	blue
CCL3L1	2	blue
TMEM231	2	blue
HSP90AA4P	2	blue
C4orf47	2	blue
TRIQK	2	blue
PSENEN	2	blue
RP11-514P8.6	2	blue
E2F4	2	blue
SNX2	2	blue
SARNP	2	blue
TECPR1	2	blue
AC004878.5	2	blue
AC138783.11	2	blue
CPT1B	2	blue
POM121B	2	blue
DYNLL1P1	2	blue
AC005488.11	2	blue
LIN52	2	blue
SMIM11	2	blue
C17orf107	2	blue
ZNF316	2	blue
HSP90AA5P	2	blue
HN1L	2	blue
HBA1	2	blue
LNP1	2	blue
STK38L	2	blue
ST13P5	2	blue
RPL23AP4	2	blue
DENND1B	2	blue
RP11-288H12.3	2	blue
CCDC19	2	blue
AC007256.5	2	blue
BTF3L4P3	2	blue
TCTEX1D2	2	blue
RPL23AP60	2	blue
BTF3L4P2	2	blue
AC016732.2	2	blue
ST13P10	2	blue
AC138031.1	2	blue
ANKRD39	2	blue
HSPD1P1	2	blue
ACTN4P1	2	blue
TMEM110	2	blue
SULT1A4	2	blue
RP11-760D2.7	2	blue
ATF6B	2	blue
RPL7AP64	2	blue
CSNK1E	2	blue
AP1G2	2	blue
RRM2P3	2	blue
FBXO16	2	blue
MYCBP	2	blue
ALG3	2	blue
PLEKHM1P	2	blue
ZNF788	2	blue
SH3D21	2	blue
RP11-553K23.2	2	blue
AC133644.3	2	blue
NEURL1B	2	blue
RP11-121L10.3	2	blue
FAM149B1P1	2	blue
OR7E148P	2	blue
PPME1	2	blue
COPS8P2	2	blue
RP11-27I1.4	2	blue
ZSWIM8	2	blue
MPRIPP1	2	blue
DDX12P	2	blue
ZSWIM7	2	blue
PARGP1	2	blue
TTC3P1	2	blue
FAM166B	2	blue
C5orf49	2	blue
LA16c-60G3.8	2	blue
RP11-198M15.1	2	blue
VPS16	2	blue
OR7E84P	2	blue
BX322557.10	2	blue
CALM2P3	2	blue
TMEM242	2	blue
hsa-mir-6080	2	blue
RP11-30P6.1	2	blue
ISCA1P1	2	blue
IQCB2P	2	blue
PTGES3P2	2	blue
RP11-465B22.3	2	blue
AC073869.20	2	blue
MORF4L1P1	2	blue
RPL7P28	2	blue
CEBPZ-AS1	2	blue
RNASEK	2	blue
XX-C2158C6.2	2	blue
VAMP2	2	blue
FANCG	2	blue
C5orf54	2	blue
C10orf55	2	blue
RP11-211G3.2	2	blue
CALM1P1	2	blue
RPL23AP53	2	blue
LINC00205	2	blue
RP11-95K23.6	2	blue
OSER1-AS1	2	blue
AC068491.3	2	blue
HSPA8P16	2	blue
SRIP2	2	blue
AC009506.1	2	blue
TBC1D3B	2	blue
RP11-1033A18.1	2	blue
PIGUP1	2	blue
ATXN1L	2	blue
RP11-305E17.6	2	blue
PRNCR1	2	blue
FCF1P7	2	blue
AC006026.9	2	blue
LINC00240	2	blue
IKBKGP1	2	blue
SRIP3	2	blue
CTD-2228K2.7	2	blue
RP5-828K20.1	2	blue
PLEKHM1	2	blue
ST13P6	2	blue
PPP1R26-AS1	2	blue
RP5-1103G7.4	2	blue
RAB6C-AS1	2	blue
SLC26A6	2	blue
FGD5-AS1	2	blue
RP11-592B15.4	2	blue
FAM229A	2	blue
LINC00035	2	blue
RP11-139H15.1	2	blue
LINC00937	2	blue
BAIAP2-AS1	2	blue
PSPHP1	2	blue
CTA-217C2.1	2	blue
RP11-157P1.4	2	blue
RPL7P22	2	blue
TRAF6P1	2	blue
RP11-142L4.3	2	blue
SUGT1P	2	blue
CTD-2328D6.1	2	blue
RP11-395B7.4	2	blue
WDR46	2	blue
RP11-144A16.5	2	blue
KLLN	2	blue
RP5-837I24.1	2	blue
PARG	2	blue
RBM26-AS1	2	blue
DLG1-AS1	2	blue
RP11-111F5.5	2	blue
ISCA1P6	2	blue
RP11-118D22.3	2	blue
POLR2J2	2	blue
TOP3BP1	2	blue
MFI2-AS1	2	blue
ST13P19	2	blue
AC093495.4	2	blue
RP11-98I9.4	2	blue
RP4-763G1.1	2	blue
RP11-95H8.5	2	blue
FCF1P2	2	blue
RP11-309I15.1	2	blue
LINC01128	2	blue
UBAC2-AS1	2	blue
HSPA8P8	2	blue
CALM2P2	2	blue
TCP1P1	2	blue
PTGES3P3	2	blue
DPY19L1P1	2	blue
RPL7P46	2	blue
ANKRD36BP2	2	blue
UBBP1	2	blue
AC018463.4	2	blue
PHBP9	2	blue
RP4-635E18.6	2	blue
CCT5P2	2	blue
AC073958.2	2	blue
RP11-325P15.2	2	blue
GOT2P2	2	blue
RP11-175O19.4	2	blue
RPL7L1P9	2	blue
AC007238.1	2	blue
SKP1P1	2	blue
RP11-723O4.2	2	blue
PRDX3P2	2	blue
RPL7P21	2	blue
AC013264.2	2	blue
CTD-2619J13.14	2	blue
ST13P4	2	blue
AC093673.5	2	blue
GTF2IP1	2	blue
YWHAEP1	2	blue
HNRNPDP1	2	blue
HSPE1P6	2	blue
AC139099.3	2	blue
RP11-90H3.1	2	blue
AL672183.2	2	blue
ACTBP12	2	blue
RP11-277L2.3	2	blue
RP11-396K3.1	2	blue
AC125238.2	2	blue
CYP51A1P2	2	blue
CALM2P4	2	blue
RP11-255H23.2	2	blue
RP11-452D2.2	2	blue
RP13-88F20.1	2	blue
HSPA8P1	2	blue
ST13P18	2	blue
TATDN1P1	2	blue
RP11-275I14.4	2	blue
PTGES3P1	2	blue
YWHAEP5	2	blue
RP11-465N4.4	2	blue
TEX21P	2	blue
CDC42P1	2	blue
TBC1D3C	2	blue
AC068580.6	2	blue
C12orf75	2	blue
RP1-101G11.2	2	blue
RP4-639F20.1	2	blue
ST13P2	2	blue
BRD7P5	2	blue
RP13-444K19.1	2	blue
AC013470.6	2	blue
RP11-268F1.3	2	blue
VEZF1P1	2	blue
AC006547.13	2	blue
RP4-669L17.1	2	blue
RP5-886K2.3	2	blue
CBR3-AS1	2	blue
RP11-3D23.1	2	blue
NIFK-AS1	2	blue
B3GNT9	2	blue
RP11-337C18.8	2	blue
CDC42P6	2	blue
ZNF737	2	blue
BANF1P3	2	blue
AC083873.4	2	blue
AC097533.1	2	blue
ARMC4P1	2	blue
RP11-59K5.1	2	blue
RP11-305M3.2	2	blue
RP11-350E12.5	2	blue
AC007560.1	2	blue
TBC1D3P1	2	blue
AC007405.6	2	blue
KLHL41	2	blue
AC004951.5	2	blue
LINC00888	2	blue
RP11-103G8.2	2	blue
PCDHGC3	2	blue
ZNF542	2	blue
RDH14	2	blue
CYP51A1P1	2	blue
YAE1D1	2	blue
RPP21	2	blue
CD302	2	blue
HSPA8P9	2	blue
ARHGAP8	2	blue
PPP1R2P6	2	blue
C8orf58	2	blue
[truncated: 15,526 more rows]
