# Supplementary material for: Network analyses of upper and lower airway transcriptomes identify shared mechanisms among children with recurrent wheezing and school-age asthma
Source: Front Immunol. 2023 Jan 27;14:1087551. doi: 10.3389/fimmu.2023.1087551 (PMC9911682; doi:10.3389/fimmu.2023.1087551)
Supplement: Supplementary file 4 [file Table_6.xlsx]

## Sheet: Tracheal consensus modules
Gene	ModuleLabel	ModuleColor
SCYL3	2	blue
C1orf112	2	blue
CFH	2	blue
FUCA2	2	blue
LAS1L	2	blue
ANKIB1	2	blue
LAP3	2	blue
HS3ST1	2	blue
LASP1	2	blue
SNX11	2	blue
DBNDD1	2	blue
CASP10	2	blue
CFLAR	2	blue
SARM1	2	blue
CD38	2	blue
FKBP4	2	blue
KDM1A	2	blue
RECQL	2	blue
CCDC132	2	blue
SLC25A13	2	blue
ST7	2	blue
CDC27	2	blue
HCCS	2	blue
UPF1	2	blue
CCDC109B	2	blue
ACSM3	2	blue
CROT	2	blue
IBTK	2	blue
MYCBP2	2	blue
FBXL3	2	blue
ITGAL	2	blue
PDK2	2	blue
ITGA3	2	blue
GDE1	2	blue
TMEM98	2	blue
CCL3	2	blue
SYNRG	2	blue
SPATA20	2	blue
MAP3K9	2	blue
TTC22	2	blue
DBF4	2	blue
ELAC2	2	blue
TRAPPC6A	2	blue
MATK	2	blue
CEACAM7	2	blue
CD79B	2	blue
ST7L	2	blue
FMO3	2	blue
JARID2	2	blue
SPAG9	2	blue
CELSR3	2	blue
ST3GAL1	2	blue
MMP25	2	blue
IL32	2	blue
MED24	2	blue
TRAF3IP3	2	blue
BAZ1B	2	blue
RANBP9	2	blue
ETV7	2	blue
METTL13	2	blue
ZNF207	2	blue
STARD3NL	2	blue
IFFO1	2	blue
PHF7	2	blue
STAB1	2	blue
ZNF200	2	blue
CD4	2	blue
FYN	2	blue
HIVEP2	2	blue
ABHD5	2	blue
KAL1	2	blue
RNF216	2	blue
PTBP1	2	blue
LARS2	2	blue
PLAUR	2	blue
ANLN	2	blue
ZBTB32	2	blue
BRCA1	2	blue
CD22	2	blue
MBTPS2	2	blue
PSMC4	2	blue
NUB1	2	blue
PGM3	2	blue
RWDD2A	2	blue
CD6	2	blue
YAF2	2	blue
WAS	2	blue
BID	2	blue
NUDCD3	2	blue
SLC38A5	2	blue
WWTR1	2	blue
AGPS	2	blue
CD74	2	blue
SAMD4A	2	blue
RUNX3	2	blue
RTFDC1	2	blue
NLRP2	2	blue
ZDHHC6	2	blue
GRAMD1B	2	blue
ERP44	2	blue
BIRC3	2	blue
GLRX2	2	blue
SNAPC1	2	blue
DEF6	2	blue
PLEKHO1	2	blue
UBR2	2	blue
DEPDC1	2	blue
CCDC28A	2	blue
KPNA6	2	blue
FAS	2	blue
RNASET2	2	blue
SLAMF7	2	blue
BTN3A1	2	blue
PRKCH	2	blue
IFNGR1	2	blue
SH2D2A	2	blue
VRK2	2	blue
TNFRSF1B	2	blue
POU2F2	2	blue
ARNTL2	2	blue
SLC39A9	2	blue
ANK1	2	blue
NUP160	2	blue
BAK1	2	blue
FAM13B	2	blue
ALG1	2	blue
ABCF2	2	blue
CHPF2	2	blue
UBA6	2	blue
GAB2	2	blue
TMSB10	2	blue
RNF19A	2	blue
FAM136A	2	blue
DAPK2	2	blue
NSMAF	2	blue
TBC1D23	2	blue
AGA	2	blue
PI4K2B	2	blue
SKIV2L2	2	blue
PHLPP2	2	blue
SPDL1	2	blue
INPP4A	2	blue
RAB27B	2	blue
PSMA4	2	blue
JADE2	2	blue
LCP2	2	blue
ADRB1	2	blue
CUL7	2	blue
CTNNA1	2	blue
HSPA5	2	blue
GPM6B	2	blue
YTHDC2	2	blue
CTPS2	2	blue
ATP6V1H	2	blue
POLR2B	2	blue
ARAP2	2	blue
CP	2	blue
ARHGAP6	2	blue
MAP4	2	blue
TSPAN17	2	blue
ZNF800	2	blue
CELF2	2	blue
TNFRSF9	2	blue
LTBP1	2	blue
NEDD4L	2	blue
NFE2L3	2	blue
TNIP3	2	blue
FAM160A2	2	blue
PLEKHA5	2	blue
SIKE1	2	blue
FNIP2	2	blue
MCF2L2	2	blue
LAMA3	2	blue
NOP58	2	blue
CYFIP2	2	blue
TAB2	2	blue
EIF2AK2	2	blue
ZNF280C	2	blue
TRAF1	2	blue
RC3H2	2	blue
GDI2	2	blue
USP13	2	blue
ATP11B	2	blue
PPP1R12A	2	blue
RIOK2	2	blue
YIPF1	2	blue
PARP12	2	blue
MXD1	2	blue
CDK17	2	blue
SLC2A3	2	blue
CCAR1	2	blue
PIGV	2	blue
PTPRU	2	blue
GPBP1	2	blue
DGAT2	2	blue
ELMO2	2	blue
WAPAL	2	blue
RNF4	2	blue
TM7SF3	2	blue
TSPAN32	2	blue
ST3GAL6	2	blue
ATP2C2	2	blue
CDON	2	blue
TAF2	2	blue
SNX24	2	blue
CHI3L2	2	blue
SBNO2	2	blue
CALCRL	2	blue
TAF11	2	blue
GNAI3	2	blue
PKN2	2	blue
ANKRD44	2	blue
KARS	2	blue
MAP2K4	2	blue
CYB5R4	2	blue
COL17A1	2	blue
GSTO2	2	blue
PRKCQ	2	blue
FAM107B	2	blue
TBC1D1	2	blue
MTHFD2	2	blue
KDM4A	2	blue
ASPM	2	blue
CD84	2	blue
GOLGA5	2	blue
TRMT11	2	blue
ZFAT	2	blue
SP100	2	blue
TRAM1	2	blue
TNFRSF1A	2	blue
DNTTIP2	2	blue
PRKCZ	2	blue
ROGDI	2	blue
CBFB	2	blue
RASSF1	2	blue
IFI35	2	blue
MEF2A	2	blue
REEP1	2	blue
RASGRP2	2	blue
PSME4	2	blue
KCNAB2	2	blue
CLEC2D	2	blue
HES2	2	blue
MAPK6	2	blue
RAB27A	2	blue
PTPN3	2	blue
DAPP1	2	blue
SMG6	2	blue
CLTCL1	2	blue
ASNS	2	blue
ATP2B1	2	blue
MGAT4A	2	blue
ING3	2	blue
VASH1	2	blue
TRIB2	2	blue
FAM3A	2	blue
LPHN1	2	blue
ZFYVE26	2	blue
LNX1	2	blue
UBE2D1	2	blue
HMMR	2	blue
CHFR	2	blue
FCGR2B	2	blue
TRNT1	2	blue
STK10	2	blue
FBXW11	2	blue
ACAP1	2	blue
MRVI1	2	blue
TMEM38A	2	blue
PANX2	2	blue
SELO	2	blue
ALPK1	2	blue
PDE8A	2	blue
CLCN4	2	blue
SDHA	2	blue
KDM5A	2	blue
PPP2R3A	2	blue
PTGS2	2	blue
TBX21	2	blue
PICALM	2	blue
EED	2	blue
ATP2A3	2	blue
MGLL	2	blue
NTN4	2	blue
SCARF1	2	blue
IPCEF1	2	blue
TXK	2	blue
SEMA3A	2	blue
FNDC3B	2	blue
FRYL	2	blue
WDR62	2	blue
RAB7A	2	blue
BCAP29	2	blue
SART3	2	blue
ARHGAP15	2	blue
MCM6	2	blue
RBMS2	2	blue
KLHL20	2	blue
SLC46A1	2	blue
ANKRD13A	2	blue
PAG1	2	blue
ICAM3	2	blue
RAP1GAP	2	blue
ARHGEF1	2	blue
NFKB2	2	blue
USP33	2	blue
APBB1IP	2	blue
SLC25A43	2	blue
FGFR1	2	blue
CST7	2	blue
MAP2	2	blue
MCCC1	2	blue
LAMP3	2	blue
C12orf5	2	blue
SYNJ2	2	blue
P2RY10	2	blue
ITM2A	2	blue
NRD1	2	blue
ITCH	2	blue
MYH7B	2	blue
UBE2D4	2	blue
XRCC5	2	blue
SP140	2	blue
CEACAM1	2	blue
SENP1	2	blue
OPHN1	2	blue
LRRC16A	2	blue
PTPRH	2	blue
COL5A3	2	blue
KIAA0020	2	blue
PSEN1	2	blue
CLDND1	2	blue
RBL1	2	blue
DLGAP4	2	blue
NDC80	2	blue
TCF7	2	blue
OSTM1	2	blue
MEF2C	2	blue
PTPRC	2	blue
JMJD4	2	blue
IL12RB2	2	blue
FYB	2	blue
BZW1	2	blue
ME2	2	blue
C5orf22	2	blue
FAM135A	2	blue
SERTAD4	2	blue
TRAF5	2	blue
ITGB5	2	blue
XPO1	2	blue
BCKDHB	2	blue
ZCCHC6	2	blue
TNPO1	2	blue
P2RX5	2	blue
ITGAE	2	blue
DIS3	2	blue
CYLD	2	blue
SLC27A5	2	blue
ZNF446	2	blue
FAT1	2	blue
SMAP2	2	blue
HAL	2	blue
TXLNA	2	blue
RAB10	2	blue
WDFY1	2	blue
MAP3K4	2	blue
ABCB1	2	blue
RRN3	2	blue
EPS15	2	blue
RAD54L	2	blue
MAST2	2	blue
NFX1	2	blue
CEACAM6	2	blue
LAT2	2	blue
LPCAT2	2	blue
OGFOD1	2	blue
SH3BP2	2	blue
GNAS	2	blue
DNM1L	2	blue
AURKA	2	blue
PIR	2	blue
AAMDC	2	blue
DDX18	2	blue
GNA11	2	blue
REM1	2	blue
TPX2	2	blue
EPB41L1	2	blue
ANKRD10	2	blue
TGDS	2	blue
C3orf18	2	blue
PPP1R13B	2	blue
ATRN	2	blue
SLC4A11	2	blue
TESC	2	blue
SIRPG	2	blue
ESF1	2	blue
OAS1	2	blue
PEBP1	2	blue
GRAMD1A	2	blue
GMIP	2	blue
BIRC5	2	blue
LAG3	2	blue
NECAP1	2	blue
ARHGAP4	2	blue
ANKRD24	2	blue
CCNK	2	blue
RGS1	2	blue
YPEL3	2	blue
ICAM1	2	blue
STRN4	2	blue
IRAK3	2	blue
SPG21	2	blue
DNAJB11	2	blue
RAB11FIP3	2	blue
PLEKHG2	2	blue
OSBPL8	2	blue
SLC26A4	2	blue
CMTM6	2	blue
MLTK	2	blue
TF	2	blue
CDV3	2	blue
SPAG7	2	blue
ORC6	2	blue
ZC3HC1	2	blue
PSME1	2	blue
PPP2R3C	2	blue
HAUS4	2	blue
RNF31	2	blue
G2E3	2	blue
HNRNPC	2	blue
SUPT16H	2	blue
TOX4	2	blue
TINF2	2	blue
WDR76	2	blue
PHGDH	2	blue
RFFL	2	blue
UNC13D	2	blue
NUP50	2	blue
LRRFIP2	2	blue
XYLB	2	blue
CDC6	2	blue
SUCO	2	blue
CRAT	2	blue
SH2D3C	2	blue
CWF19L1	2	blue
IKZF5	2	blue
BLNK	2	blue
HIVEP1	2	blue
FKBP5	2	blue
SRPK1	2	blue
TMEM14A	2	blue
HSP90AB1	2	blue
JAK2	2	blue
IL12RB1	2	blue
ABL1	2	blue
CDC7	2	blue
TSPAN15	2	blue
MYO9B	2	blue
CIRBP	2	blue
HNRNPM	2	blue
MISP	2	blue
ARVCF	2	blue
RANBP1	2	blue
BCL2L13	2	blue
DDTL	2	blue
DDT	2	blue
OSM	2	blue
SEC14L3	2	blue
GGT1	2	blue
PRODH	2	blue
CYTH4	2	blue
MFNG	2	blue
LGALS2	2	blue
HIRA	2	blue
SH3BP1	2	blue
TFIP11	2	blue
CCDC134	2	blue
CENPM	2	blue
XBP1	2	blue
RTCB	2	blue
FBXO7	2	blue
GTPBP1	2	blue
HMGXB4	2	blue
CBX7	2	blue
APOL4	2	blue
APOL1	2	blue
GRAP2	2	blue
NCF4	2	blue
CSF2RB	2	blue
KCTD17	2	blue
IL2RB	2	blue
CHADL	2	blue
RANGAP1	2	blue
POLR3H	2	blue
GZMH	2	blue
GZMB	2	blue
RBM23	2	blue
PLEK2	2	blue
PSMA3	2	blue
RIN3	2	blue
LGMN	2	blue
SNW1	2	blue
ASB2	2	blue
HIF1A	2	blue
EIF5	2	blue
ZFYVE21	2	blue
TCL1A	2	blue
PCNX	2	blue
GSKIP	2	blue
PAPLN	2	blue
RPS6KA5	2	blue
SMEK1	2	blue
C14orf93	2	blue
SRP54	2	blue
PSMA6	2	blue
EMC9	2	blue
PSME2	2	blue
SEC23A	2	blue
MMP9	2	blue
GINS1	2	blue
NINL	2	blue
CD40	2	blue
UQCC1	2	blue
ZMYND8	2	blue
MYBL2	2	blue
SLA2	2	blue
NFATC2	2	blue
STK4	2	blue
RAE1	2	blue
TPD52L2	2	blue
DNAJC5	2	blue
SLCO4A1	2	blue
TCFL5	2	blue
CDC25B	2	blue
TRIB3	2	blue
RASSF2	2	blue
HM13	2	blue
SIRPB1	2	blue
PLCB4	2	blue
CRNKL1	2	blue
SAMHD1	2	blue
NOP56	2	blue
MAPRE1	2	blue
CDK5RAP1	2	blue
TTI1	2	blue
PXMP4	2	blue
WFDC2	2	blue
PPP1R16B	2	blue
RBFA	2	blue
USP14	2	blue
METTL4	2	blue
LPIN2	2	blue
SMCHD1	2	blue
RNF125	2	blue
ANKRD12	2	blue
RIOK3	2	blue
CSTF2	2	blue
STS	2	blue
TBL1X	2	blue
PGRMC1	2	blue
MID1	2	blue
PRPS2	2	blue
AMMECR1	2	blue
XIAP	2	blue
STAG2	2	blue
ATP11C	2	blue
ELF4	2	blue
FMR1	2	blue
RP2	2	blue
JADE3	2	blue
USP11	2	blue
PORCN	2	blue
MAGED2	2	blue
CENPI	2	blue
GLA	2	blue
KIAA0226L	2	blue
TNFSF13B	2	blue
FNDC3A	2	blue
CAB39L	2	blue
PARP4	2	blue
INTS6	2	blue
DHRS12	2	blue
CORO1A	2	blue
ELMO3	2	blue
N4BP1	2	blue
NME3	2	blue
NDRG4	2	blue
TANGO6	2	blue
FA2H	2	blue
HCFC1R1	2	blue
NPRL3	2	blue
COTL1	2	blue
ZNF500	2	blue
ABCC1	2	blue
LMF1	2	blue
SLC7A5	2	blue
RHBDL1	2	blue
MEFV	2	blue
ZNF174	2	blue
CPPED1	2	blue
USP31	2	blue
IL21R	2	blue
SYT17	2	blue
AQP9	2	blue
AP3B2	2	blue
CTSH	2	blue
HOMER2	2	blue
EHD4	2	blue
CEP152	2	blue
ATP8B4	2	blue
GABPB1	2	blue
EIF3J	2	blue
SLC30A4	2	blue
RIPK2	2	blue
NBN	2	blue
DECR1	2	blue
IMPAD1	2	blue
POP1	2	blue
JPH1	2	blue
STK3	2	blue
ARMC1	2	blue
GSDMD	2	blue
SLC39A14	2	blue
GSR	2	blue
MAP4K1	2	blue
RELB	2	blue
PPP1R37	2	blue
PIH1D1	2	blue
ERCC2	2	blue
RNASEH2A	2	blue
CD37	2	blue
LYL1	2	blue
IL4I1	2	blue
PTOV1	2	blue
LILRA1	2	blue
IL27RA	2	blue
ASF1B	2	blue
RASAL3	2	blue
AURKC	2	blue
PRKD2	2	blue
DENND3	2	blue
MYH14	2	blue
CD79A	2	blue
NKG7	2	blue
GRWD1	2	blue
CARD8	2	blue
LIG1	2	blue
RASIP1	2	blue
PLEKHA4	2	blue
JAK3	2	blue
PDE4C	2	blue
CRTC1	2	blue
LSR	2	blue
SCN1B	2	blue
NAMPT	2	blue
PIK3CG	2	blue
MTPN	2	blue
PTN	2	blue
ZC3HAV1	2	blue
TFEC	2	blue
HIBADH	2	blue
GARS	2	blue
SNX8	2	blue
AIMP2	2	blue
MOSPD3	2	blue
PCOLCE	2	blue
USP42	2	blue
C1GALT1	2	blue
EZH2	2	blue
AGR2	2	blue
GIMAP2	2	blue
PSMA2	2	blue
TBL2	2	blue
FKTN	2	blue
TRIM14	2	blue
ECM2	2	blue
TLE4	2	blue
TNFSF8	2	blue
DNM1	2	blue
AK1	2	blue
KIAA1432	2	blue
DOCK8	2	blue
DDX58	2	blue
APBA1	2	blue
SETX	2	blue
EXOSC3	2	blue
PDLIM1	2	blue
CCNJ	2	blue
GATA3	2	blue
MAPK8	2	blue
SEC23IP	2	blue
PALD1	2	blue
UNC5B	2	blue
SPOCK2	2	blue
CCSER2	2	blue
TNKS2	2	blue
EDRF1	2	blue
XPNPEP1	2	blue
SHOC2	2	blue
CUL2	2	blue
ZMIZ1	2	blue
DNAJC12	2	blue
PPIF	2	blue
NUFIP2	2	blue
DHRS11	2	blue
PSMB3	2	blue
CSF3	2	blue
PSMD3	2	blue
RNF43	2	blue
P2RX1	2	blue
KPNB1	2	blue
GOSR2	2	blue
PNPO	2	blue
TRIM16L	2	blue
NUP88	2	blue
GOSR1	2	blue
UTP6	2	blue
PSMD11	2	blue
LGALS3BP	2	blue
CCL2	2	blue
DHX58	2	blue
HSD17B1	2	blue
ABI3	2	blue
LRRC59	2	blue
HDAC5	2	blue
RANGRF	2	blue
MAP2K6	2	blue
TNFAIP1	2	blue
TMEM33	2	blue
USP46	2	blue
NFKB1	2	blue
UBE2D3	2	blue
GALNT7	2	blue
DHX15	2	blue
FBXW7	2	blue
STIM2	2	blue
BST1	2	blue
RAPGEF2	2	blue
NCAPG	2	blue
PPARGC1A	2	blue
ZNF259	2	blue
CRTAM	2	blue
LPXN	2	blue
EHD1	2	blue
OSBP	2	blue
MS4A6A	2	blue
ANAPC15	2	blue
PANX1	2	blue
ARHGEF17	2	blue
IL10RA	2	blue
BIRC2	2	blue
MMP12	2	blue
DDX6	2	blue
PDHX	2	blue
CD5	2	blue
MDK	2	blue
AMBRA1	2	blue
SLC22A18	2	blue
C11orf21	2	blue
NUP98	2	blue
HPS5	2	blue
CD69	2	blue
CLEC2B	2	blue
SELPLG	2	blue
ASIC1	2	blue
MVK	2	blue
CSRNP2	2	blue
BIN2	2	blue
ATP5B	2	blue
PPM1H	2	blue
FOXM1	2	blue
PARP11	2	blue
GPN3	2	blue
RAD51AP1	2	blue
SH2B3	2	blue
OAS3	2	blue
OAS2	2	blue
ARHGDIB	2	blue
VDR	2	blue
CAND1	2	blue
IFNG	2	blue
CNOT2	2	blue
TIMELESS	2	blue
KRR1	2	blue
NOP2	2	blue
ACRBP	2	blue
PTPN6	2	blue
GOLT1B	2	blue
CLEC4A	2	blue
RAB35	2	blue
FGFR1OP2	2	blue
KLRB1	2	blue
BTN3A3	2	blue
TDP2	2	blue
FRK	2	blue
GCNT2	2	blue
CEP85L	2	blue
ASF1A	2	blue
MAN1A1	2	blue
SERINC1	2	blue
MTRF1L	2	blue
SLC26A8	2	blue
KCTD20	2	blue
SOD2	2	blue
IL17A	2	blue
PHACTR1	2	blue
ICK	2	blue
CD83	2	blue
BACH2	2	blue
TREML2	2	blue
CCNC	2	blue
E2F3	2	blue
ASCC3	2	blue
ACOT13	2	blue
C6orf62	2	blue
GMNN	2	blue
TRIM38	2	blue
PERP	2	blue
QKI	2	blue
PDE10A	2	blue
FAM120B	2	blue
PPP2R5D	2	blue
PTK7	2	blue
EXOC2	2	blue
GMDS	2	blue
TTK	2	blue
BTN2A1	2	blue
ERBB2IP	2	blue
CEP72	2	blue
MAN2A1	2	blue
KIF20A	2	blue
NNT	2	blue
HSPA9	2	blue
MRPS27	2	blue
LOX	2	blue
TMCO6	2	blue
ITK	2	blue
THG1L	2	blue
LMNB1	2	blue
TARS	2	blue
LNPEP	2	blue
PDE4D	2	blue
NUP155	2	blue
TRAPPC13	2	blue
SEC24A	2	blue
RARS	2	blue
ATP6V0E1	2	blue
CPEB4	2	blue
HRH2	2	blue
EHHADH	2	blue
CNTN3	2	blue
SMC4	2	blue
XRN1	2	blue
KAT2B	2	blue
ACAP2	2	blue
ECT2	2	blue
TFG	2	blue
CBLB	2	blue
BBX	2	blue
GNB4	2	blue
GBE1	2	blue
UMPS	2	blue
SLC41A3	2	blue
ATP6V1A	2	blue
ABTB1	2	blue
WDR48	2	blue
AADAC	2	blue
ABHD14B	2	blue
SSR3	2	blue
LMAN2L	2	blue
IL1A	2	blue
CCL20	2	blue
PIKFYVE	2	blue
FAHD2A	2	blue
NCL	2	blue
ZAP70	2	blue
ACTR3	2	blue
STEAP3	2	blue
CYTIP	2	blue
NRBP1	2	blue
ITGA4	2	blue
PPM1G	2	blue
REEP6	2	blue
IFIH1	2	blue
GCA	2	blue
MRPL19	2	blue
WDR75	2	blue
STAT1	2	blue
GLS	2	blue
OTX1	2	blue
GNLY	2	blue
ST3GAL5	2	blue
CHST10	2	blue
KDM3A	2	blue
IL1R2	2	blue
IL18R1	2	blue
IL18RAP	2	blue
MLPH	2	blue
UXS1	2	blue
ABCB6	2	blue
PROC	2	blue
PLEKHB2	2	blue
CEBPZ	2	blue
QPCT	2	blue
RAB3GAP1	2	blue
SLC1A4	2	blue
KYNU	2	blue
WIPF1	2	blue
PLEK	2	blue
AAK1	2	blue
ARID3A	2	blue
SCP2	2	blue
FAM20B	2	blue
MRPL37	2	blue
RAP1A	2	blue
CAPZA1	2	blue
ARHGEF2	2	blue
FBXO6	2	blue
SWT1	2	blue
IVNS1ABP	2	blue
NCF2	2	blue
RGS2	2	blue
TROVE2	2	blue
CTH	2	blue
CD58	2	blue
CD2	2	blue
KIF21B	2	blue
TMEM9	2	blue
EXOC8	2	blue
RRAGC	2	blue
ZNF684	2	blue
SLAMF1	2	blue
CD48	2	blue
PADI2	2	blue
GBP3	2	blue
GBP1	2	blue
GPR89A	2	blue
RAB7L1	2	blue
CD160	2	blue
TXNIP	2	blue
HMGCL	2	blue
CR2	2	blue
CDC20	2	blue
BLZF1	2	blue
TMED5	2	blue
DR1	2	blue
PRRC2C	2	blue
DPH5	2	blue
FASLG	2	blue
MTFR1L	2	blue
NEK2	2	blue
CENPF	2	blue
MUC5B	2	blue
MREG	2	blue
FASTKD2	2	blue
CREB1	2	blue
ATP10B	2	blue
USP35	2	blue
FBXL5	2	blue
FOXO3	2	blue
PKD2	2	blue
SPP1	2	blue
FAM47E-STBD1	2	blue
RARRES1	2	blue
RAB3GAP2	2	blue
CCND2	2	blue
GDA	2	blue
PIGZ	2	blue
SENP5	2	blue
C1orf198	2	blue
RAD23B	2	blue
PPP2R4	2	blue
RAB14	2	blue
FBXW2	2	blue
PHF19	2	blue
BSPRY	2	blue
HDHD3	2	blue
HSDL2	2	blue
GALNT12	2	blue
DENND1A	2	blue
CSF3R	2	blue
VPS4B	2	blue
IFI27L2	2	blue
IRF2BPL	2	blue
PPP4R4	2	blue
GPR68	2	blue
ATAD2B	2	blue
FAM98A	2	blue
IFIT3	2	blue
IFIT2	2	blue
PYROXD2	2	blue
SMNDC1	2	blue
HELLS	2	blue
GOT1	2	blue
GNA13	2	blue
CD274	2	blue
PLEKHG1	2	blue
CXorf21	2	blue
CENPL	2	blue
NUDCD1	2	blue
MASTL	2	blue
KIAA1217	2	blue
PROSER1	2	blue
ELF1	2	blue
TMPO	2	blue
PTK2B	2	blue
EPHX2	2	blue
COIL	2	blue
TRIM25	2	blue
SCPEP1	2	blue
NCAPH	2	blue
KIAA0922	2	blue
ADCY7	2	blue
BCL2L14	2	blue
PSPC1	2	blue
SEC22A	2	blue
NAA50	2	blue
KIF18A	2	blue
DESI2	2	blue
CAT	2	blue
TBC1D15	2	blue
BAI2	2	blue
KHDRBS1	2	blue
CCRL2	2	blue
TNFSF10	2	blue
TMEM156	2	blue
LRIF1	2	blue
CXCR4	2	blue
ACVR2A	2	blue
GTF3A	2	blue
FYTTD1	2	blue
SASH3	2	blue
OCRL	2	blue
LAX1	2	blue
KIAA1191	2	blue
COPA	2	blue
CD244	2	blue
LY9	2	blue
CCDC18	2	blue
PMS2	2	blue
HERPUD2	2	blue
HNRNPA2B1	2	blue
FAM126A	2	blue
FKBP9	2	blue
NT5C3A	2	blue
SLC25A51	2	blue
DCAF10	2	blue
TRIM24	2	blue
C7orf49	2	blue
CALD1	2	blue
PLAU	2	blue
SRGN	2	blue
ECD	2	blue
ZWINT	2	blue
CIT	2	blue
HVCN1	2	blue
BHLHE41	2	blue
ITPR2	2	blue
ACOT9	2	blue
CD97	2	blue
WDR83	2	blue
SPRYD7	2	blue
EBPL	2	blue
CENPK	2	blue
OPTN	2	blue
TSFM	2	blue
ARHGAP9	2	blue
NCKAP1L	2	blue
SPATS2	2	blue
STIL	2	blue
NMI	2	blue
TNFAIP6	2	blue
G0S2	2	blue
KCNJ2	2	blue
RAP2C	2	blue
EXOSC9	2	blue
PLA2G12A	2	blue
C4BPB	2	blue
AGO2	2	blue
ACSL3	2	blue
CHPF	2	blue
DNPEP	2	blue
FAM210B	2	blue
PI3	2	blue
SNX21	2	blue
PREX1	2	blue
NCOA3	2	blue
NCOA5	2	blue
VAPB	2	blue
PARD6B	2	blue
PLCG1	2	blue
TOX2	2	blue
ZNFX1	2	blue
ZNF831	2	blue
RNF114	2	blue
ZBP1	2	blue
MCEE	2	blue
USP9X	2	blue
F13A1	2	blue
PACSIN1	2	blue
BTN2A2	2	blue
BTN2A3P	2	blue
NQO2	2	blue
MED20	2	blue
TBCC	2	blue
SPDEF	2	blue
GNMT	2	blue
TREM1	2	blue
CPNE5	2	blue
SSR1	2	blue
RIOK1	2	blue
NUP153	2	blue
CNOT1	2	blue
MT2A	2	blue
GOT2	2	blue
GPR18	2	blue
RAP2A	2	blue
RNF113A	2	blue
2022-09-06	2	blue
BMP4	2	blue
HS3ST3B1	2	blue
ARMC7	2	blue
PPDPF	2	blue
IL1B	2	blue
INSIG2	2	blue
GTF2F1	2	blue
MED1	2	blue
C3	2	blue
TNFSF14	2	blue
VASP	2	blue
SDCBP2	2	blue
CD93	2	blue
GZF1	2	blue
RBCK1	2	blue
NRSN2	2	blue
OVOL2	2	blue
S1PR4	2	blue
MAX	2	blue
EIF2S2	2	blue
PSMB2	2	blue
KLC1	2	blue
UBA2	2	blue
FFAR2	2	blue
HCST	2	blue
THRA	2	blue
CCR7	2	blue
PRRG2	2	blue
STAT5A	2	blue
NSRP1	2	blue
AHDC1	2	blue
IFI6	2	blue
ELK1	2	blue
DLGAP5	2	blue
ZBTB1	2	blue
SGPP1	2	blue
EVI2A	2	blue
FAM78A	2	blue
HNRNPH2	2	blue
ARMCX1	2	blue
CPSF3L	2	blue
IPPK	2	blue
FGD3	2	blue
HIVEP3	2	blue
BCL11B	2	blue
HELB	2	blue
RAP1B	2	blue
EMR2	2	blue
ECHS1	2	blue
HIP1	2	blue
PTPN12	2	blue
FGL2	2	blue
GNAI1	2	blue
KDR	2	blue
ADM2	2	blue
ASPHD2	2	blue
SDF2L1	2	blue
CDC42EP1	2	blue
APOL3	2	blue
TPST2	2	blue
APOL2	2	blue
RAC2	2	blue
APOBEC3A	2	blue
APOBEC3F	2	blue
SPECC1	2	blue
DOCK4	2	blue
FLNC	2	blue
CALU	2	blue
GAD1	2	blue
EIF2S2P4	2	blue
WDFY4	2	blue
IVD	2	blue
CHAC1	2	blue
ARPP19	2	blue
LOXL1	2	blue
MBD4	2	blue
COPB1	2	blue
SUMF2	2	blue
PALLD	2	blue
SPCS3	2	blue
SOX15	2	blue
MPDU1	2	blue
CCL4	2	blue
AP1M2	2	blue
NGDN	2	blue
BCL2L2	2	blue
FOXA1	2	blue
SNX6	2	blue
MIS18BP1	2	blue
RNASE1	2	blue
TEP1	2	blue
REEP5	2	blue
RHBDF2	2	blue
ARHGEF6	2	blue
ASH2L	2	blue
TTI2	2	blue
CHRNA10	2	blue
ABHD17A	2	blue
EFCAB4B	2	blue
SH3BP4	2	blue
PVRL2	2	blue
ACE2	2	blue
FAM98C	2	blue
BST2	2	blue
SNX9	2	blue
NDUFA10	2	blue
FCHO1	2	blue
KLHDC7B	2	blue
PGPEP1	2	blue
KIAA1683	2	blue
CRB3	2	blue
HELZ2	2	blue
LSP1	2	blue
ATXN10	2	blue
CYP2E1	2	blue
PNPLA7	2	blue
CEP85	2	blue
NPAS1	2	blue
GMFG	2	blue
C19orf66	2	blue
DNMT1	2	blue
NOL11	2	blue
HABP4	2	blue
AKAP12	2	blue
LILRB2	2	blue
ARHGEF9	2	blue
ATP6V1E1	2	blue
IDO1	2	blue
RLIM	2	blue
EMR3	2	blue
RFTN1	2	blue
SLC6A6	2	blue
NAPSA	2	blue
NAPSB	2	blue
TUBG1	2	blue
ACLY	2	blue
ANO1	2	blue
PPFIA1	2	blue
NINJ1	2	blue
IL13RA1	2	blue
TOP2A	2	blue
FMO5	2	blue
CLUHP3	2	blue
MCCC2	2	blue
VIMP	2	blue
CHSY1	2	blue
LLGL1	2	blue
C19orf12	2	blue
GCH1	2	blue
PODNL1	2	blue
TRIM21	2	blue
NUP210	2	blue
FCRLA	2	blue
TRIM5	2	blue
TRIM22	2	blue
RRP8	2	blue
EFR3A	2	blue
PTCD3	2	blue
RAMP1	2	blue
PTPRE	2	blue
CARD6	2	blue
MYBBP1A	2	blue
COQ3	2	blue
LANCL2	2	blue
IGJ	2	blue
KDM6B	2	blue
CLEC10A	2	blue
XAF1	2	blue
MATN2	2	blue
REEP2	2	blue
PCBD2	2	blue
NIP7	2	blue
FCRL2	2	blue
SYT11	2	blue
MUTYH	2	blue
CTNNBL1	2	blue
VSTM2L	2	blue
AP3B1	2	blue
DCTN4	2	blue
USPL1	2	blue
CHI3L1	2	blue
PIK3C2B	2	blue
DSTYK	2	blue
TMCC2	2	blue
EPSTI1	2	blue
STARD13	2	blue
TCEAL4	2	blue
PDE6B	2	blue
CNDP2	2	blue
MACROD1	2	blue
RARRES3	2	blue
FOPNL	2	blue
MED10	2	blue
GGT2	2	blue
FAM83F	2	blue
GIMAP6	2	blue
GIMAP4	2	blue
MKRN1	2	blue
ACTR3B	2	blue
ATP13A3	2	blue
IPO8	2	blue
IMPA1	2	blue
E2F5	2	blue
MICAL2	2	blue
C14orf159	2	blue
CATSPERB	2	blue
TTC9	2	blue
EIF2S1	2	blue
ADAMDEC1	2	blue
CTIF	2	blue
CCNB1	2	blue
CD180	2	blue
IRAK2	2	blue
THUMPD3	2	blue
ARL8B	2	blue
EDEM1	2	blue
MEIS2	2	blue
KATNBL1	2	blue
GSTM1	2	blue
TSPAN2	2	blue
PTPN22	2	blue
TRIM45	2	blue
AP4B1	2	blue
ARF3	2	blue
TMEM106C	2	blue
ROCK2	2	blue
RSAD2	2	blue
LPIN1	2	blue
CMPK2	2	blue
SAA2	2	blue
CDC73	2	blue
IL2RA	2	blue
ANKRD16	2	blue
ECHDC3	2	blue
IL15RA	2	blue
CABLES1	2	blue
DOCK2	2	blue
SOX5	2	blue
KLRD1	2	blue
KLRC1	2	blue
PIWIL4	2	blue
YARS	2	blue
GNL2	2	blue
RNF138	2	blue
SLC43A3	2	blue
TIMM10	2	blue
TMEM165	2	blue
BIVM	2	blue
ETS1	2	blue
OSTF1	2	blue
RFK	2	blue
UBQLN1	2	blue
AGTPBP1	2	blue
GOLM1	2	blue
FAM189A2	2	blue
PSAT1	2	blue
ADAM19	2	blue
TAOK3	2	blue
USP30	2	blue
OASL	2	blue
CCDC64	2	blue
DTX1	2	blue
TRAFD1	2	blue
PNPLA8	2	blue
ANKRD6	2	blue
KHDC1	2	blue
SYNCRIP	2	blue
AKIRIN2	2	blue
LMO2	2	blue
EHF	2	blue
ELF5	2	blue
CAPRIN1	2	blue
TESPA1	2	blue
AGAP2	2	blue
TROAP	2	blue
MICAL1	2	blue
STX11	2	blue
SEMA4F	2	blue
SMYD5	2	blue
DYSF	2	blue
USP15	2	blue
KIAA0513	2	blue
ZNF670	2	blue
KCNK1	2	blue
CAPN9	2	blue
NTPCR	2	blue
TAF5L	2	blue
RNASEL	2	blue
DHX9	2	blue
CEP350	2	blue
ACBD6	2	blue
SP110	2	blue
MRPL44	2	blue
DOCK10	2	blue
ITM2C	2	blue
MFSD9	2	blue
MRPS9	2	blue
ANKRD36	2	blue
EPC2	2	blue
ARHGEF4	2	blue
SCYL2	2	blue
PLXNC1	2	blue
KIAA1033	2	blue
SLC41A2	2	blue
VILL	2	blue
TBC1D4	2	blue
BORA	2	blue
LRCH1	2	blue
RCBTB1	2	blue
PHF11	2	blue
NUDT15	2	blue
RCBTB2	2	blue
LCP1	2	blue
CHST12	2	blue
ZDHHC4	2	blue
AOAH	2	blue
MYO1G	2	blue
ABHD17C	2	blue
IREB2	2	blue
CALCOCO2	2	blue
RSAD1	2	blue
TACO1	2	blue
LIMD2	2	blue
BRIP1	2	blue
RTP4	2	blue
TANK	2	blue
BLK	2	blue
HLX	2	blue
VPS45	2	blue
IL10	2	blue
KCTD3	2	blue
RPS6KC1	2	blue
RASSF5	2	blue
IL1RN	2	blue
BIN1	2	blue
UGGT1	2	blue
STAM	2	blue
YME1L1	2	blue
DNAJC1	2	blue
TXN	2	blue
KIAA0368	2	blue
TOR1B	2	blue
STXBP1	2	blue
SLC31A2	2	blue
TLR4	2	blue
STX17	2	blue
USP20	2	blue
MRPL50	2	blue
NCBP1	2	blue
PDCL	2	blue
ARPC5L	2	blue
ENPP2	2	blue
DERL1	2	blue
SIT1	2	blue
CD72	2	blue
TMEM8B	2	blue
ARHGEF39	2	blue
KLC4	2	blue
PIM1	2	blue
GMPR	2	blue
CMTR1	2	blue
FRS3	2	blue
IRF4	2	blue
RIPK1	2	blue
PGBD1	2	blue
VARS2	2	blue
TLR2	2	blue
MYO7A	2	blue
FCHSD2	2	blue
IL18BP	2	blue
SYTL2	2	blue
RAB30	2	blue
NARS2	2	blue
TTPA	2	blue
TGS1	2	blue
SDCBP	2	blue
DDX60	2	blue
TMPRSS4	2	blue
MMP7	2	blue
YAP1	2	blue
TRIM29	2	blue
SLC37A4	2	blue
RDX	2	blue
C11orf1	2	blue
MMP13	2	blue
CASP1	2	blue
SQRDL	2	blue
NUSAP1	2	blue
KIF23	2	blue
CASC5	2	blue
HAUS2	2	blue
TMEM62	2	blue
PAK6	2	blue
ADAM10	2	blue
STRA6	2	blue
SPTBN5	2	blue
CCBL2	2	blue
IFI44L	2	blue
IFI44	2	blue
EPT1	2	blue
PNPT1	2	blue
ACTR2	2	blue
STAMBPL1	2	blue
CH25H	2	blue
KIF11	2	blue
CALHM2	2	blue
CEP55	2	blue
KIF20B	2	blue
ENTPD1	2	blue
EXOC6	2	blue
PLCE1	2	blue
DBR1	2	blue
DNAJC13	2	blue
MSMB	2	blue
DNA2	2	blue
STAT4	2	blue
SLC40A1	2	blue
PARP9	2	blue
TMOD3	2	blue
SPPL2A	2	blue
SEMA7A	2	blue
HERC6	2	blue
HERC5	2	blue
AP1AR	2	blue
HNRNPD	2	blue
SEC31A	2	blue
RAP1GDS1	2	blue
CXCL9	2	blue
FRAS1	2	blue
SCARB2	2	blue
CNOT6L	2	blue
USO1	2	blue
ANXA3	2	blue
CENPE	2	blue
INTS12	2	blue
LEF1	2	blue
HADH	2	blue
PAPSS1	2	blue
SEC24B	2	blue
GUCD1	2	blue
PARVG	2	blue
B4GALNT3	2	blue
ETV6	2	blue
NDUFA9	2	blue
CLSTN3	2	blue
TAPBPL	2	blue
CD27	2	blue
SCAF11	2	blue
GLIPR1	2	blue
SNRPF	2	blue
SLC15A4	2	blue
TDG	2	blue
GIT2	2	blue
FAM222A	2	blue
FOXN4	2	blue
NUPL1	2	blue
BRCA2	2	blue
ITGB7	2	blue
ESYT1	2	blue
TMBIM6	2	blue
RB1	2	blue
SBNO1	2	blue
RHOF	2	blue
ABHD13	2	blue
TMX1	2	blue
DCAF5	2	blue
GPR65	2	blue
WARS	2	blue
NIPA2	2	blue
DUOXA1	2	blue
MFAP1	2	blue
SORD	2	blue
DUOXA2	2	blue
DUOX2	2	blue
LYSMD2	2	blue
GCNT3	2	blue
ANP32A	2	blue
PSTPIP1	2	blue
BCL2A1	2	blue
PML	2	blue
LINS	2	blue
PCSK6	2	blue
SCAMP2	2	blue
HAPLN3	2	blue
FANCI	2	blue
DET1	2	blue
MFGE8	2	blue
MCTP2	2	blue
EFTUD1	2	blue
ITGAX	2	blue
IGSF6	2	blue
ARHGAP17	2	blue
MARVELD3	2	blue
NLRC5	2	blue
CMTM3	2	blue
CMTM2	2	blue
NOL3	2	blue
MBTPS1	2	blue
IRF8	2	blue
ZNF287	2	blue
PRPSAP2	2	blue
DDX52	2	blue
C17orf80	2	blue
VPS53	2	blue
SCRN2	2	blue
SSH2	2	blue
GAREM	2	blue
ESCO1	2	blue
C18orf8	2	blue
ARRB2	2	blue
SAT2	2	blue
RAB40B	2	blue
SECTM1	2	blue
ELAC1	2	blue
ZCCHC2	2	blue
NT5C3B	2	blue
ERBB2	2	blue
VAV1	2	blue
SIRT3	2	blue
IFITM3	2	blue
ATHL1	2	blue
IFNAR1	2	blue
TRPM2	2	blue
APP	2	blue
WTIP	2	blue
MYO1F	2	blue
SIGLEC10	2	blue
CNKSR1	2	blue
EVA1B	2	blue
PLK4	2	blue
SYTL1	2	blue
PRKACB	2	blue
KIF2C	2	blue
MOB3C	2	blue
CYP4B1	2	blue
MTF2	2	blue
IGSF3	2	blue
CD53	2	blue
ALDH9A1	2	blue
ATP1B1	2	blue
XCL1	2	blue
XCL2	2	blue
FCGR2A	2	blue
NUF2	2	blue
USP21	2	blue
FCRL5	2	blue
ABL2	2	blue
TOR1AIP1	2	blue
RGL1	2	blue
RFX5	2	blue
PI4KB	2	blue
ANP32E	2	blue
AC027612.6	2	blue
SEMA6C	2	blue
IKBKE	2	blue
DTL	2	blue
EIF2D	2	blue
INTS7	2	blue
ATP8B2	2	blue
S100A8	2	blue
TPM3	2	blue
ILF2	2	blue
C1orf131	2	blue
GALNT2	2	blue
TTC13	2	blue
LYST	2	blue
CEP170	2	blue
SNAP47	2	blue
NVL	2	blue
DEGS1	2	blue
FBXO28	2	blue
CNIH3	2	blue
C1orf35	2	blue
PSEN2	2	blue
LBR	2	blue
EPHX1	2	blue
SOX13	2	blue
PLEKHA6	2	blue
PTPN7	2	blue
PDIA6	2	blue
HNRNPLL	2	blue
ASXL2	2	blue
THNSL2	2	blue
RALB	2	blue
FAHD2B	2	blue
AFF3	2	blue
UBXN4	2	blue
SPOPL	2	blue
SUMF1	2	blue
RHBDD1	2	blue
HES6	2	blue
VGLL4	2	blue
EAF1	2	blue
OSBPL10	2	blue
ACKR2	2	blue
ITGA9	2	blue
LRIG1	2	blue
PLA1A	2	blue
ADPRH	2	blue
IGSF11	2	blue
ATG3	2	blue
SRPRB	2	blue
ALDH1L1	2	blue
KIAA0226	2	blue
TCTA	2	blue
VPRBP	2	blue
MANF	2	blue
SLC26A1	2	blue
LYAR	2	blue
SCD5	2	blue
KLHL8	2	blue
CAMK2D	2	blue
SETD7	2	blue
2022-03-01	2	blue
FAM105A	2	blue
OSMR	2	blue
GZMA	2	blue
IQGAP2	2	blue
GTF2H2	2	blue
TNFAIP8	2	blue
ATG12	2	blue
MEGF10	2	blue
ARHGAP26	2	blue
G3BP1	2	blue
CDKAL1	2	blue
PLA2G7	2	blue
TNFRSF21	2	blue
MUT	2	blue
PPP1R18	2	blue
FGD2	2	blue
SCUBE3	2	blue
NFKBIE	2	blue
SCML4	2	blue
TIAM2	2	blue
C7orf26	2	blue
CREB5	2	blue
CDCA5	2	blue
IGFBP3	2	blue
TMEM168	2	blue
TMEM140	2	blue
TLK2	2	blue
NCAPG2	2	blue
SH3KBP1	2	blue
SYTL5	2	blue
SPIN2A	2	blue
MSN	2	blue
CHST7	2	blue
GPR174	2	blue
EBP	2	blue
IL2RG	2	blue
ZNF711	2	blue
RBMX	2	blue
FBXO25	2	blue
FATE1	2	blue
NSDHL	2	blue
CSGALNACT1	2	blue
ATP6V1B2	2	blue
SLC25A37	2	blue
DOCK5	2	blue
GINS4	2	blue
LACTB2	2	blue
SYBU	2	blue
MAL2	2	blue
SLC39A4	2	blue
CEP78	2	blue
REXO4	2	blue
LCN2	2	blue
C9orf142	2	blue
USP6NL	2	blue
FAM188A	2	blue
PARD3	2	blue
ZEB1	2	blue
NRBF2	2	blue
HERC4	2	blue
C10orf11	2	blue
MKI67	2	blue
TAF5	2	blue
RGS10	2	blue
HSD17B12	2	blue
SERPING1	2	blue
SSRP1	2	blue
SLC43A1	2	blue
PTPRJ	2	blue
ENDOD1	2	blue
CAPN5	2	blue
NPAT	2	blue
ST14	2	blue
HYOU1	2	blue
CSRP2BP	2	blue
FADS1	2	blue
CHEK1	2	blue
TAGLN	2	blue
DSN1	2	blue
SOGA1	2	blue
FERMT3	2	blue
MRPL49	2	blue
TM7SF2	2	blue
VPS51	2	blue
ITGB1	2	blue
CTF1	2	blue
TMCO3	2	blue
TMEM218	2	blue
LYPD6B	2	blue
VEGFC	2	blue
CD226	2	blue
RGS18	2	blue
MTMR12	2	blue
FAM173B	2	blue
PTS	2	blue
PIP4K2A	2	blue
SEC24D	2	blue
SLC7A11	2	blue
THRB	2	blue
NGLY1	2	blue
C12orf23	2	blue
UBE3B	2	blue
DLG5	2	blue
TEX30	2	blue
SRFBP1	2	blue
KCTD14	2	blue
SCLT1	2	blue
C4orf33	2	blue
EPS8	2	blue
VPS26B	2	blue
VTI1A	2	blue
FAM160B1	2	blue
MMAA	2	blue
ADAM8	2	blue
INPP1	2	blue
FLI1	2	blue
CENPU	2	blue
ACSL1	2	blue
SACS	2	blue
PARP8	2	blue
GLT1D1	2	blue
KCNE4	2	blue
AP1S3	2	blue
FAM168B	2	blue
ARL11	2	blue
PSTPIP2	2	blue
ATP5A1	2	blue
PDK1	2	blue
PDE3B	2	blue
UHMK1	2	blue
SPOCK1	2	blue
FAM151B	2	blue
JMY	2	blue
DCLRE1C	2	blue
ZNF837	2	blue
CAMK4	2	blue
PFKM	2	blue
TMEM123	2	blue
MBNL1	2	blue
CCNO	2	blue
RASGRP3	2	blue
ANKRD22	2	blue
FARP1	2	blue
IFIT5	2	blue
PTPRK	2	blue
PART1	2	blue
MED21	2	blue
JAKMIP1	2	blue
GPR125	2	blue
MR1	2	blue
CDYL	2	blue
BANK1	2	blue
RASSF3	2	blue
HNRNPU	2	blue
MERTK	2	blue
TMEM87B	2	blue
PLA2R1	2	blue
RBMS1	2	blue
CD96	2	blue
GPR115	2	blue
FAM49B	2	blue
ASAP1	2	blue
LPCAT1	2	blue
ADPRHL1	2	blue
CD8A	2	blue
GTF2E1	2	blue
C7orf31	2	blue
TRIP12	2	blue
MCOLN2	2	blue
CHD1	2	blue
ZUFSP	2	blue
NUS1	2	blue
CABYR	2	blue
IMPACT	2	blue
CHST9	2	blue
FAM105B	2	blue
FAM134B	2	blue
PITPNC1	2	blue
MIA3	2	blue
NEIL2	2	blue
SH3RF1	2	blue
GBP5	2	blue
LY96	2	blue
CEP170P1	2	blue
BTG3	2	blue
C21orf91	2	blue
RABGEF1	2	blue
OXNAD1	2	blue
PLCL2	2	blue
PIEZO2	2	blue
EPHB1	2	blue
ZNF18	2	blue
VOPP1	2	blue
ATP6V1C1	2	blue
MARCKS	2	blue
TTC39B	2	blue
SLC25A28	2	blue
HSPA13	2	blue
SAMSN1	2	blue
USP25	2	blue
MOV10	2	blue
PPM1J	2	blue
SLC16A1	2	blue
NUP205	2	blue
ZKSCAN2	2	blue
PIK3AP1	2	blue
PDIA4	2	blue
FAM126B	2	blue
ELMO1	2	blue
RASA2	2	blue
SLA	2	blue
CLIC2	2	blue
MICU3	2	blue
VPS37A	2	blue
MCU	2	blue
BATF	2	blue
DCK	2	blue
CXCL13	2	blue
BACH1	2	blue
ANKRD9	2	blue
FUT6	2	blue
PPP2R2B	2	blue
FAM122C	2	blue
TYSND1	2	blue
PHF6	2	blue
UBE2L6	2	blue
SAMD8	2	blue
AIFM1	2	blue
MS4A1	2	blue
SASS6	2	blue
ITGAD	2	blue
VPS8	2	blue
MPV17L	2	blue
BUB1B	2	blue
TATDN2	2	blue
ZFYVE9	2	blue
FCHO2	2	blue
TMEM171	2	blue
FZD1	2	blue
SUSD3	2	blue
FUK	2	blue
AASDH	2	blue
CCNB2	2	blue
DYRK1A	2	blue
KCNJ15	2	blue
MX1	2	blue
CREB3L1	2	blue
ZNF618	2	blue
C9orf91	2	blue
SNX22	2	blue
AP3S2	2	blue
WIPI2	2	blue
MRPL17	2	blue
NCK1	2	blue
CUL4B	2	blue
SHROOM4	2	blue
MITD1	2	blue
AHCYL2	2	blue
CD1C	2	blue
NCF1	2	blue
COPG2	2	blue
ELK4	2	blue
SLAMF8	2	blue
SLC45A3	2	blue
NBL1	2	blue
USF1	2	blue
[truncated: 15,526 more rows]
