# Supplementary material for: Network analyses of upper and lower airway transcriptomes identify shared mechanisms among children with recurrent wheezing and school-age asthma
Source: Front Immunol. 2023 Jan 27;14:1087551. doi: 10.3389/fimmu.2023.1087551 (PMC9911682; doi:10.3389/fimmu.2023.1087551)
Supplement: Supplementary file 5 [file Table_7.xlsx]

## Sheet: Enrichment analysis of TFs
NES	AUC	TF	Hub gene
14.3	0.458	ZNF248	CST1
10.4	0.335	CUX1	CST1
10.4	0.334	TRIM28	CST1
7.59	0.246	ZNF135	CST1
6.29	0.205	POU5F1	CST1
6.1	0.199	ZSCAN4	CST1
5.95	0.195	ZSCAN1	CST1
5.71	0.187	HEY2	CST1
5.67	0.186	OSR1	CST1
5.65	0.185	HEY2	CST1
5.62	0.184	MAX	CST1
5.4	0.177	ETV2	CST1
5.34	0.175	ZSCAN4	CST1
5.33	0.175	TBX1	CST1
5.1	0.168	HOXB13	CST1
5.1	0.168	GMEB2	CST1
4.75	0.157	FOXO4	CST1
4.74	0.156	ZNF655	CST1
4.7	0.155	ZSCAN4	CST1
4.33	0.143	ERF	CST1
4.16	0.138	HES7	CST1
4.14	0.138	ZBED1	CST1
3.9	0.13	CUX2	CST1
3.49	0.117	ZNF34	CST1
3.43	0.115	CLOCK	CST1
3.43	0.115	BHLHA15	CST1
3.31	0.112	ZSCAN4	CST1
3.23	0.109	HSF2	CST1
14.3	0.458	ZNF248	CST2
10.4	0.335	CUX1	CST2
10.4	0.334	TRIM28	CST2
7.59	0.246	ZNF135	CST2
6.1	0.199	ZSCAN4	CST2
5.97	0.195	CUX1	CST2
5.95	0.195	ZSCAN1	CST2
5.71	0.187	HEY2	CST2
5.62	0.184	MAX	CST2
5.34	0.175	ZSCAN4	CST2
4.75	0.157	HHAT	CST2
4.7	0.155	ZSCAN4	CST2
4.33	0.143	ERF	CST2
4.16	0.138	HES7	CST2
3.69	0.123	MAFA	CST2
3.58	0.12	ZNF684	CST2
3.51	0.118	ZNF684	CST2
3.43	0.115	CLOCK	CST2
3.43	0.115	BHLHA15	CST2
3.31	0.112	ZSCAN4	CST2
3.23	0.109	HSF2	CST2
3.06	0.104	ZSCAN10	CST2
14.3	0.458	ZNF248	CST4
10.4	0.335	CUX1	CST4
10.4	0.334	TRIM28	CST4
7.59	0.246	ZNF135	CST4
6.29	0.205	POU5F1	CST4
6.1	0.199	ZSCAN4	CST4
5.78	0.189	HEY1	CST4
5.71	0.187	HEY2	CST4
5.67	0.186	OSR1	CST4
5.65	0.185	HEY2	CST4
5.62	0.184	MAX	CST4
5.4	0.177	ETV2	CST4
5.34	0.175	ZSCAN4	CST4
5.17	0.17	HOXB13	CST4
5.1	0.168	GMEB2	CST4
4.75	0.157	FOXO4	CST4
4.33	0.143	ERF	CST4
4.16	0.138	HES7	CST4
4.14	0.138	ZBED1	CST4
3.9	0.13	CUX2	CST4
3.49	0.117	ZNF34	CST4
3.43	0.115	CLOCK	CST4
3.43	0.115	BHLHA15	CST4
3.23	0.109	HSF2	CST4
8.67	0.28	TBPL2	NTRK2
6.12	0.2	EGR1	NTRK2
6.11	0.2	SUZ12	NTRK2
6.11	0.2	ZSCAN4	NTRK2
6.11	0.2	ZBTB1	NTRK2
6.11	0.2	EGR1	NTRK2
6.1	0.199	SMAD1	NTRK2
6.1	0.199	ZNF736	NTRK2
6.1	0.199	ZSCAN1	NTRK2
6.1	0.199	SMAD1	NTRK2
6.1	0.199	ZSCAN4	NTRK2
6.1	0.199	ZNF670	NTRK2
6.1	0.199	EVX1	NTRK2
6.1	0.199	ARNT	NTRK2
6.1	0.199	EPAS1	NTRK2
6.1	0.199	PRDM5	NTRK2
6.09	0.199	AHR	NTRK2
6.08	0.199	EVX1	NTRK2
6.08	0.199	EGR2	NTRK2
6.07	0.198	ZNF501	NTRK2
6.07	0.198	GCM1	NTRK2
6.06	0.198	EGR2	NTRK2
6.06	0.198	ZNF48	NTRK2
6.06	0.198	ZNF48	NTRK2
6.05	0.198	BCL3	NTRK2
6.04	0.197	CREB1	NTRK2
6.03	0.197	ZSCAN20	NTRK2
6.03	0.197	STAT4	NTRK2
6.02	0.197	WT1	NTRK2
6.01	0.196	BATF	NTRK2
6.01	0.196	AHR	NTRK2
6	0.196	ZBTB14	NTRK2
5.99	0.196	OSR2	NTRK2
5.99	0.196	CREB1	NTRK2
5.98	0.196	AHR	NTRK2
5.98	0.196	ZSCAN4	NTRK2
5.97	0.195	FOXL2	NTRK2
5.97	0.195	ZNF846	NTRK2
5.97	0.195	CUX1	NTRK2
5.96	0.195	TCFL5	NTRK2
5.95	0.195	ZSCAN1	NTRK2
5.95	0.195	ZBTB14	NTRK2
5.94	0.194	AHR	NTRK2
5.94	0.194	AHR	NTRK2
5.92	0.194	CUX1	NTRK2
5.91	0.193	ZNF384	NTRK2
5.9	0.193	EGR1	NTRK2
5.89	0.193	EGR1	NTRK2
5.88	0.192	FOXN1	NTRK2
5.88	0.192	AHR	NTRK2
5.86	0.192	HEY1	NTRK2
5.85	0.191	ZBTB14	NTRK2
5.84	0.191	TBX15	NTRK2
5.83	0.191	ZBTB14	NTRK2
5.83	0.191	INSM1	NTRK2
5.83	0.191	HES5	NTRK2
5.81	0.19	CXXC1	NTRK2
5.81	0.19	CREB1	NTRK2
5.8	0.19	TCFL5	NTRK2
5.79	0.19	EGR1	NTRK2
5.78	0.189	OSR2	NTRK2
5.78	0.189	HES1	NTRK2
5.78	0.189	HEY1	NTRK2
5.78	0.189	ZFHX3	NTRK2
5.78	0.189	CXXC1	NTRK2
5.77	0.189	HES5	NTRK2
5.75	0.188	OSR2	NTRK2
5.75	0.188	SMAD1	NTRK2
5.75	0.188	HES2	NTRK2
5.75	0.188	EGR3	NTRK2
5.72	0.187	ATF1	NTRK2
5.72	0.187	BRCA1	NTRK2
5.72	0.187	HIF1A	NTRK2
5.71	0.187	HEY2	NTRK2
5.7	0.187	WT1	NTRK2
5.7	0.187	EZH2	NTRK2
5.7	0.187	EGR3	NTRK2
5.68	0.186	TBX3	NTRK2
5.68	0.186	ATF1	NTRK2
5.67	0.186	POLR2A	NTRK2
5.67	0.186	OSR1	NTRK2
5.67	0.186	EZH2	NTRK2
5.67	0.186	POLR2A	NTRK2
5.67	0.186	RBBP5	NTRK2
5.66	0.185	TBX2	NTRK2
5.66	0.185	ATF5	NTRK2
5.66	0.185	T	NTRK2
5.65	0.185	HEY2	NTRK2
5.65	0.185	ZNF547	NTRK2
5.63	0.184	HINFP	NTRK2
5.61	0.184	SOX2	NTRK2
5.61	0.184	EGR2	NTRK2
5.6	0.184	FOXL2	NTRK2
5.59	0.183	EGR2	NTRK2
5.58	0.183	ZFP3	NTRK2
5.58	0.183	TGIF1	NTRK2
5.57	0.183	GABPA	NTRK2
5.57	0.183	OSR2	NTRK2
5.56	0.182	ZBTB14	NTRK2
5.56	0.182	OSR1	NTRK2
5.56	0.182	ZNF208	NTRK2
5.55	0.182	BARHL1	NTRK2
5.55	0.182	HEY1	NTRK2
5.54	0.182	ARNT	NTRK2
5.53	0.181	ATF1	NTRK2
5.53	0.181	ZBTB14	NTRK2
5.53	0.181	EZH2	NTRK2
5.51	0.181	ZNF18	NTRK2
5.51	0.181	YY1	NTRK2
5.5	0.18	ARNT	NTRK2
5.49	0.18	FOXG1	NTRK2
5.48	0.18	CREM	NTRK2
5.48	0.18	ZNF711	NTRK2
5.47	0.179	ZNF282	NTRK2
5.45	0.179	E2F2	NTRK2
5.4	0.177	ETV2	NTRK2
5.4	0.177	NR2E1	NTRK2
5.39	0.177	ESRP1	NTRK2
5.36	0.176	HEY2	NTRK2
5.36	0.176	VDR	NTRK2
5.36	0.176	CREB1	NTRK2
5.35	0.176	E2F1	NTRK2
5.34	0.175	ZSCAN4	NTRK2
5.33	0.175	TBX1	NTRK2
5.32	0.175	HOXB13	NTRK2
5.32	0.175	HDAC2	NTRK2
5.31	0.174	LHX9	NTRK2
5.31	0.174	OSR1	NTRK2
5.31	0.174	ELF1	NTRK2
5.3	0.174	ZBTB1	NTRK2
5.29	0.174	AHR	NTRK2
5.29	0.174	ATF1	NTRK2
5.29	0.174	AHR	NTRK2
5.28	0.173	ZNF782	NTRK2
5.24	0.172	ZNF135	NTRK2
5.24	0.172	TBX6	NTRK2
5.24	0.172	ZNF652	NTRK2
5.24	0.172	GCM1	NTRK2
5.23	0.172	FOXO4	NTRK2
5.21	0.171	ENO1	NTRK2
5.21	0.171	HCFC1	NTRK2
5.21	0.171	LHX9	NTRK2
5.21	0.171	POLR2A	NTRK2
5.2	0.171	OSR1	NTRK2
5.19	0.171	CUX1	NTRK2
5.18	0.17	FOXJ2	NTRK2
5.17	0.17	ATF6	NTRK2
5.17	0.17	HOXB13	NTRK2
5.17	0.17	TBX2	NTRK2
5.16	0.17	ATF1	NTRK2
5.15	0.17	CBX3	NTRK2
5.15	0.169	ZNF133	NTRK2
5.14	0.169	OSR1	NTRK2
5.14	0.169	ZFY	NTRK2
5.13	0.169	ZNF681	NTRK2
5.12	0.168	CEBPG	NTRK2
5.1	0.168	HOXB13	NTRK2
5.1	0.168	GMEB2	NTRK2
5.09	0.167	GZF1	NTRK2
5.08	0.167	ATF1	NTRK2
5.08	0.167	ZNF274	NTRK2
5.08	0.167	ARNT	NTRK2
5.07	0.167	HES1	NTRK2
5.07	0.167	ZNF704	NTRK2
5.05	0.166	FOXJ2	NTRK2
5.04	0.166	ATF1	NTRK2
5.04	0.166	EPAS1	NTRK2
5.04	0.166	HES1	NTRK2
5.03	0.166	BCL3	NTRK2
5.02	0.165	ETS1	NTRK2
5.02	0.165	ATF6	NTRK2
4.98	0.164	ZNF704	NTRK2
4.98	0.164	DLX2	NTRK2
4.98	0.164	ZNF571	NTRK2
4.97	0.164	EGR3	NTRK2
4.96	0.164	ATF3	NTRK2
4.96	0.164	ZNF232	NTRK2
4.94	0.163	FOXG1	NTRK2
4.92	0.162	ELK4	NTRK2
4.92	0.162	ZNF208	NTRK2
4.92	0.162	GCM1	NTRK2
4.91	0.162	SETDB1	NTRK2
4.9	0.161	KLF5	NTRK2
4.89	0.161	ZNF337	NTRK2
4.89	0.161	CREB1	NTRK2
4.87	0.161	ZNF629	NTRK2
4.87	0.161	SOX21	NTRK2
4.86	0.16	BARHL2	NTRK2
4.86	0.16	KLF3	NTRK2
4.85	0.16	ARNT	NTRK2
4.85	0.16	HEY2	NTRK2
4.84	0.16	ZNF780B	NTRK2
4.83	0.159	ZNF554	NTRK2
4.83	0.159	ZBED1	NTRK2
4.83	0.159	ZNF394	NTRK2
4.83	0.159	AHR	NTRK2
4.82	0.159	SPI1	NTRK2
4.81	0.159	SOX2	NTRK2
4.78	0.158	ETS1	NTRK2
4.77	0.158	POLR2A	NTRK2
4.77	0.157	ZFP90	NTRK2
4.77	0.157	E2F2	NTRK2
4.76	0.157	ETV2	NTRK2
4.75	0.157	FOXO4	NTRK2
4.74	0.156	ZNF655	NTRK2
4.73	0.156	OSR1	NTRK2
4.73	0.156	HES7	NTRK2
4.72	0.156	ZNF611	NTRK2
4.72	0.156	SOX2	NTRK2
4.72	0.156	CREB1	NTRK2
4.71	0.155	BACH1	NTRK2
4.7	0.155	ZNF579	NTRK2
4.7	0.155	ZSCAN4	NTRK2
4.69	0.155	NFATC4	NTRK2
4.67	0.154	CDX2	NTRK2
4.66	0.154	ZNF729	NTRK2
4.65	0.154	BARHL2	NTRK2
4.6	0.152	MBTPS2	NTRK2
4.58	0.152	ATF6	NTRK2
4.58	0.151	STAT3	NTRK2
4.57	0.151	CREB1	NTRK2
4.56	0.151	OVOL2	NTRK2
4.56	0.151	MYB	NTRK2
4.55	0.15	SP1	NTRK2
4.55	0.15	ETV2	NTRK2
4.54	0.15	SRF	NTRK2
4.52	0.149	HIST1H2BN	NTRK2
4.51	0.149	ZNF267	NTRK2
4.5	0.149	TCF7L1	NTRK2
4.5	0.149	FOXN1	NTRK2
4.49	0.149	ZNF548	NTRK2
4.48	0.148	ATF1	NTRK2
4.47	0.148	HESX1	NTRK2
4.46	0.148	HESX1	NTRK2
4.44	0.147	EGR2	NTRK2
4.44	0.147	FOXN1	NTRK2
4.41	0.146	SOX21	NTRK2
4.4	0.146	HES1	NTRK2
4.4	0.146	ESRRA	NTRK2
4.39	0.146	EGR2	NTRK2
4.38	0.145	ODC1	NTRK2
4.37	0.145	E4F1	NTRK2
4.36	0.144	ZNF821	NTRK2
4.36	0.144	ZFY	NTRK2
4.35	0.144	ZNF260	NTRK2
4.34	0.144	CREB1	NTRK2
4.34	0.144	YY2	NTRK2
4.33	0.143	ERF	NTRK2
4.32	0.143	FOXO6	NTRK2
4.3	0.143	SMAD1	NTRK2
4.3	0.143	BARHL2	NTRK2
4.26	0.141	BARHL1	NTRK2
4.26	0.141	PRDM4	NTRK2
4.24	0.141	BARHL2	NTRK2
4.23	0.141	ARNTL	NTRK2
4.22	0.14	MYC	NTRK2
4.21	0.14	WT1	NTRK2
4.21	0.14	GCM2	NTRK2
4.2	0.14	ZNF449	NTRK2
4.2	0.14	EZH2	NTRK2
4.19	0.139	FOXL1	NTRK2
4.19	0.139	POU3F1	NTRK2
4.19	0.139	TBX1	NTRK2
4.17	0.138	SOX30	NTRK2
4.16	0.138	EZH2	NTRK2
4.16	0.138	HES7	NTRK2
4.14	0.138	POU3F1	NTRK2
4.14	0.138	HOXB8	NTRK2
4.14	0.138	ZBED1	NTRK2
4.11	0.137	ZNF286A	NTRK2
4.1	0.136	FOXI1	NTRK2
4.09	0.136	FOXL1	NTRK2
4.08	0.136	SNRNP70	NTRK2
4.07	0.135	POU2F1	NTRK2
4.06	0.135	GRHL1	NTRK2
4.05	0.135	SMAD5	NTRK2
4.04	0.135	ZNF579	NTRK2
4.04	0.135	THAP1	NTRK2
4.04	0.135	ZBTB38	NTRK2
4.03	0.134	ZBTB14	NTRK2
4.03	0.134	SIX1	NTRK2
4.03	0.134	TBX6	NTRK2
4.02	0.134	KDM4A	NTRK2
4.02	0.134	ZEB1	NTRK2
4	0.133	ZBTB11	NTRK2
4	0.133	RBBP5	NTRK2
3.97	0.132	HES1	NTRK2
3.97	0.132	BARHL2	NTRK2
3.96	0.132	ZNF274	NTRK2
3.95	0.132	PRDM1	NTRK2
3.95	0.132	PITX1	NTRK2
3.93	0.131	EZH2	NTRK2
3.93	0.131	TBP	NTRK2
3.93	0.131	ZBTB26	NTRK2
3.93	0.131	OSR1	NTRK2
3.91	0.13	TFCP2	NTRK2
3.88	0.129	BARHL1	NTRK2
3.85	0.129	TBX15	NTRK2
3.84	0.128	ZNF195	NTRK2
3.84	0.128	ZNF729	NTRK2
3.84	0.128	ATF3	NTRK2
3.83	0.128	FOXG1	NTRK2
3.82	0.128	NFATC3	NTRK2
3.82	0.128	NFATC1	NTRK2
3.81	0.127	WT1	NTRK2
3.81	0.127	NR2F1	NTRK2
3.81	0.127	CCDC169-SOHLH2	NTRK2
3.8	0.127	MAZ	NTRK2
3.77	0.126	XBP1	NTRK2
3.77	0.126	SIX1	NTRK2
3.76	0.126	MYB	NTRK2
3.75	0.125	CHD1	NTRK2
3.73	0.125	ERF	NTRK2
3.72	0.124	ZNF75A	NTRK2
3.72	0.124	ISL1	NTRK2
3.72	0.124	GRHL1	NTRK2
3.71	0.124	PEG3	NTRK2
3.7	0.124	STAT1	NTRK2
3.7	0.124	ZNF232	NTRK2
3.69	0.123	ZNF530	NTRK2
3.69	0.123	SSX2	NTRK2
3.68	0.123	ZNF777	NTRK2
3.67	0.123	SOX21	NTRK2
3.65	0.122	TBP	NTRK2
3.65	0.122	NFATC4	NTRK2
3.64	0.122	PRDM14	NTRK2
3.64	0.122	CLOCK	NTRK2
3.62	0.121	PRDM5	NTRK2
3.62	0.121	HES1	NTRK2
3.62	0.121	PRDM1	NTRK2
3.59	0.12	ZNF33B	NTRK2
3.58	0.12	EGR2	NTRK2
3.58	0.12	ZNF684	NTRK2
3.56	0.119	HOXA4	NTRK2
3.54	0.119	IRF3	NTRK2
3.54	0.119	ZNF48	NTRK2
3.54	0.119	ZBED1	NTRK2
3.53	0.118	SMAD1	NTRK2
3.52	0.118	TBX21	NTRK2
3.51	0.118	ZSCAN2	NTRK2
3.51	0.118	PAX4	NTRK2
3.5	0.117	CDX2	NTRK2
3.49	0.117	IRX3	NTRK2
3.48	0.117	NKX6-1	NTRK2
3.48	0.117	NR2F1	NTRK2
3.46	0.116	FOXC1	NTRK2
3.44	0.116	IRF3	NTRK2
3.44	0.116	POLR2A	NTRK2
3.44	0.116	E2F6	NTRK2
3.44	0.116	CREB1	NTRK2
3.42	0.115	ZNF264	NTRK2
3.39	0.114	ZNF607	NTRK2
3.38	0.114	HMGA1	NTRK2
3.38	0.114	GMEB2	NTRK2
3.37	0.113	ZNF721	NTRK2
3.34	0.112	SIX1	NTRK2
3.32	0.112	ZNF84	NTRK2
3.31	0.112	ZSCAN4	NTRK2
3.3	0.111	PAX5	NTRK2
3.29	0.111	MYF5	NTRK2
3.28	0.111	MYB	NTRK2
3.26	0.11	FOXC1	NTRK2
3.24	0.109	ZNF675	NTRK2
3.23	0.109	EP300	NTRK2
3.22	0.109	GCM2	NTRK2
3.21	0.108	ZBTB14	NTRK2
3.21	0.108	ZNF8	NTRK2
3.2	0.108	FOXC1	NTRK2
3.19	0.108	SIN3A	NTRK2
3.18	0.107	FOXP1	NTRK2
3.16	0.107	FOXL2	NTRK2
3.15	0.106	ZNF274	NTRK2
3.15	0.106	IKZF3	NTRK2
3.14	0.106	ATF3	NTRK2
3.14	0.106	ZNF726	NTRK2
3.13	0.106	ATF3	NTRK2
3.09	0.105	FOXC2	NTRK2
3.08	0.104	POU3F2	NTRK2
3.05	0.103	BARHL1	NTRK2
3.04	0.103	IRX1	NTRK2
3.03	0.103	NFATC1	NTRK2
3.03	0.103	ZFP90	NTRK2
3.03	0.103	CREB1	NTRK2
3.03	0.103	TEF	NTRK2
8.67	0.28	TBPL2	POSTN
5.97	0.195	CUX1	POSTN
5.92	0.194	IRX3	POSTN
5.91	0.193	ZNF384	POSTN
5.79	0.19	ZNF573	POSTN
5.78	0.189	HEY1	POSTN
5.77	0.189	HES5	POSTN
5.72	0.187	IRX3	POSTN
5.71	0.187	HEY2	POSTN
5.67	0.186	IRX2	POSTN
5.65	0.185	ZNF547	POSTN
5.64	0.185	IRX6	POSTN
5.62	0.184	RORC	POSTN
5.61	0.184	SOX2	POSTN
5.61	0.184	SOX2	POSTN
5.6	0.184	FOXL2	POSTN
5.48	0.18	TEF	POSTN
5.46	0.179	IRX4	POSTN
5.46	0.179	SOX15	POSTN
5.4	0.177	NR2E1	POSTN
5.4	0.177	SOX15	POSTN
5.4	0.177	SOX18	POSTN
5.31	0.174	SOX18	POSTN
5.3	0.174	IRX5	POSTN
5.21	0.171	LHX9	POSTN
5.17	0.17	HOXB13	POSTN
5.17	0.17	ELF5	POSTN
5.15	0.17	HIST2H2AB	POSTN
5.15	0.169	ZNF133	POSTN
5.13	0.169	ZNF681	POSTN
5.09	0.167	GZF1	POSTN
4.98	0.164	PPARA	POSTN
4.98	0.164	ZNF571	POSTN
4.96	0.164	ZNF232	POSTN
4.87	0.161	SOX21	POSTN
4.83	0.159	ZBED1	POSTN
4.83	0.159	AHR	POSTN
4.81	0.159	SOX2	POSTN
4.77	0.157	ZNF3	POSTN
4.74	0.156	ZNF655	POSTN
4.72	0.156	SOX2	POSTN
4.71	0.155	BACH1	POSTN
4.7	0.155	ZSCAN4	POSTN
4.63	0.153	SRY	POSTN
4.61	0.152	CLK1	POSTN
4.6	0.152	MBTPS2	POSTN
4.41	0.146	SOX21	POSTN
4.39	0.146	SOX13	POSTN
4.34	0.144	YY2	POSTN
4.33	0.143	RAD21	POSTN
4.33	0.143	ERF	POSTN
4.23	0.141	PPARA	POSTN
4.22	0.14	NR1D2	POSTN
4.19	0.139	SOX9	POSTN
4.14	0.138	HOXB8	POSTN
4.14	0.138	ZBED1	POSTN
4.13	0.137	SOX3	POSTN
4.05	0.135	SOX9	POSTN
4.03	0.134	SIX1	POSTN
3.96	0.132	TFE3	POSTN
3.92	0.131	DLX2	POSTN
3.9	0.13	CUX2	POSTN
3.82	0.128	NFATC3	POSTN
3.81	0.127	STAT1	POSTN
3.77	0.126	SIX1	POSTN
3.76	0.126	MYB	POSTN
3.72	0.124	ZNF75A	POSTN
3.7	0.124	ZNF232	POSTN
3.69	0.123	ZNF530	POSTN
3.65	0.122	NFATC4	POSTN
3.62	0.121	PRDM5	POSTN
3.57	0.12	ZNF467	POSTN
3.54	0.119	ZNF467	POSTN
3.54	0.119	ZBED1	POSTN
3.52	0.118	TBX21	POSTN
3.49	0.117	ZNF34	POSTN
3.48	0.117	NKX6-1	POSTN
3.48	0.117	POU2F1	POSTN
3.43	0.115	CLOCK	POSTN
3.4	0.114	DDX4	POSTN
3.4	0.114	CTCF	POSTN
3.37	0.113	ZNF721	POSTN
3.34	0.112	SIX1	POSTN
3.31	0.112	ZSCAN4	POSTN
3.28	0.111	MYB	POSTN
3.26	0.11	HOXB13	POSTN
3.25	0.11	LSM6	POSTN
3.24	0.109	PAX3	POSTN
3.24	0.109	SPATS2	POSTN
3.24	0.109	POU2F1	POSTN
3.2	0.108	ETS2	POSTN
3.15	0.106	IKZF3	POSTN
3.12	0.106	ALX1	POSTN
3.09	0.105	USF2	POSTN
3.04	0.103	MAFF	POSTN
3.01	0.102	ZNF549	POSTN
